# Supplementary material for: The genome of Vitis vinifera cv. Mgaloblishvili reveals resistance and susceptibility factors to downy mildew in the Rpv29 and Rpv31 loci
Source: Hortic Res. 2025 Feb 20;12(6):uhaf055. doi: 10.1093/hr/uhaf055 (PMC12017795; doi:10.1093/hr/uhaf055)
Supplement: Web_Material_uhaf055 [file web_material_uhaf055.zip]

Archive with 14 entries (14 files):
- Figure S1.docx
- Figure S2.docx
- Figure S3.docx
- Figure S4.docx
- Figure S5.docx
- Figure S6.docx
- rev_Table S1.xlsx
- rev_Table S2.xlsx
- rev_Table S3.xlsx
- rev_Table S5.xlsx
- rev_Table S6.xlsx
- rev_Table S7.xlsx
- Table S4.xlsx
- Table S8.xlsx
