# Supplementary material for: The genome of Vitis vinifera cv. Mgaloblishvili reveals resistance and susceptibility factors to downy mildew in the Rpv29 and Rpv31 loci
Source: Hortic Res. 2025 Feb 20;12(6):uhaf055. doi: 10.1093/hr/uhaf055 (PMC12017795; doi:10.1093/hr/uhaf055)
Supplement: Web_Material_uhaf055 [file web_material_uhaf055.zip › rev_Table S1.xlsx]

## Sheet: RECAP
Table S1 Summary of genome assembly qualitative parameters. Mgaloblishvili genome assembly statistics, chromosomes lengths for PN40024 v2, PN40024 v4, PN40024 v5 and Mgaloblishvili genomes are reported. BUSCO parameters of Mgaloblishvili genome assembly are also shown.
		Chromosome	Length (bp)								Chromosome	Length (Mb)								Chromosome	Length (Mb)
			PN40024 12X v2	PN40024 v4	PN40024 v5	Mgaloblishvili_Hap1	Mgaloblishvili_Hap2					PN40024 12X v2	PN40024 v4	PN40024 v5	Mgaloblishvili_Hap1	Mgaloblishvili_Hap2					PN40024 12X v2	Mgaloblishvili_Hap1	Mgaloblishvili_Hap2
		Chr01	24233538	24228315	27822162	24133490	23192115				Chr01	24.2335	24.2283	27.8	24.1335	23.1921				Chr01	24.2335	24.1335	23.1921
		Chr02	18891843	18727499	20941263	22226405	20244676				Chr02	18.8918	18.7275	20.9	22.2264	20.2447				Chr02	18.8918	22.2264	20.2447
		Chr03	20695524	20743444	21317290	21513458	22730199				Chr03	20.6955	20.7434	21.3	21.5135	22.7302				Chr03	20.6955	21.5135	22.7302
		Chr04	24711646	24726764	25934928	27202022	27988650				Chr04	24.7116	24.7268	25.9	27.202	27.9886				Chr04	24.7116	27.202	27.9886
		Chr05	25650743	25571438	26899771	27131664	26955096				Chr05	25.6507	25.5714	26.9	27.1317	26.9551				Chr05	25.6507	27.1317	26.9551
		Chr06	22645733	21512294	24571969	23510160	23875390				Chr06	22.6457	21.5123	24.6	23.5102	23.8754				Chr06	22.6457	23.5102	23.8754
		Chr07	27355740	29340194	31654362	29838068	30565318				Chr07	27.3557	29.3402	31.6	29.8381	30.5653				Chr07	27.3557	29.8381	30.5653
		Chr08	22550362	22547401	23763023	23767985	25245956				Chr08	22.5504	22.5474	23.8	23.768	25.246				Chr08	22.5504	23.768	25.246
		Chr09	23006712	24512287	24372199	25855461	23726744				Chr09	23.0067	24.5123	24.4	25.8555	23.7267				Chr09	23.0067	25.8555	23.7267
		Chr10	23503040	24480854	27504061	27426501	26346102				Chr10	23.503	24.4809	27.5	27.4265	26.3461				Chr10	23.503	27.4265	26.3461
		Chr11	20118820	19919003	20048508	19696782	20249801				Chr11	20.1188	19.919	20	19.6968	20.2498				Chr11	20.1188	19.6968	20.2498
		Chr12	24269032	23437194	24706008	25833012	23276697				Chr12	24.269	23.4372	24.7	25.833	23.2767				Chr12	24.269	25.833	23.2767
		Chr13	29075116	28095757	29842242	30335732	28722379				Chr13	29.0751	28.0958	29.8	30.3357	28.7224				Chr13	29.0751	30.3357	28.7224
		Chr14	30274277	30856560	30475315	29864853	30745794				Chr14	30.2743	30.8566	30.5	29.8649	30.7458				Chr14	30.2743	29.8649	30.7458
		Chr15	20304914	22350328	23565456	21215305	21680166				Chr15	20.3049	22.3503	23.6	21.2153	21.6802				Chr15	20.3049	21.2153	21.6802
		Chr16	23572818	22797725	27608946	23987838	23094681				Chr16	23.5728	22.7977	27.6	23.9878	23.0947				Chr16	23.5728	23.9878	23.0947
		Chr17	18691847	18984252	19942836	19722246	19962441				Chr17	18.6918	18.9843	19.9	19.7222	19.9624				Chr17	18.6918	19.7222	19.9624
		Chr18	34568450	34942157	36684271	37861983	37048420				Chr18	34.5684	34.9422	36.7	37.862	37.0484				Chr18	34.5684	37.862	37.0484
		Chr19	24695667	24384761	27218600	30257510	27652155				Chr19	24.6957	24.3848	27.2	30.2575	27.6522				Chr19	24.6957	30.2575	27.6522
		Unplaced	27389308	12511639	-	10964306					Unplaced	27.3893	12.5116	-	10.9643					Unplaced	27.3893	10.9643
			BUSCO (v 5.1.1)	Mgaloblishvili - Hap1	Mgaloblishvili - Hap2	Unplaced
			Embryophytes_odb10	0.981	0.982	0.009
			Eudicots_odb10	0.982	0.981	0.008
			Viridiplantae_odb10	0.992	0.99	0.011
		Nr of PN40024 mapped genes
	Mgaloblishvili - Hap1	29647/29927
	Mgaloblishvili - Hap2	29647/29927
				% of PN40024 non-mapping genes	BUSCO (v 5.1.1) Viridiplantae_odb10
			Mgaloblishvili - Hap1	0.0094	0.992
			Mgaloblishvili - Hap2	0.0094	0.99

## Sheet: RECAP_Statistics
			VITVvi_vMgal_v1.0	VITVvi_vMgal_v1.0.hap1	VITVvi_vMgal_v1.0.hap2	VITVvi_vMgal_v1.0.unplaced		DIPLOID GENOME	VITVvi_vMgal_v1.0	VITVvi_vMgal_v1.0.hap1	VITVvi_vMgal_v1.0.hap2	VITVvi_vMgal_v1.0.unplaced
		Cumulative length (Mb)	985.648	491.38	483.303	10.9643		Cumulative length (Mb)	985.648	491.38	483.303	10.9643
		Number of sequences	168	19	19	130		Number of sequences	168	19	19	130
		Average sequence length (bp)	5.86695e+06	2.58621e+07	2.5437e+07	84340.8		Average sequence length (bp)	5.86695e+06	2.58621e+07	2.5437e+07	84340.8
		Minimum sequence length (bp)	14966	19696782	19962441	14966		Minimum sequence length (bp)	14966	19696782	19962441	14966
		Maximum sequence length (bp)	37861983	37861983	37048420	795768		Maximum sequence length (bp)	37861983	37861983	37048420	795768
		N50 Length (bp)	25855461	25855461	25245956	270052		N50 Length (bp)	25855461	25855461	25245956	270052
		BUSCO (v 5.1.1) Eudicots_odb10	-	0.982	0.981	0.008		BUSCO (v 5.1.1) Eudicots_odb10	-	0.982	0.981	0.008
		BUSCO (v 5.1.1) Embryophytes_odb10	-	0.981	0.982	0.009		BUSCO (v 5.1.1) Embryophytes_odb10	-	0.981	0.982	0.009
		BUSCO (v 5.1.1) Viridiplantae_odb10	-	0.992	0.99	0.011		BUSCO (v 5.1.1) Viridiplantae_odb10	-	0.992	0.99	0.011
		% of PN40024 genes	-	0.991	0.991	-		Number of CDSs	-	43363	43121	628
								% of PN40024 mapping genes	-	0.991	0.991	-
								CONTIGS	VITVvi_vMgal_v1.0	VITVvi_vMgal_v1.0.hap1	VITVvi_vMgal_v1.0.hap2	VITVvi_vMgal_v1.0.unplaced
								Number of sequences	215	38	47	130
								Average sequence length (bp)	4.58419e+06	1.29306e+07	1.02824e+07	84340.8
		Contigs N50 Length (bp)	23276697	270052	23767985	23094681
		# Contigs statistics
		File name	VITVvi_vMgal_v1.0.pseudomolecules.hap1.fasta	VITVvi_vMgal_v1.0.pseudomolecules.hap2.fasta	VITVvi_vMgal_v1.0.pseudomolecules.unpl.fasta	VITVvi_vMgal_v1.0.pseudomolecules.fasta
		Cumulative length	491361475	483274780	10964306	985600561
		Number of contigs	38	47	130	215
		Average contig length	1.29306e+07	1.02824e+07	84340.8	4.58419e+06
		Minimum contig length	21248	12039	14966	12039
		Maximum contig length	37831396	33748174	795768	37831396

## Sheet: Assembly Statistics
		Mgalo haploid	mRNA	Mgalo-hap1	Mgalo-hap2	Mgalo unpl
	File name	VITVvi_vMgal_v1.0.pseudomolecules.fasta	VITVvi_vMgal_v1.0.pseudomolecules.mRNA.fasta	VITVvi_vMgal_v1.0.pseudomolecules.hap1.fasta	VITVvi_vMgal_v1.0.pseudomolecules.hap2.fasta	VITVvi_vMgal_v1.0.pseudomolecules.unpl.fasta
	Cumulative length	985647561	160204270	491380475	483302780	10964306
	Number of sequences	168	87112	19	19	130
	Average sequence length	5.86695e+06	1839.06	2.58621e+07	2.5437e+07	84340.8
	Median sequence length	42750	1530	25833012	23875390	38658
	Minimum sequence length	14966	156	19696782	19962441	14966
	Maximum sequence length	37861983	23499	37861983	37048420	795768
	N50 Length	25855461	2382	25855461	25245956	270052
	Contigs N50 Length	23276697	2382	23767985	23094681	270052
		VITVvi_vMgal_v1.0	mRNA	VITVvi_vMgal_v1.0.hap1	VITVvi_vMgal_v1.0.hap2	VITVvi_vMgal_v1.0.unplaced
	Cumulative length	985647561	160204270	491380475	483302780	10964306
	Number of sequences	168	87112	19	19	130
	Average sequence length	5.86695e+06	1839.06	2.58621e+07	2.5437e+07	84340.8
	Median sequence length	42750	1530	25833012	23875390	38658
	Minimum sequence length	14966	156	19696782	19962441	14966
	Maximum sequence length	37861983	23499	37861983	37048420	795768
		VITVvi_vMgal_v1.0	mRNA	VITVvi_vMgal_v1.0.hap1	VITVvi_vMgal_v1.0.hap2	VITVvi_vMgal_v1.0.unplaced
	Cumulative length (Mb)	985.648	160.204	491.38	483.303	10.9643
	Number of sequences	168	87112	19	19	130
	Average sequence length (bp)	5.86695e+06	1839.06	2.58621e+07	2.5437e+07	84340.8
	Median sequence length (bp)	42750	1530	25833012	23875390	38658
	Minimum sequence length (bp)	14966	156	19696782	19962441	14966
	Maximum sequence length (bp)	37861983	23499	37861983	37048420	795768
	N50 Length (bp)	25855461	2382	25855461	25245956	270052
	Contigs N50 Length (bp)	23276697	2382	23767985	23094681	270052
		VITVvi_vMgal_v1.0	mRNA	VITVvi_vMgal_v1.0.hap1	VITVvi_vMgal_v1.0.hap2	VITVvi_vMgal_v1.0.unplaced
	Cumulative length (Mb)	985.648	160.204	491.38	483.303	10.9643
	Number of sequences	168	87112	19	19	130
	Average sequence length (Mb)	5.86695	0.00183906	25.8621	25.437	0.0843408
	Median sequence length (Mb)	0.04275	0.00153	25.833	23.8754	0.038658
	Minimum sequence length (Mb)	0.014966	0.000156	19.6968	19.9624	0.014966
	Maximum sequence length (Mb)	37.862	0.023499	37.862	37.0484	0.795768
	N50 Length (Mb)	25.8555	0.002382	25.8555	25.246	0.270052
	Contigs N50 Length (Mb)	23.2767	0.002382	23.768	23.0947	0.270052

## Sheet: Mgaloblishvili
Chromosome	Length (bp)	unplaced length (bp)	unpleced mean length (bp)	St.dev
VITVvi_vMgal_v1.0.hap1.chr01	24133490	10964306	84340.8	149805
VITVvi_vMgal_v1.0.hap1.chr02	22226405
VITVvi_vMgal_v1.0.hap1.chr03	21513458
VITVvi_vMgal_v1.0.hap1.chr04	27202022
VITVvi_vMgal_v1.0.hap1.chr05	27131664
VITVvi_vMgal_v1.0.hap1.chr06	23510160
VITVvi_vMgal_v1.0.hap1.chr07	29838068
VITVvi_vMgal_v1.0.hap1.chr08	23767985
VITVvi_vMgal_v1.0.hap1.chr09	25855461
VITVvi_vMgal_v1.0.hap1.chr10	27426501
VITVvi_vMgal_v1.0.hap1.chr11	19696782
VITVvi_vMgal_v1.0.hap1.chr12	25833012
VITVvi_vMgal_v1.0.hap1.chr13	30335732
VITVvi_vMgal_v1.0.hap1.chr14	29864853
VITVvi_vMgal_v1.0.hap1.chr15	21215305
VITVvi_vMgal_v1.0.hap1.chr16	23987838
VITVvi_vMgal_v1.0.hap1.chr17	19722246
VITVvi_vMgal_v1.0.hap1.chr18	37861983
VITVvi_vMgal_v1.0.hap1.chr19	30257510
VITVvi_vMgal_v1.0.hap2.chr01	23192115
VITVvi_vMgal_v1.0.hap2.chr02	20244676
VITVvi_vMgal_v1.0.hap2.chr03	22730199
VITVvi_vMgal_v1.0.hap2.chr04	27988650
VITVvi_vMgal_v1.0.hap2.chr05	26955096
VITVvi_vMgal_v1.0.hap2.chr06	23875390
VITVvi_vMgal_v1.0.hap2.chr07	30565318
VITVvi_vMgal_v1.0.hap2.chr08	25245956
VITVvi_vMgal_v1.0.hap2.chr09	23726744
VITVvi_vMgal_v1.0.hap2.chr10	26346102
VITVvi_vMgal_v1.0.hap2.chr11	20249801
VITVvi_vMgal_v1.0.hap2.chr12	23276697
VITVvi_vMgal_v1.0.hap2.chr13	28722379
VITVvi_vMgal_v1.0.hap2.chr14	30745794
VITVvi_vMgal_v1.0.hap2.chr15	21680166
VITVvi_vMgal_v1.0.hap2.chr16	23094681
VITVvi_vMgal_v1.0.hap2.chr17	19962441
VITVvi_vMgal_v1.0.hap2.chr18	37048420
VITVvi_vMgal_v1.0.hap2.chr19	27652155
VITVvi_vMgal_v1.0.unplaced.1	48349
VITVvi_vMgal_v1.0.unplaced.10	42686
VITVvi_vMgal_v1.0.unplaced.100	377066
VITVvi_vMgal_v1.0.unplaced.101	277370
VITVvi_vMgal_v1.0.unplaced.102	160261
VITVvi_vMgal_v1.0.unplaced.103	44179
VITVvi_vMgal_v1.0.unplaced.104	270052
VITVvi_vMgal_v1.0.unplaced.105	30485
VITVvi_vMgal_v1.0.unplaced.106	39995
VITVvi_vMgal_v1.0.unplaced.107	69062
VITVvi_vMgal_v1.0.unplaced.108	146427
VITVvi_vMgal_v1.0.unplaced.109	36486
VITVvi_vMgal_v1.0.unplaced.11	42783
VITVvi_vMgal_v1.0.unplaced.110	77035
VITVvi_vMgal_v1.0.unplaced.111	45585
VITVvi_vMgal_v1.0.unplaced.114	24767
VITVvi_vMgal_v1.0.unplaced.115	39190
VITVvi_vMgal_v1.0.unplaced.117	38824
VITVvi_vMgal_v1.0.unplaced.118	55274
VITVvi_vMgal_v1.0.unplaced.119	43140
VITVvi_vMgal_v1.0.unplaced.12	581136
VITVvi_vMgal_v1.0.unplaced.120	60326
VITVvi_vMgal_v1.0.unplaced.121	38228
VITVvi_vMgal_v1.0.unplaced.122	49155
VITVvi_vMgal_v1.0.unplaced.123	44856
VITVvi_vMgal_v1.0.unplaced.124	38414
VITVvi_vMgal_v1.0.unplaced.125	50788
VITVvi_vMgal_v1.0.unplaced.126	32873
VITVvi_vMgal_v1.0.unplaced.128	41441
VITVvi_vMgal_v1.0.unplaced.129	27998
VITVvi_vMgal_v1.0.unplaced.13	466901
VITVvi_vMgal_v1.0.unplaced.132	15788
VITVvi_vMgal_v1.0.unplaced.133	32377
VITVvi_vMgal_v1.0.unplaced.135	43339
VITVvi_vMgal_v1.0.unplaced.137	35110
VITVvi_vMgal_v1.0.unplaced.138	25568
VITVvi_vMgal_v1.0.unplaced.139	34642
VITVvi_vMgal_v1.0.unplaced.14	32039
VITVvi_vMgal_v1.0.unplaced.140	33441
VITVvi_vMgal_v1.0.unplaced.142	38552
VITVvi_vMgal_v1.0.unplaced.143	37046
VITVvi_vMgal_v1.0.unplaced.144	33579
VITVvi_vMgal_v1.0.unplaced.145	37642
VITVvi_vMgal_v1.0.unplaced.146	14966
VITVvi_vMgal_v1.0.unplaced.147	20520
VITVvi_vMgal_v1.0.unplaced.148	27065
VITVvi_vMgal_v1.0.unplaced.15	124247
VITVvi_vMgal_v1.0.unplaced.17	43727
VITVvi_vMgal_v1.0.unplaced.18	42717
VITVvi_vMgal_v1.0.unplaced.19	77035
VITVvi_vMgal_v1.0.unplaced.2	38536
VITVvi_vMgal_v1.0.unplaced.20	56574
VITVvi_vMgal_v1.0.unplaced.21	46052
VITVvi_vMgal_v1.0.unplaced.22	40744
VITVvi_vMgal_v1.0.unplaced.23	45521
VITVvi_vMgal_v1.0.unplaced.24	133398
VITVvi_vMgal_v1.0.unplaced.25	187628
VITVvi_vMgal_v1.0.unplaced.26	35114
VITVvi_vMgal_v1.0.unplaced.27	35742
VITVvi_vMgal_v1.0.unplaced.28	41909
VITVvi_vMgal_v1.0.unplaced.29	44265
VITVvi_vMgal_v1.0.unplaced.3	795768
VITVvi_vMgal_v1.0.unplaced.30	38383
VITVvi_vMgal_v1.0.unplaced.31	35926
VITVvi_vMgal_v1.0.unplaced.33	23202
VITVvi_vMgal_v1.0.unplaced.34	36162
VITVvi_vMgal_v1.0.unplaced.35	35189
VITVvi_vMgal_v1.0.unplaced.37	45262
VITVvi_vMgal_v1.0.unplaced.38	15788
VITVvi_vMgal_v1.0.unplaced.39	36408
VITVvi_vMgal_v1.0.unplaced.4	23207
VITVvi_vMgal_v1.0.unplaced.40	36264
VITVvi_vMgal_v1.0.unplaced.41	47160
VITVvi_vMgal_v1.0.unplaced.42	41286
VITVvi_vMgal_v1.0.unplaced.43	41606
VITVvi_vMgal_v1.0.unplaced.44	37704
VITVvi_vMgal_v1.0.unplaced.45	30461
VITVvi_vMgal_v1.0.unplaced.46	24442
VITVvi_vMgal_v1.0.unplaced.47	36196
VITVvi_vMgal_v1.0.unplaced.49	28587
VITVvi_vMgal_v1.0.unplaced.5	769311
VITVvi_vMgal_v1.0.unplaced.50	42642
VITVvi_vMgal_v1.0.unplaced.51	38050
VITVvi_vMgal_v1.0.unplaced.52	19606
VITVvi_vMgal_v1.0.unplaced.53	61006
VITVvi_vMgal_v1.0.unplaced.54	34702
VITVvi_vMgal_v1.0.unplaced.56	32738
VITVvi_vMgal_v1.0.unplaced.58	33905
VITVvi_vMgal_v1.0.unplaced.59	46104
VITVvi_vMgal_v1.0.unplaced.6	197781
VITVvi_vMgal_v1.0.unplaced.60	55203
VITVvi_vMgal_v1.0.unplaced.61	25456
VITVvi_vMgal_v1.0.unplaced.62	33705
VITVvi_vMgal_v1.0.unplaced.63	42049
VITVvi_vMgal_v1.0.unplaced.64	44706
VITVvi_vMgal_v1.0.unplaced.65	36277
VITVvi_vMgal_v1.0.unplaced.66	37644
VITVvi_vMgal_v1.0.unplaced.67	25871
VITVvi_vMgal_v1.0.unplaced.68	39563
VITVvi_vMgal_v1.0.unplaced.69	18719
VITVvi_vMgal_v1.0.unplaced.7	51116
VITVvi_vMgal_v1.0.unplaced.70	36662
VITVvi_vMgal_v1.0.unplaced.71	34472
VITVvi_vMgal_v1.0.unplaced.72	47115
VITVvi_vMgal_v1.0.unplaced.73	38765
VITVvi_vMgal_v1.0.unplaced.74	42563
VITVvi_vMgal_v1.0.unplaced.75	39654
VITVvi_vMgal_v1.0.unplaced.76	27372
VITVvi_vMgal_v1.0.unplaced.77	37780
VITVvi_vMgal_v1.0.unplaced.78	16369
VITVvi_vMgal_v1.0.unplaced.79	39663
VITVvi_vMgal_v1.0.unplaced.8	717177
VITVvi_vMgal_v1.0.unplaced.80	40445
VITVvi_vMgal_v1.0.unplaced.81	35410
VITVvi_vMgal_v1.0.unplaced.82	39511
VITVvi_vMgal_v1.0.unplaced.83	18768
VITVvi_vMgal_v1.0.unplaced.84	21445
VITVvi_vMgal_v1.0.unplaced.85	28974
VITVvi_vMgal_v1.0.unplaced.87	37319
VITVvi_vMgal_v1.0.unplaced.89	51378
VITVvi_vMgal_v1.0.unplaced.9	160664
VITVvi_vMgal_v1.0.unplaced.90	18459
VITVvi_vMgal_v1.0.unplaced.91	18833
VITVvi_vMgal_v1.0.unplaced.93	20692
VITVvi_vMgal_v1.0.unplaced.94	20874
VITVvi_vMgal_v1.0.unplaced.95	23677
VITVvi_vMgal_v1.0.unplaced.96	23774
VITVvi_vMgal_v1.0.unplaced.97	795768
VITVvi_vMgal_v1.0.unplaced.98	468643
VITVvi_vMgal_v1.0.unplaced.99	170910

## Sheet: PN40024 v2
Chromosome	Length (bp)
chr00	27389308
chr01	24233538
chr02	18891843
chr03	20695524
chr04	24711646
chr05	25650743
chr06	22645733
chr07	27355740
chr08	22550362
chr09	23006712
chr10	23503040
chr11	20118820
chr12	24269032
chr13	29075116
chr14	30274277
chr15	20304914
chr16	23572818
chr17	18691847
chr18	34568450
chr19	24695667

## Sheet: Pn40024 v4
Chromosome	Length (bp)
chr01	24228315
chr02	18727499
chr03	20743444
chr04	24726764
chr05	25571438
chr06	21512294
chr07	29340194
chr08	22547401
chr09	24512287
chr10	24480854
chr11	19919003
chr12	23437194
chr13	28095757
chr14	30856560
chr15	22350328
chr16	22797725
chr17	18984252
chr18	34942157
chr19	24384761
chrUn	12511639

## Sheet: PN40024 v5
Chromosome	Length (bp)
Chr01	27822162
Chr02	20941263
Chr03	21317290
Chr04	25934928
Chr05	26899771
Chr06	24571969
Chr07	31654362
Chr08	23763023
Chr09	24372199
Chr10	27504061
Chr11	20048508
Chr12	24706008
Chr13	29842242
Chr14	30475315
Chr15	23565456
Chr16	27608946
Chr17	19942836
Chr18	36684271
Chr19	27218600

## Sheet: Mgalo_hap1_BUSCO
BUSCO version is: 5.1.1
The lineage dataset is: viridiplantae_odb10 (Creation date: 2020-09-10, number of genomes: 57, number of BUSCOs: 425)
Summarized benchmarking in BUSCO notation for file /DATA13/Projects/V_vinifera_cv_MGALOBLISHVILI/01-Assembly/01_05-Shared_genome/busco/VITVvi_vMgal_v1.0.pseudomolecules.hap1.fasta
BUSCO was run in mode: genome
Gene predictor used: metaeuk
		*****	Results:	*****
		C:99.2%[S:97.6%,D:1.6%],F:0.5%,M:0.3%,n:425
		422	Complete	BUSCOs	(C)
		415	Complete	and	single-copy	BUSCOs	(S)
		7	Complete	and	duplicated	BUSCOs	(D)
		2	Fragmented	BUSCOs	(F)
		1	Missing	BUSCOs	(M)
		425	Total	BUSCO	groups	searched
Dependencies and versions:
	hmmsearch:	3.1
	metaeuk:	4.a0f584d
# BUSCO version is: 5.1.1
# The lineage dataset is: embryophyta_odb10 (Creation date: 2020-09-10, number of genomes: 50, number of BUSCOs: 1614)
# Summarized benchmarking in BUSCO notation for file /DATA13/Projects/V_vinifera_cv_MGALOBLISHVILI/01-Assembly/01_05-Shared_genome/busco/VITVvi_vMgal_v1.0.pseudomolecules.hap1.fasta
# BUSCO was run in mode: genome
# Gene predictor used: metaeuk
	***** Results: *****
	C:98.1%[S:96.7%,D:1.4%],F:1.1%,M:0.8%,n:1614
	1584	Complete BUSCOs (C)
	1561	Complete and single-copy BUSCOs (S)
	23	Complete and duplicated BUSCOs (D)
	18	Fragmented BUSCOs (F)
	12	Missing BUSCOs (M)
	1614	Total BUSCO groups searched
Dependencies and versions:
	hmmsearch: 3.1
	metaeuk: 4.a0f584d
# BUSCO version is: 5.1.1
# The lineage dataset is: eudicots_odb10 (Creation date: 2020-09-10, number of genomes: 31, number of BUSCOs: 2326)
# Summarized benchmarking in BUSCO notation for file /DATA13/Projects/V_vinifera_cv_MGALOBLISHVILI/01-Assembly/01_05-Shared_genome/busco/VITVvi_vMgal_v1.0.pseudomolecules.hap1.fasta
# BUSCO was run in mode: genome
# Gene predictor used: metaeuk
	***** Results: *****
	C:98.2%[S:96.2%,D:2.0%],F:0.8%,M:1.0%,n:2326
	2284	Complete BUSCOs (C)
	2237	Complete and single-copy BUSCOs (S)
	47	Complete and duplicated BUSCOs (D)
	19	Fragmented BUSCOs (F)
	23	Missing BUSCOs (M)
	2326	Total BUSCO groups searched
Dependencies and versions:
	hmmsearch: 3.1
	metaeuk: 4.a0f584d

## Sheet: Mgalo_hap2_BUSCO
BUSCO version is: 5.1.1
The lineage dataset is: viridiplantae_odb10 (Creation date: 2020-09-10, number of genomes: 57, number of BUSCOs: 425)
Summarized benchmarking in BUSCO notation for file /DATA13/Projects/V_vinifera_cv_MGALOBLISHVILI/01-Assembly/01_05-Shared_genome/busco/VITVvi_vMgal_v1.0.pseudomolecules.hap2.fasta
BUSCO was run in mode: genome
Gene predictor used: metaeuk
		*****	Results:	*****
		C:99.0%[S:97.6%,D:1.4%],F:0.5%,M:0.5%,n:425
		421	Complete	BUSCOs	(C)
		415	Complete	and	single-copy	BUSCOs	(S)
		6	Complete	and	duplicated	BUSCOs	(D)
		2	Fragmented	BUSCOs	(F)
		2	Missing	BUSCOs	(M)
		425	Total	BUSCO	groups	searched
Dependencies and versions:
		hmmsearch:	3.1
		metaeuk:	4.a0f584d
# BUSCO version is: 5.1.1
# The lineage dataset is: embryophyta_odb10 (Creation date: 2020-09-10, number of genomes: 50, number of BUSCOs: 1614)
# Summarized benchmarking in BUSCO notation for file /DATA13/Projects/V_vinifera_cv_MGALOBLISHVILI/01-Assembly/01_05-Shared_genome/busco/VITVvi_vMgal_v1.0.pseudomolecules.hap2.fasta
# BUSCO was run in mode: genome
# Gene predictor used: metaeuk
	***** Results: *****
	C:98.2%[S:96.9%,D:1.3%],F:1.1%,M:0.7%,n:1614
	1585	Complete BUSCOs (C)
	1564	Complete and single-copy BUSCOs (S)
	21	Complete and duplicated BUSCOs (D)
	17	Fragmented BUSCOs (F)
	12	Missing BUSCOs (M)
	1614	Total BUSCO groups searched
Dependencies and versions:
	hmmsearch: 3.1
	metaeuk: 4.a0f584d
# BUSCO version is: 5.1.1
# The lineage dataset is: eudicots_odb10 (Creation date: 2020-09-10, number of genomes: 31, number of BUSCOs: 2326)
# Summarized benchmarking in BUSCO notation for file /DATA13/Projects/V_vinifera_cv_MGALOBLISHVILI/01-Assembly/01_05-Shared_genome/busco/VITVvi_vMgal_v1.0.pseudomolecules.hap2.fasta
# BUSCO was run in mode: genome
# Gene predictor used: metaeuk
	***** Results: *****
	C:98.1%[S:96.1%,D:2.0%],F:0.9%,M:1.0%,n:2326
	2281	Complete BUSCOs (C)
	2235	Complete and single-copy BUSCOs (S)
	46	Complete and duplicated BUSCOs (D)
	21	Fragmented BUSCOs (F)
	24	Missing BUSCOs (M)
	2326	Total BUSCO groups searched
Dependencies and versions:
	hmmsearch: 3.1
	metaeuk: 4.a0f584d

## Sheet: Mgalo_unpl_BUSCO
BUSCO version is: 5.1.1
The lineage dataset is: viridiplantae_odb10 (Creation date: 2020-09-10, number of genomes: 57, number of BUSCOs: 425)
Summarized benchmarking in BUSCO notation for file /DATA13/Projects/V_vinifera_cv_MGALOBLISHVILI/01-Assembly/01_05-Shared_genome/busco/VITVvi_vMgal_v1.0.pseudomolecules.unpl.fasta
BUSCO was run in mode: genome
Gene predictor used: metaeuk
		*****	Results:	*****
		C:1.1%[S:0.9%,D:0.2%],F:0.5%,M:98.4%,n:425
		5	Complete	BUSCOs	(C)
		4	Complete	and	single-copy	BUSCOs	(S)
		1	Complete	and	duplicated	BUSCOs	(D)
		2	Fragmented	BUSCOs	(F)
		418	Missing	BUSCOs	(M)
		425	Total	BUSCO	groups	searched
Dependencies and versions:
	hmmsearch:	3.1
	metaeuk:	4.a0f584d
# BUSCO version is: 5.1.1
# The lineage dataset is: embryophyta_odb10 (Creation date: 2020-09-10, number of genomes: 50, number of BUSCOs: 1614)
# Summarized benchmarking in BUSCO notation for file /DATA13/Projects/V_vinifera_cv_MGALOBLISHVILI/01-Assembly/01_05-Shared_genome/busco/VITVvi_vMgal_v1.0.pseudomolecules.unpl.fasta
# BUSCO was run in mode: genome
# Gene predictor used: metaeuk
	***** Results: *****
	C:0.9%[S:0.9%,D:0.0%],F:0.2%,M:98.9%,n:1614
	14	Complete BUSCOs (C)
	14	Complete and single-copy BUSCOs (S)
	0	Complete and duplicated BUSCOs (D)
	4	Fragmented BUSCOs (F)
	1596	Missing BUSCOs (M)
	1614	Total BUSCO groups searched
Dependencies and versions:
	hmmsearch: 3.1
	metaeuk: 4.a0f584d
# BUSCO version is: 5.1.1
# The lineage dataset is: eudicots_odb10 (Creation date: 2020-09-10, number of genomes: 31, number of BUSCOs: 2326)
# Summarized benchmarking in BUSCO notation for file /DATA13/Projects/V_vinifera_cv_MGALOBLISHVILI/01-Assembly/01_05-Shared_genome/busco/VITVvi_vMgal_v1.0.pseudomolecules.unpl.fasta
# BUSCO was run in mode: genome
# Gene predictor used: metaeuk
	***** Results: *****
	C:0.8%[S:0.8%,D:0.0%],F:0.1%,M:99.1%,n:2326
	19	Complete BUSCOs (C)
	19	Complete and single-copy BUSCOs (S)
	0	Complete and duplicated BUSCOs (D)
	3	Fragmented BUSCOs (F)
	2304	Missing BUSCOs (M)
	2326	Total BUSCO groups searched
Dependencies and versions:
	hmmsearch: 3.1
	metaeuk: 4.a0f584d
