# Supplementary material for: The genome of Vitis vinifera cv. Mgaloblishvili reveals resistance and susceptibility factors to downy mildew in the Rpv29 and Rpv31 loci
Source: Hortic Res. 2025 Feb 20;12(6):uhaf055. doi: 10.1093/hr/uhaf055 (PMC12017795; doi:10.1093/hr/uhaf055)
Supplement: Web_Material_uhaf055 [file web_material_uhaf055.zip › rev_Table S2.xlsx]

## Sheet: RECAP_Vitis18kSNP array probes
Table S2. Alignment of the Vitis18kSNP genotyping array probes identifiying Rpv29, Rpv30 and Rpv31 loci in PN40024v2 genome, PN40024v4 genome, PN40024v5 genome and both Mgaloblishvili haplotypes. Table summarizing the loci dimensions are also reported.
	Rpv29	Genome		Region dimension (bp)				Rpv30	Genome		Region dimension (bp)
		PN40024v2		133573					PN40024v2		5082810
		PN40024v4		134091					PN40024v4		6473371
		PN40024v5_T2T		132688					PN40024v5_T2T		8542018
		Mgalo - hap1		139026					Mgalo - hap1		9234319
		Mgalo - hap2		129470					Mgalo - hap2		9820061
	Rpv31	Genome		Region dimension (bp)
		PN40024v2		193814
		PN40024v4		193816
		PN40024v5_T2T		194502
		Mgalo - hap1		206678
		Mgalo - hap2		199473

## Sheet: PN40024v2_to_v4_Ch14_Rpv29
Query Seq-id	Query sequence length	All subject Seq-id(s)	Start of alignment in query	End of alignment in query	Start of alignment in subject	End of alignment in subject	Aligned part of query sequence	Aligned part of subject sequence	Alignment length	Percentage of identical matches	Number of identical matches	Number of mismatches	Total number of gaps
ch14_Rpv29_UP_AlleleA	51	chr14	1	50	21208106	21208057	GGATTAGGGTGGAGATGTGGAAGGCTCCTGGTTCAAGTCCCAATAGAAAG	GGATTAGGGTGGAGATGTGGAAGGCTCCTGGTTCAAGTCCCAATAGAAAG	50	100	50	0	0
ch14_Rpv29_UP_AlleleB	51	chr14	1	51	21208106	21208056	GGATTAGGGTGGAGATGTGGAAGGCTCCTGGTTCAAGTCCCAATAGAAAGG	GGATTAGGGTGGAGATGTGGAAGGCTCCTGGTTCAAGTCCCAATAGAAAGG	51	100	51	0	0
ch14_Rpv29_21534631_AlleleA	51	chr14	1	51	21244311	21244361	ATACTCATTTGAGCAAGAAAATGTGGATGCTCCTTGCTTTGCAGGGACGAT	ATACTCATTTGAGCAAGAAAATGTGGATGCTCCTTGCTTTGCAGGGACGAT	51	100	51	0	0
ch14_Rpv29_21534631_AlleleB	51	chr14	1	50	21244311	21244360	ATACTCATTTGAGCAAGAAAATGTGGATGCTCCTTGCTTTGCAGGGACGA	ATACTCATTTGAGCAAGAAAATGTGGATGCTCCTTGCTTTGCAGGGACGA	50	100	50	0	0
ch14_Rpv29_21540043_AlleleA	51	chr14	1	51	21249823	21249773	AATCCCGAATTCATTAATATTTATCCCAAACTTGTCTCATTGAGCGAGTTA	AATCCCGAATTCATTAATATTTATCCCAAACTTGTCTCATTGAGCGAGTTA	51	100	51	0	0
ch14_Rpv29_21540043_AlleleB	51	chr14	1	50	21249823	21249774	AATCCCGAATTCATTAATATTTATCCCAAACTTGTCTCATTGAGCGAGTT	AATCCCGAATTCATTAATATTTATCCCAAACTTGTCTCATTGAGCGAGTT	50	100	50	0	0
ch14_Rpv29_AlleleA	51	chr14	1	50	21323192	21323241	GCCTTTTTGTAAACCTGAAGGTTTACCACTCTCTTGATGCTCCTCACTAT	GCCTTTTTGTAAACCTGAAGGTTTACCACTCTCTTGATGCTCCTCACTAT	50	100	50	0	0
ch14_Rpv29_AlleleB	51	chr14	1	51	21323192	21323242	GCCTTTTTGTAAACCTGAAGGTTTACCACTCTCTTGATGCTCCTCACTATC	GCCTTTTTGTAAACCTGAAGGTTTACCACTCTCTTGATGCTCCTCACTATC	51	100	51	0	0
ch14_Rpv29_DOWN_AlleleA	51	chr14	1	50	21342098	21342147	AGAAGATATTTATCCCAATTGCTAGCAAAGCAAATTCCACTCCTCAATCA	AGAAGATATTTATCCCAATTGCTAGCAAAGCAAATTCCACTCCTCAATCA	50	100	50	0	0
ch14_Rpv29_DOWN_AlleleB	51	chr14	1	51	21342098	21342148	AGAAGATATTTATCCCAATTGCTAGCAAAGCAAATTCCACTCCTCAATCAC	AGAAGATATTTATCCCAATTGCTAGCAAAGCAAATTCCACTCCTCAATCAC	51	100	51	0	0
Genome	Region length (bp)
PN40024 X12v2	133573
PN40024 v4	134091

## Sheet: PN40024v2_to_v5_Chr14_Rpv29
Query Seq-id	Query sequence length	All subject Seq-id(s)	Start of alignment in query	End of alignment in query	Start of alignment in subject	End of alignment in subject	Aligned part of query sequence	Aligned part of subject sequence	Alignment length	Percentage of identical matches	Number of identical matches	Number of mismatches	Total number of gaps
ch14_Rpv29_UP_AlleleA	51	chr14	1	50	21422738	21422689	GGATTAGGGTGGAGATGTGGAAGGCTCCTGGTTCAAGTCCCAATAGAAAG	GGATTAGGGTGGAGATGTGGAAGGCTCCTGGTTCAAGTCCCAATAGAAAG	50	100	50	0	0
ch14_Rpv29_UP_AlleleB	51	chr14	1	51	21422738	21422688	GGATTAGGGTGGAGATGTGGAAGGCTCCTGGTTCAAGTCCCAATAGAAAGG	GGATTAGGGTGGAGATGTGGAAGGCTCCTGGTTCAAGTCCCAATAGAAAGG	51	100	51	0	0
ch14_Rpv29_21534631_AlleleA	51	chr14	1	51	21457587	21457637	ATACTCATTTGAGCAAGAAAATGTGGATGCTCCTTGCTTTGCAGGGACGAT	ATACTCATTTGAGCAAGAAAATGTGGATGCTCCTTGCTTTGCAGGGACGAT	51	100	51	0	0
ch14_Rpv29_21534631_AlleleB	51	chr14	1	50	21457587	21457636	ATACTCATTTGAGCAAGAAAATGTGGATGCTCCTTGCTTTGCAGGGACGA	ATACTCATTTGAGCAAGAAAATGTGGATGCTCCTTGCTTTGCAGGGACGA	50	100	50	0	0
ch14_Rpv29_21540043_AlleleA	51	chr14	1	51	21463101	21463051	AATCCCGAATTCATTAATATTTATCCCAAACTTGTCTCATTGAGCGAGTTA	AATCCCGAATTCATTAATATTTATCCCAAACTTGTCTCATTGAGCGAGTTA	51	100	51	0	0
ch14_Rpv29_21540043_AlleleB	51	chr14	1	50	21463101	21463052	AATCCCGAATTCATTAATATTTATCCCAAACTTGTCTCATTGAGCGAGTT	AATCCCGAATTCATTAATATTTATCCCAAACTTGTCTCATTGAGCGAGTT	50	100	50	0	0
ch14_Rpv29_AlleleA	51	chr14	1	50	21536470	21536519	GCCTTTTTGTAAACCTGAAGGTTTACCACTCTCTTGATGCTCCTCACTAT	GCCTTTTTGTAAACCTGAAGGTTTACCACTCTCTTGATGCTCCTCACTAT	50	100	50	0	0
ch14_Rpv29_AlleleB	51	chr14	1	51	21536470	21536520	GCCTTTTTGTAAACCTGAAGGTTTACCACTCTCTTGATGCTCCTCACTATC	GCCTTTTTGTAAACCTGAAGGTTTACCACTCTCTTGATGCTCCTCACTATC	51	100	51	0	0
ch14_Rpv29_DOWN_AlleleA	51	chr14	1	50	21555376	21555425	AGAAGATATTTATCCCAATTGCTAGCAAAGCAAATTCCACTCCTCAATCA	AGAAGATATTTATCCCAATTGCTAGCAAAGCAAATTCCACTCCTCAATCA	50	100	50	0	0
ch14_Rpv29_DOWN_AlleleB	51	chr14	1	51	21555376	21555426	AGAAGATATTTATCCCAATTGCTAGCAAAGCAAATTCCACTCCTCAATCAC	AGAAGATATTTATCCCAATTGCTAGCAAAGCAAATTCCACTCCTCAATCAC	51	100	51	0	0
						Locus length (kb)
						132688

## Sheet: PN40024v2_to_v4_Ch03_Rpv30
Query Seq-id	Query sequence length	All subject Seq-id(s)	Start of alignment in query	End of alignment in query	Start of alignment in subject	End of alignment in subject	Aligned part of query sequence	Aligned part of subject sequence	Alignment length	Percentage of identical matches	Number of identical matches	Number of mismatches	Total number of gaps
ch03_Rpv30_UP_AlleleA	51	chr03	1	50	11311804	11311853	GTGTAACAACGAACTTGGAATGTTAAAACTTTGAACATGACACATGCATC	GTGTAACAACGAACTTGGAATGTTAAAACTTTGAACATGACACATGCATC	50	100	50	0	0
ch03_Rpv30_UP_AlleleB	51	chr03	1	51	11311804	11311854	GTGTAACAACGAACTTGGAATGTTAAAACTTTGAACATGACACATGCATCC	GTGTAACAACGAACTTGGAATGTTAAAACTTTGAACATGACACATGCATCC	51	100	51	0	0
ch03_Rpv30_AlleleA	51	chr03	1	50	17636128	17636079	AAGATATTCCGGGTTACCTCAGAGTCCACGAAGTAGAGAAAAGTAGTTGT	AAGATATTCCGGGTTACCTCAGAGTCCACGAAGTAGAGAAAAGTAGTTGT	50	100	50	0	0		Genome	Region dimension (bp)
ch03_Rpv30_AlleleB	51	chr03	1	51	17636128	17636078	AAGATATTCCGGGTTACCTCAGAGTCCACGAAGTAGAGAAAAGTAGTTGTG	AAGATATTCCGGGTTACCTCAGAGTCCACGAAGTAGAGAAAAGTAGTTGTG	51	100	51	0	0		PN40024 12Xv2	5082810
ch03_Rpv30_DOWN_AlleleA	51	chr03	1	51	17785224	17785174	ATCCAGCTAGTCCCGCACCGACGATTATTACACTAGCTTTCAACGAATCAT	ATCCAGCTAGTCCCGCACCGACGATTATTACACTAGCTTTCAACGAATCAT	51	100	51	0	0		PN40024 v4	6473371
ch03_Rpv30_DOWN_AlleleB	51	chr03	1	50	17785224	17785175	ATCCAGCTAGTCCCGCACCGACGATTATTACACTAGCTTTCAACGAATCA	ATCCAGCTAGTCCCGCACCGACGATTATTACACTAGCTTTCAACGAATCA	50	100	50	0	0
NB: the other SNP probes inside the regions are not reported because it's impossibile to know which one is who.

## Sheet: PN40024v2_to_v5_Chr03_Rpv30
Query Seq-id	Query sequence length	All subject Seq-id(s)	Start of alignment in query	End of alignment in query	Start of alignment in subject	End of alignment in subject	Aligned part of query sequence	Aligned part of subject sequence	Alignment length	Percentage of identical matches	Number of identical matches	Number of mismatches	Total number of gaps
ch03_Rpv30_UP_AlleleA	51	chr03	1	50	9831173	9831124	GTGTAACAACGAACTTGGAATGTTAAAACTTTGAACATGACACATGCATC	GTGTAACAACGAACTTGGAATGTTAAAACTTTGAACATGACACATGCATC	50	100	50	0	0
ch03_Rpv30_UP_AlleleB	51	chr03	1	51	9831173	9831123	GTGTAACAACGAACTTGGAATGTTAAAACTTTGAACATGACACATGCATCC	GTGTAACAACGAACTTGGAATGTTAAAACTTTGAACATGACACATGCATCC	51	100	51	0	0
ch03_Rpv30_11350309-1_AlleleA	51	chr03	1	50	12685089	12685138	TGCTTGAAGGCTTGGGTTGGAAGCCTTAAATTAGTGGAACCTCAAGTTTG	TGCTTGAAGGCTTGGGTTGGAAGCCTTAAATTAGTGGAACCTCAAGTTTG	50	100	50	0	0
ch03_Rpv30_11350309-1_AlleleB	51	chr03	1	51	12685089	12685139	TGCTTGAAGGCTTGGGTTGGAAGCCTTAAATTAGTGGAACCTCAAGTTTGG	TGCTTGAAGGCTTGGGTTGGAAGCCTTAAATTAGTGGAACCTCAAGTTTGG	51	100	51	0	0
ch03_Rpv30_11666874_AlleleA	51	chr03	1	50	12373468	12373419	GGCATTATCAGGGATACTCCACTGTCACTAGGTAAATCTTTCCATTGTTG	GGCATTATCAGGGATACTCCACTGTCACTAGGTAAATCTTTCCATTGTTG	50	100	50	0	0
ch03_Rpv30_11666874_AlleleB	51	chr03	1	51	12373468	12373418	GGCATTATCAGGGATACTCCACTGTCACTAGGTAAATCTTTCCATTGTTGC	GGCATTATCAGGGATACTCCACTGTCACTAGGTAAATCTTTCCATTGTTGC	51	100	51	0	0
ch03_Rpv30_11672220_AlleleA	51	chr03	1	50	12368122	12368073	AGGGGTTCCATAGAGAGTTAGGATTAGAGTTTTTTCACTCAATATCTTCT	AGGGGTTCCATAGAGAGTTAGGATTAGAGTTTTTTCACTCAATATCTTCT	50	100	50	0	0
ch03_Rpv30_11672220_AlleleB	51	chr03	1	51	12368122	12368072	AGGGGTTCCATAGAGAGTTAGGATTAGAGTTTTTTCACTCAATATCTTCTC	AGGGGTTCCATAGAGAGTTAGGATTAGAGTTTTTTCACTCAATATCTTCTC	51	100	51	0	0
ch03_Rpv30_11687812_AlleleA	51	chr03	1	51	12352530	12352480	AGACCACATGAAAAGTGTGATACATGTCTTCTCTAAGGCTAATGCTTGGAT	AGACCACATGAAAAGTGTGATACATGTCTTCTCTAAGGCTAATGCTTGGAT	51	100	51	0	0
ch03_Rpv30_11687812_AlleleB	51	chr03	1	50	12352530	12352481	AGACCACATGAAAAGTGTGATACATGTCTTCTCTAAGGCTAATGCTTGGA	AGACCACATGAAAAGTGTGATACATGTCTTCTCTAAGGCTAATGCTTGGA	50	100	50	0	0
ch03_Rpv30_11702596_AlleleA	51	chr03	1	50	12337646	12337695	GGTGGAATCCCTATTCCAACATTGTTGTCATTAGCTTTCCATTCCCTTTT	GGTGGAATCCCTATTCCAACATTGTTGTCATTAGCTTTCCATTCCCTTTT	50	100	50	0	0
ch03_Rpv30_11702596_AlleleB	51	chr03	1	51	12337646	12337696	GGTGGAATCCCTATTCCAACATTGTTGTCATTAGCTTTCCATTCCCTTTTC	GGTGGAATCCCTATTCCAACATTGTTGTCATTAGCTTTCCATTCCCTTTTC	51	100	51	0	0
ch03_Rpv30_11703031_AlleleA	51	chr03	1	51	12337211	12337261	TCCCAGGGCTATGTAGTTACCATTAAGCAGTCCAAGAAGGACAAAGTGGTA	TCCCAGGGCTATGTAGTTACCATTAAGCAGTCCAAGAAGGACAAAGTGGTA	51	100	51	0	0
ch03_Rpv30_11703031_AlleleB	51	chr03	1	50	12337211	12337260	TCCCAGGGCTATGTAGTTACCATTAAGCAGTCCAAGAAGGACAAAGTGGT	TCCCAGGGCTATGTAGTTACCATTAAGCAGTCCAAGAAGGACAAAGTGGT	50	100	50	0	0
ch03_Rpv30_11739288-1_AlleleA	51	chr03	1	50	12300769	12300818	ATCTTCACTACAAAGGCGCATAGATTTAGCACACATGACAGCACAATTCA	ATCTTCACTACAAAGGCGCATAGATTTAGCACACATGACAGCACAATTCA	50	100	50	0	0
ch03_Rpv30_11739288-1_AlleleB	51	chr03	1	51	12300769	12300819	ATCTTCACTACAAAGGCGCATAGATTTAGCACACATGACAGCACAATTCAG	ATCTTCACTACAAAGGCGCATAGATTTAGCACACATGACAGCACAATTCAG	51	100	51	0	0
ch03_Rpv30_11779551-1_AlleleA	51	chr03	1	51	12260506	12260556	TTTGGCTTATGGAATATGTGTAGGCAACATTTCTTCTGTTCTTGCAGGGTT	TTTGGCTTATGGAATATGTGTAGGCAACATTTCTTCTGTTCTTGCAGGGTT	51	100	51	0	0
ch03_Rpv30_11779551-1_AlleleB	51	chr03	1	50	12260506	12260555	TTTGGCTTATGGAATATGTGTAGGCAACATTTCTTCTGTTCTTGCAGGGT	TTTGGCTTATGGAATATGTGTAGGCAACATTTCTTCTGTTCTTGCAGGGT	50	100	50	0	0
ch03_Rpv30_11820026-1_AlleleA	51	chr03	1	50	12219550	12219501	GGATGTGCTAACTTACTTTTTCAGGGTATTTGTTTATCCCATGGCCAAGG	GGATGTGCTAACTTACTTTTTCAGGGTATTTGTTTATCCCATGGCCAAGG	50	100	50	0	0
ch03_Rpv30_11820026-1_AlleleB	51	chr03	1	51	12219550	12219500	GGATGTGCTAACTTACTTTTTCAGGGTATTTGTTTATCCCATGGCCAAGGG	GGATGTGCTAACTTACTTTTTCAGGGTATTTGTTTATCCCATGGCCAAGGG	51	100	51	0	0
ch03_Rpv30_12208763-1_AlleleA	51	chr03	1	51	11838289	11838239	TGGGATCTCTATGGGAGTCAAAAACCAACATGGTAGTGAGACTTCTTGAAT	TGGGATCTCTATGGGAGTCAAAAACCAACATGGTAGTGAGACTTCTTGAAT	51	100	51	0	0
ch03_Rpv30_12208763-1_AlleleB	51	chr03	1	50	11838289	11838240	TGGGATCTCTATGGGAGTCAAAAACCAACATGGTAGTGAGACTTCTTGAA	TGGGATCTCTATGGGAGTCAAAAACCAACATGGTAGTGAGACTTCTTGAA	50	100	50	0	0
ch03_Rpv30_12211242-1_AlleleA	51	chr03	1	51	11835810	11835760	TCCCTGTGCAGTACACATTGCTCCCATCCTTCATGAAGATAAAGCAATGCT	TCCCTGTGCAGTACACATTGCTCCCATCCTTCATGAAGATAAAGCAATGCT	51	100	51	0	0
ch03_Rpv30_12211242-1_AlleleB	51	chr03	1	50	11835810	11835761	TCCCTGTGCAGTACACATTGCTCCCATCCTTCATGAAGATAAAGCAATGC	TCCCTGTGCAGTACACATTGCTCCCATCCTTCATGAAGATAAAGCAATGC	50	100	50	0	0
ch03_Rpv30_12256711_AlleleA	51	chr03	1	50	11791574	11791525	AAGTATACTTTCCCAATAGAGCACCTTGATGATGCCATCAGCCTTACACC	AAGTATACTTTCCCAATAGAGCACCTTGATGATGCCATCAGCCTTACACC	50	100	50	0	0
ch03_Rpv30_12256711_AlleleB	51	chr03	1	51	11791574	11791524	AAGTATACTTTCCCAATAGAGCACCTTGATGATGCCATCAGCCTTACACCC	AAGTATACTTTCCCAATAGAGCACCTTGATGATGCCATCAGCCTTACACCC	51	100	51	0	0
ch03_Rpv30_12292441-1_AlleleA	51	chr03	1	50	11756220	11756269	TTGTGTGTATATATAGACTGGAGTGTGCTAAAAGCCTAGGTGCCATTTGT	TTGTGTGTATATATAGACTGGAGTGTGCTAAAAGCCTAGGTGCCATTTGT	50	100	50	0	0
ch03_Rpv30_12292441-1_AlleleB	51	chr03	1	51	11756220	11756270	TTGTGTGTATATATAGACTGGAGTGTGCTAAAAGCCTAGGTGCCATTTGTG	TTGTGTGTATATATAGACTGGAGTGTGCTAAAAGCCTAGGTGCCATTTGTG	51	100	51	0	0
ch03_Rpv30_13092285_AlleleA	51	chr03	1	51	15094759	15094809	GAACTGTGTATAAGGTAGGCATGGGAATTGAACCTGAGACATCTAGTTTGA	GAACTGTGTATAAGGTAGGCATGGGAATTGAACCTGAGACATCTAGTTTGA	51	100	51	0	0
ch03_Rpv30_13092285_AlleleB	51	chr03	1	50	15094759	15094808	GAACTGTGTATAAGGTAGGCATGGGAATTGAACCTGAGACATCTAGTTTG	GAACTGTGTATAAGGTAGGCATGGGAATTGAACCTGAGACATCTAGTTTG	50	100	50	0	0
ch03_Rpv30_13237815-1_AlleleA	51	chr03	1	51	14949323	14949273	GCTTCATGCTTCCTCCGGTTTCATATTTTGAATAGCAAGTGTGGGACTTCT	GCTTCATGCTTCCTCCGGTTTCATATTTTGAATAGCAAGTGTGGGACTTCT	51	100	51	0	0
ch03_Rpv30_13237815-1_AlleleB	51	chr03	1	50	14949323	14949274	GCTTCATGCTTCCTCCGGTTTCATATTTTGAATAGCAAGTGTGGGACTTC	GCTTCATGCTTCCTCCGGTTTCATATTTTGAATAGCAAGTGTGGGACTTC	50	100	50	0	0
ch03_Rpv30_13237910-1_AlleleA	51	chr03	1	50	14949128	14949177	AACAGCTTATACACCCCAACAGAATGGTGTATGCGAGAGGAAGAACCACA	AACAGCTTATACACCCCAACAGAATGGTGTATGCGAGAGGAAGAACCACA	50	100	50	0	0
ch03_Rpv30_13237910-1_AlleleB	51	chr03	1	51	14949128	14949178	AACAGCTTATACACCCCAACAGAATGGTGTATGCGAGAGGAAGAACCACAC	AACAGCTTATACACCCCAACAGAATGGTGTATGCGAGAGGAAGAACCACAC	51	100	51	0	0
ch03_Rpv30_13431692-1_AlleleA	51	chr03	1	50	14755779	14755730	GTGAGGAAAAGATCTAGAATCCCCTCTTTTGTATAAGGGGCCTGAACCTA	GTGAGGAAAAGATCTAGAATCCCCTCTTTTGTATAAGGGGCCTGAACCTA	50	100	50	0	0
ch03_Rpv30_13431692-1_AlleleB	51	chr03	1	51	14755779	14755729	GTGAGGAAAAGATCTAGAATCCCCTCTTTTGTATAAGGGGCCTGAACCTAG	GTGAGGAAAAGATCTAGAATCCCCTCTTTTGTATAAGGGGCCTGAACCTAG	51	100	51	0	0
ch03_Rpv30_13521238_AlleleA	51	chr03	1	51	14665942	14665992	TCACCCAAGCAATAGCATAGGAAGACAAATCAAACACATCATGTCAAAAAA	TCACCCAAGCAATAGCATAGGAAGACAAATCAAACACATCATGTCAAAAAA	51	100	51	0	0
ch03_Rpv30_13521238_AlleleB	51	chr03	1	50	14665942	14665991	TCACCCAAGCAATAGCATAGGAAGACAAATCAAACACATCATGTCAAAAA	TCACCCAAGCAATAGCATAGGAAGACAAATCAAACACATCATGTCAAAAA	50	100	50	0	0
ch03_Rpv30_14243476-1_AlleleA	51	chr03	1	50	16245824	16245775	CTCCAGTGAAATACAAAGATCCAGGTTATCCTACCATCTCAGTGATGATT	CTCCAGTGAAATACAAAGATCCAGGTTATCCTACCATCTCAGTGATGATT	50	100	50	0	0
ch03_Rpv30_14243476-1_AlleleB	51	chr03	1	51	16245824	16245774	CTCCAGTGAAATACAAAGATCCAGGTTATCCTACCATCTCAGTGATGATTG	CTCCAGTGAAATACAAAGATCCAGGTTATCCTACCATCTCAGTGATGATTG	51	100	51	0	0
ch03_Rpv30_14558685_AlleleA	51	chr03	1	50	16562467	16562418	AAAGTGATTTACAATAACTTCAACCACTAGTTAGCAGGCTACAAAGATAG	AAAGTGATTTACAATAACTTCAACCACTAGTTAGCAGGCTACAAAGATAG	50	100	50	0	0
ch03_Rpv30_14558685_AlleleB	51	chr03	1	51	16562467	16562417	AAAGTGATTTACAATAACTTCAACCACTAGTTAGCAGGCTACAAAGATAGC	AAAGTGATTTACAATAACTTCAACCACTAGTTAGCAGGCTACAAAGATAGC	51	100	51	0	0
ch03_Rpv30_14573785_AlleleA	51	chr03	1	51	16577569	16577619	GCCTTCCTTGTGTTTCAAACTCTCAAGATGTTTGTCTTCACGTTCGTTGGA	GCCTTCCTTGTGTTTCAAACTCTCAAGATGTTTGTCTTCACGTTCGTTGGA	51	100	51	0	0
ch03_Rpv30_14573785_AlleleB	51	chr03	1	50	16577569	16577618	GCCTTCCTTGTGTTTCAAACTCTCAAGATGTTTGTCTTCACGTTCGTTGG	GCCTTCCTTGTGTTTCAAACTCTCAAGATGTTTGTCTTCACGTTCGTTGG	50	100	50	0	0
ch03_Rpv30_14579673_AlleleA	51	chr03	1	50	16583557	16583508	AATTATCAACCCAAGCCACAGAAAAAGAACCCCAGGTTGGTCCTTGTGGT	AATTATCAACCCAAGCCACAGAAAAAGAACCCCAGGTTGGTCCTTGTGGT	50	100	50	0	0
ch03_Rpv30_14579673_AlleleB	51	chr03	1	51	16583557	16583507	AATTATCAACCCAAGCCACAGAAAAAGAACCCCAGGTTGGTCCTTGTGGTG	AATTATCAACCCAAGCCACAGAAAAAGAACCCCAGGTTGGTCCTTGTGGTG	51	100	51	0	0
ch03_Rpv30_14639693-1_AlleleA	51	chr03	1	50	16643452	16643501	ATGATTTATGCATCCACTTGGGTCAAGTTGCTATACTTGCAACCATGGCA	ATGATTTATGCATCCACTTGGGTCAAGTTGCTATACTTGCAACCATGGCA	50	100	50	0	0
ch03_Rpv30_14639693-1_AlleleB	51	chr03	1	51	16643452	16643502	ATGATTTATGCATCCACTTGGGTCAAGTTGCTATACTTGCAACCATGGCAG	ATGATTTATGCATCCACTTGGGTCAAGTTGCTATACTTGCAACCATGGCAG	51	100	51	0	0
ch03_Rpv30_14705508-1_AlleleA	51	chr03	1	51	16708827	16708777	GATTTTTCTCTCCCACATATTGATTTGTTGGTCGATAGCATTGCAGGTCAT	GATTTTTCTCTCCCACATATTGATTTGTTGGTCGATAGCATTGCAGGTCAT	51	100	51	0	0
ch03_Rpv30_14705508-1_AlleleB	51	chr03	1	50	16708827	16708778	GATTTTTCTCTCCCACATATTGATTTGTTGGTCGATAGCATTGCAGGTCA	GATTTTTCTCTCCCACATATTGATTTGTTGGTCGATAGCATTGCAGGTCA	50	100	50	0	0
ch03_Rpv30_14805589-1_AlleleA	51	chr03	1	50	16808911	16808862	CAAGGTGAGGGTATTTAGTGTTTGAAGCCATTAATGGGAAGCAACTATCA	CAAGGTGAGGGTATTTAGTGTTTGAAGCCATTAATGGGAAGCAACTATCA	50	100	50	0	0
ch03_Rpv30_14805589-1_AlleleB	51	chr03	1	51	16808911	16808861	CAAGGTGAGGGTATTTAGTGTTTGAAGCCATTAATGGGAAGCAACTATCAG	CAAGGTGAGGGTATTTAGTGTTTGAAGCCATTAATGGGAAGCAACTATCAG	51	100	51	0	0
ch03_Rpv30_15086488-1_AlleleA	51	chr03	1	50	17086497	17086546	AGGGGTTTACATAGCCATTCTTATGGGCTTAAGTGACTTTACCCTAGCTT	AGGGGTTTACATAGCCATTCTTATGGGCTTAAGTGACTTTACCCTAGCTT	50	100	50	0	0
ch03_Rpv30_15086488-1_AlleleB	51	chr03	1	51	17086497	17086547	AGGGGTTTACATAGCCATTCTTATGGGCTTAAGTGACTTTACCCTAGCTTG	AGGGGTTTACATAGCCATTCTTATGGGCTTAAGTGACTTTACCCTAGCTTG	51	100	51	0	0
ch03_Rpv30_15121970-1_AlleleA	51	chr03	1	51	17121084	17121134	GTAGCAGGGTTGAGCACGGGATACATCTTATTCTGGGGAAATGGATTCATT	GTAGCAGGGTTGAGCACGGGATACATCTTATTCTGGGGAAATGGATTCATT	51	100	51	0	0
ch03_Rpv30_15121970-1_AlleleB	51	chr03	1	50	17121084	17121133	GTAGCAGGGTTGAGCACGGGATACATCTTATTCTGGGGAAATGGATTCAT	GTAGCAGGGTTGAGCACGGGATACATCTTATTCTGGGGAAATGGATTCAT	50	100	50	0	0
ch03_Rpv30_15425566-1_AlleleA	51	chr03	1	50	17424226	17424275	GAGTTGGCAAATGGTTAGATGGTGTGCAGAAGCTTCAACTTTCAATTCCA	GAGTTGGCAAATGGTTAGATGGTGTGCAGAAGCTTCAACTTTCAATTCCA	50	100	50	0	0
ch03_Rpv30_15425566-1_AlleleB	51	chr03	1	51	17424226	17424276	GAGTTGGCAAATGGTTAGATGGTGTGCAGAAGCTTCAACTTTCAATTCCAC	GAGTTGGCAAATGGTTAGATGGTGTGCAGAAGCTTCAACTTTCAATTCCAC	51	100	51	0	0
ch03_Rpv30_15707482-1_AlleleA	51	chr03	1	51	17707760	17707810	TACCTTCATTGTACCTTCCCGATAAGTGACTTGACCTTCAGACTTAGACTA	TACCTTCATTGTACCTTCCCGATAAGTGACTTGACCTTCAGACTTAGACTA	51	100	51	0	0
ch03_Rpv30_15707482-1_AlleleB	51	chr03	1	50	17707760	17707809	TACCTTCATTGTACCTTCCCGATAAGTGACTTGACCTTCAGACTTAGACT	TACCTTCATTGTACCTTCCCGATAAGTGACTTGACCTTCAGACTTAGACT	50	100	50	0	0
ch03_Rpv30_15869139-1_AlleleA	51	chr03	1	50	17870994	17871043	CCAAATCCAACTCGATCTTGCATTTCTAGATGGTTCAGCTTCACTCTATT	CCAAATCCAACTCGATCTTGCATTTCTAGATGGTTCAGCTTCACTCTATT	50	100	50	0	0
ch03_Rpv30_15869139-1_AlleleB	51	chr03	1	51	17870994	17871044	CCAAATCCAACTCGATCTTGCATTTCTAGATGGTTCAGCTTCACTCTATTC	CCAAATCCAACTCGATCTTGCATTTCTAGATGGTTCAGCTTCACTCTATTC	51	100	51	0	0
ch03_Rpv30_16054319-1_AlleleA	51	chr03	1	50	18053535	18053584	ACTTTTGGTTCTCACCAGCTTTTTCTTTTTCTTCAAGCTTCAGTTCCTGC	ACTTTTGGTTCTCACCAGCTTTTTCTTTTTCTTCAAGCTTCAGTTCCTGC	50	100	50	0	0
ch03_Rpv30_16054319-1_AlleleB	51	chr03	1	51	18053535	18053585	ACTTTTGGTTCTCACCAGCTTTTTCTTTTTCTTCAAGCTTCAGTTCCTGCC	ACTTTTGGTTCTCACCAGCTTTTTCTTTTTCTTCAAGCTTCAGTTCCTGCC	51	100	51	0	0
ch03_Rpv30_16133045-1_AlleleA	51	chr03	1	50	18126644	18126693	TGCATCATCCATGTTGAAAGTGTTGCAGAAGGTTATCGAAGTATGTCAGT	TGCATCATCCATGTTGAAAGTGTTGCAGAAGGTTATCGAAGTATGTCAGT	50	100	50	0	0
ch03_Rpv30_16133045-1_AlleleB	51	chr03	1	51	18126644	18126694	TGCATCATCCATGTTGAAAGTGTTGCAGAAGGTTATCGAAGTATGTCAGTG	TGCATCATCCATGTTGAAAGTGTTGCAGAAGGTTATCGAAGTATGTCAGTG	51	100	51	0	0
ch03_Rpv30_16164211-1_AlleleA	51	chr03	1	51	18158344	18158294	TAACCCGAGCACGCATTAACTTCCTCTGGATCCATAAAAAAGATAAGGATA	TAACCCGAGCACGCATTAACTTCCTCTGGATCCATAAAAAAGATAAGGATA	51	100	51	0	0
ch03_Rpv30_16164211-1_AlleleB	51	chr03	1	50	18158344	18158295	TAACCCGAGCACGCATTAACTTCCTCTGGATCCATAAAAAAGATAAGGAT	TAACCCGAGCACGCATTAACTTCCTCTGGATCCATAAAAAAGATAAGGAT	50	100	50	0	0
ch03_Rpv30_AlleleA	51	chr03	1	50	18224144	18224095	AAGATATTCCGGGTTACCTCAGAGTCCACGAAGTAGAGAAAAGTAGTTGT	AAGATATTCCGGGTTACCTCAGAGTCCACGAAGTAGAGAAAAGTAGTTGT	50	100	50	0	0
ch03_Rpv30_AlleleB	51	chr03	1	51	18224144	18224094	AAGATATTCCGGGTTACCTCAGAGTCCACGAAGTAGAGAAAAGTAGTTGTG	AAGATATTCCGGGTTACCTCAGAGTCCACGAAGTAGAGAAAAGTAGTTGTG	51	100	51	0	0
ch03_Rpv30_16341764_AlleleA	51	chr03	1	51	18336862	18336812	AAACAACAACACACAAACAGGAAAGCTAAGCTTCATCACCAGGGAAAACAA	AAACAACAACACACAAACAGGAAAGCTAAGCTTCATCACCAGGGAAAACAA	51	100	51	0	0
ch03_Rpv30_16341764_AlleleB	51	chr03	1	50	18336862	18336813	AAACAACAACACACAAACAGGAAAGCTAAGCTTCATCACCAGGGAAAACA	AAACAACAACACACAAACAGGAAAGCTAAGCTTCATCACCAGGGAAAACA	50	100	50	0	0
ch03_Rpv30_16341944_AlleleA	51	chr03	1	51	18336942	18336992	TGCTCATGTAAAAGCTCTTGCCCATGCAAAACCTAAGAAAGTTGGCATCTA	TGCTCATGTAAAAGCTCTTGCCCATGCAAAACCTAAGAAAGTTGGCATCTA	51	100	51	0	0
ch03_Rpv30_16341944_AlleleB	51	chr03	1	50	18336942	18336991	TGCTCATGTAAAAGCTCTTGCCCATGCAAAACCTAAGAAAGTTGGCATCT	TGCTCATGTAAAAGCTCTTGCCCATGCAAAACCTAAGAAAGTTGGCATCT	50	100	50	0	0
ch03_Rpv30_16344837_AlleleA	51	chr03	1	51	18339835	18339885	AAATCTAGTAAAAGCTTCCGCTGGTGCTCATCAGTGTGAGGAAGACTTGCA	AAATCTAGTAAAAGCTTCCGCTGGTGCTCATCAGTGTGAGGAAGACTTGCA	51	100	51	0	0
ch03_Rpv30_16344837_AlleleB	51	chr03	1	50	18339835	18339884	AAATCTAGTAAAAGCTTCCGCTGGTGCTCATCAGTGTGAGGAAGACTTGC	AAATCTAGTAAAAGCTTCCGCTGGTGCTCATCAGTGTGAGGAAGACTTGC	50	100	50	0	0
ch03_Rpv30_DOWN_AlleleA	51	chr03	1	51	18373240	18373190	ATCCAGCTAGTCCCGCACCGACGATTATTACACTAGCTTTCAACGAATCAT	ATCCAGCTAGTCCCGCACCGACGATTATTACACTAGCTTTCAACGAATCAT	51	100	51	0	0
ch03_Rpv30_DOWN_AlleleB	51	chr03	1	50	18373240	18373191	ATCCAGCTAGTCCCGCACCGACGATTATTACACTAGCTTTCAACGAATCA	ATCCAGCTAGTCCCGCACCGACGATTATTACACTAGCTTTCAACGAATCA	50	100	50	0	0
						Locus length (kb)
NB: some of the other SNP probes inside the regions are not reported because the SNPs probes mapped multiple times each.						8542018

## Sheet: PN40024v2_to_v4_Ch16_Rpv31
Query Seq-id	Query sequence length	All subject Seq-id(s)	Start of alignment in query	End of alignment in query	Start of alignment in subject	End of alignment in subject	Aligned part of query sequence	Aligned part of subject sequence	Alignment length	Percentage of identical matches	Number of identical matches	Number of mismatches	Total number of gaps
ch16_Rpv31_UP_AlleleA	51	chr16	1	51	22086272	22086222	CAAGCAATCAGCCACACTAACATGGAACTCGAAGAAAAACATGAATTTGGT	CAAGCAATCAGCCACACTAACATGGAACTCGAAGAAAAACATGAATTTGGT	51	100	51	0	0
ch16_Rpv31_UP_AlleleB	51	chr16	1	50	22086272	22086223	CAAGCAATCAGCCACACTAACATGGAACTCGAAGAAAAACATGAATTTGG	CAAGCAATCAGCCACACTAACATGGAACTCGAAGAAAAACATGAATTTGG	50	100	50	0	0
ch16_Rpv31_21324783_AlleleA	51	chr16	1	51	22105805	22105755	ACTCTCACCCTTGGCAAAAATGTTGGGTTAACAGGTGCAATTGCAGTTTTT	ACTCTCACCCTTGGCAAAAATGTTGGGTTAACAGGTGCAATTGCAGTTTTT	51	100	51	0	0
ch16_Rpv31_21324783_AlleleB	51	chr16	1	50	22105805	22105756	ACTCTCACCCTTGGCAAAAATGTTGGGTTAACAGGTGCAATTGCAGTTTT	ACTCTCACCCTTGGCAAAAATGTTGGGTTAACAGGTGCAATTGCAGTTTT	50	100	50	0	0
ch16_Rpv31_21348749_AlleleA	51	chr16	1	51	22129673	22129723	GTCATGGATTGTCTCCGACAAAGAAAGATTTGATCTTCCAGAGAGAGAAAT	GTCATGGATTGTCTCCGACAAAGAAAGATTTGATCTTCCAGAGAGAGAAAT	51	100	51	0	0
ch16_Rpv31_21348749_AlleleB	51	chr16	1	50	22129673	22129722	GTCATGGATTGTCTCCGACAAAGAAAGATTTGATCTTCCAGAGAGAGAAA	GTCATGGATTGTCTCCGACAAAGAAAGATTTGATCTTCCAGAGAGAGAAA	50	100	50	0	0
ch16_Rpv31_21374358_AlleleA	51	chr16	1	51	22155282	22155332	ACCCATTTTGATTTCAAAAGGTTCAACAAACCTCCAAAAAAACACAACACA	ACCCATTTTGATTTCAAAAGGTTCAACAAACCTCCAAAAAAACACAACACA	51	100	51	0	0
ch16_Rpv31_21374358_AlleleB	51	chr16	1	50	22155282	22155331	ACCCATTTTGATTTCAAAAGGTTCAACAAACCTCCAAAAAAACACAACAC	ACCCATTTTGATTTCAAAAGGTTCAACAAACCTCCAAAAAAACACAACAC	50	100	50	0	0
ch16_Rpv31_21396785_AlleleA	51	chr16	1	51	22177809	22177759	ATTAGCGTTTTCCTCCTGATTTCTACGAGCAGTCGAAGTTTTGCTATTTCT	ATTAGCGTTTTCCTCCTGATTTCTACGAGCAGTCGAAGTTTTGCTATTTCT	51	100	51	0	0
ch16_Rpv31_21396785_AlleleB	51	chr16	1	50	22177809	22177760	ATTAGCGTTTTCCTCCTGATTTCTACGAGCAGTCGAAGTTTTGCTATTTC	ATTAGCGTTTTCCTCCTGATTTCTACGAGCAGTCGAAGTTTTGCTATTTC	50	100	50	0	0
ch16_Rpv31_AlleleA	51	chr16	1	51	22179433	22179383	CTTCATCACGCCTTATTTTCCTAATGCTTTGTCCCAAAGCAAAAGCCCCTA	CTTCATCACGCCTTATTTTCCTAATGCTTTGTCCCAAAGCAAAAGCCCCTA	51	100	51	0	0
ch16_Rpv31_AlleleB	51	chr16	1	50	22179433	22179384	CTTCATCACGCCTTATTTTCCTAATGCTTTGTCCCAAAGCAAAAGCCCCT	CTTCATCACGCCTTATTTTCCTAATGCTTTGTCCCAAAGCAAAAGCCCCT	50	100	50	0	0
ch16_Rpv31_21405690_AlleleA	51	chr16	1	50	22186714	22186665	AATCCAACGGTGTCGTTTTGAAAGATTGGAATTGGAAGGGGGATGAGTCA	AATCCAACGGTGTCGTTTTGAAAGATTGGAATTGGAAGGGGGATGAGTCA	50	100	50	0	0
ch16_Rpv31_21405690_AlleleB	51	chr16	1	51	22186714	22186664	AATCCAACGGTGTCGTTTTGAAAGATTGGAATTGGAAGGGGGATGAGTCAG	AATCCAACGGTGTCGTTTTGAAAGATTGGAATTGGAAGGGGGATGAGTCAG	51	100	51	0	0
ch16_Rpv31_21452310_AlleleA	51	chr16	1	51	22233334	22233284	GGAACAACTCTCTCATCCACCCAGAAAACATGCCATTTCCCCCATTCTATT	GGAACAACTCTCTCATCCACCCAGAAAACATGCCATTTCCCCCATTCTATT	51	100	51	0	0
ch16_Rpv31_21452310_AlleleB	51	chr16	1	50	22233334	22233285	GGAACAACTCTCTCATCCACCCAGAAAACATGCCATTTCCCCCATTCTAT	GGAACAACTCTCTCATCCACCCAGAAAACATGCCATTTCCCCCATTCTAT	50	100	50	0	0
ch16_Rpv31_21473117_AlleleA	51	chr16	1	50	22254141	22254092	TCAGACCAAAGATTGCTGGCTGGTTATTTCCGGAAAGGTCAGATCTTAAT	TCAGACCAAAGATTGCTGGCTGGTTATTTCCGGAAAGGTCAGATCTTAAT	50	100	50	0	0
ch16_Rpv31_21473117_AlleleB	51	chr16	1	51	22254141	22254091	TCAGACCAAAGATTGCTGGCTGGTTATTTCCGGAAAGGTCAGATCTTAATC	TCAGACCAAAGATTGCTGGCTGGTTATTTCCGGAAAGGTCAGATCTTAATC	51	100	51	0	0
ch16_Rpv31_21496611_AlleleA	51	chr16	1	51	22277635	22277585	ATGCGCCATAAGAAAGGAAATTGGTATCCTGCAACTCTATCACAAAGTAGT	ATGCGCCATAAGAAAGGAAATTGGTATCCTGCAACTCTATCACAAAGTAGT	51	100	51	0	0
ch16_Rpv31_21496611_AlleleB	51	chr16	1	50	22277635	22277586	ATGCGCCATAAGAAAGGAAATTGGTATCCTGCAACTCTATCACAAAGTAG	ATGCGCCATAAGAAAGGAAATTGGTATCCTGCAACTCTATCACAAAGTAG	50	100	50	0	0
ch16_Rpv31_DOWN_AlleleA	51	chr16	1	50	22279988	22280037	CTTCACATTCCCCACGAAAAAACCAATTTAAGAAGCAAGAAAACCCCACC	CTTCACATTCCCCACGAAAAAACCAATTTAAGAAGCAAGAAAACCCCACC	50	100	50	0	0
ch16_Rpv31_DOWN_AlleleB	51	chr16	1	51	22279988	22280038	CTTCACATTCCCCACGAAAAAACCAATTTAAGAAGCAAGAAAACCCCACCG	CTTCACATTCCCCACGAAAAAACCAATTTAAGAAGCAAGAAAACCCCACCG	51	100	51	0	0
Genome	Region dimension (bp)
PN40024 12Xv2	193814
PN40024 v4	193816

## Sheet: PN40024v2_to_v5_Chr16_Rpv31
Query Seq-id	Query sequence length	All subject Seq-id(s)	Start of alignment in query	End of alignment in query	Start of alignment in subject	End of alignment in subject	Aligned part of query sequence	Aligned part of subject sequence	Alignment length	Percentage of identical matches	Number of identical matches	Number of mismatches	Total number of gaps
ch16_Rpv31_UP_AlleleA	51	chr16	1	51	26846769	26846719	CAAGCAATCAGCCACACTAACATGGAACTCGAAGAAAAACATGAATTTGGT	CAAGCAATCAGCCACACTAACATGGAACTCGAAGAAAAACATGAATTTGGT	51	100	51	0	0
ch16_Rpv31_UP_AlleleB	51	chr16	1	50	26846769	26846720	CAAGCAATCAGCCACACTAACATGGAACTCGAAGAAAAACATGAATTTGG	CAAGCAATCAGCCACACTAACATGGAACTCGAAGAAAAACATGAATTTGG	50	100	50	0	0
ch16_Rpv31_21324783_AlleleA	51	chr16	1	51	26866916	26866866	ACTCTCACCCTTGGCAAAAATGTTGGGTTAACAGGTGCAATTGCAGTTTTT	ACTCTCACCCTTGGCAAAAATGTTGGGTTAACAGGTGCAATTGCAGTTTTT	51	100	51	0	0
ch16_Rpv31_21324783_AlleleB	51	chr16	1	50	26866916	26866867	ACTCTCACCCTTGGCAAAAATGTTGGGTTAACAGGTGCAATTGCAGTTTT	ACTCTCACCCTTGGCAAAAATGTTGGGTTAACAGGTGCAATTGCAGTTTT	50	100	50	0	0
ch16_Rpv31_21348749_AlleleA	51	chr16	1	51	26890918	26890968	GTCATGGATTGTCTCCGACAAAGAAAGATTTGATCTTCCAGAGAGAGAAAT	GTCATGGATTGTCTCCGACAAAGAAAGATTTGATCTTCCAGAGAGAGAAAT	51	100	51	0	0
ch16_Rpv31_21348749_AlleleB	51	chr16	1	50	26890918	26890967	GTCATGGATTGTCTCCGACAAAGAAAGATTTGATCTTCCAGAGAGAGAAA	GTCATGGATTGTCTCCGACAAAGAAAGATTTGATCTTCCAGAGAGAGAAA	50	100	50	0	0
ch16_Rpv31_21374358_AlleleA	51	chr16	1	51	26916527	26916577	ACCCATTTTGATTTCAAAAGGTTCAACAAACCTCCAAAAAAACACAACACA	ACCCATTTTGATTTCAAAAGGTTCAACAAACCTCCAAAAAAACACAACACA	51	100	51	0	0
ch16_Rpv31_21374358_AlleleB	51	chr16	1	50	26916527	26916576	ACCCATTTTGATTTCAAAAGGTTCAACAAACCTCCAAAAAAACACAACAC	ACCCATTTTGATTTCAAAAGGTTCAACAAACCTCCAAAAAAACACAACAC	50	100	50	0	0
ch16_Rpv31_AlleleA	51	chr16	1	51	26940678	26940628	CTTCATCACGCCTTATTTTCCTAATGCTTTGTCCCAAAGCAAAAGCCCCTA	CTTCATCACGCCTTATTTTCCTAATGCTTTGTCCCAAAGCAAAAGCCCCTA	51	100	51	0	0
ch16_Rpv31_AlleleB	51	chr16	1	50	26940678	26940629	CTTCATCACGCCTTATTTTCCTAATGCTTTGTCCCAAAGCAAAAGCCCCT	CTTCATCACGCCTTATTTTCCTAATGCTTTGTCCCAAAGCAAAAGCCCCT	50	100	50	0	0
ch16_Rpv31_21405690_AlleleA	51	chr16	1	50	26947959	26947910	AATCCAACGGTGTCGTTTTGAAAGATTGGAATTGGAAGGGGGATGAGTCA	AATCCAACGGTGTCGTTTTGAAAGATTGGAATTGGAAGGGGGATGAGTCA	50	100	50	0	0
ch16_Rpv31_21405690_AlleleB	51	chr16	1	51	26947959	26947909	AATCCAACGGTGTCGTTTTGAAAGATTGGAATTGGAAGGGGGATGAGTCAG	AATCCAACGGTGTCGTTTTGAAAGATTGGAATTGGAAGGGGGATGAGTCAG	51	100	51	0	0
ch16_Rpv31_21452310_AlleleA	51	chr16	1	51	26995139	26995089	GGAACAACTCTCTCATCCACCCAGAAAACATGCCATTTCCCCCATTCTATT	GGAACAACTCTCTCATCCACCCAGAAAACATGCCATTTCCCCCATTCTATT	51	100	51	0	0
ch16_Rpv31_21452310_AlleleB	51	chr16	1	50	26995139	26995090	GGAACAACTCTCTCATCCACCCAGAAAACATGCCATTTCCCCCATTCTAT	GGAACAACTCTCTCATCCACCCAGAAAACATGCCATTTCCCCCATTCTAT	50	100	50	0	0
ch16_Rpv31_21473117_AlleleA	51	chr16	1	50	27015374	27015325	TCAGACCAAAGATTGCTGGCTGGTTATTTCCGGAAAGGTCAGATCTTAAT	TCAGACCAAAGATTGCTGGCTGGTTATTTCCGGAAAGGTCAGATCTTAAT	50	100	50	0	0
ch16_Rpv31_21473117_AlleleB	51	chr16	1	51	27015374	27015324	TCAGACCAAAGATTGCTGGCTGGTTATTTCCGGAAAGGTCAGATCTTAATC	TCAGACCAAAGATTGCTGGCTGGTTATTTCCGGAAAGGTCAGATCTTAATC	51	100	51	0	0
ch16_Rpv31_21496611_AlleleA	51	chr16	1	51	27038868	27038818	ATGCGCCATAAGAAAGGAAATTGGTATCCTGCAACTCTATCACAAAGTAGT	ATGCGCCATAAGAAAGGAAATTGGTATCCTGCAACTCTATCACAAAGTAGT	51	100	51	0	0
ch16_Rpv31_21496611_AlleleB	51	chr16	1	50	27038868	27038819	ATGCGCCATAAGAAAGGAAATTGGTATCCTGCAACTCTATCACAAAGTAG	ATGCGCCATAAGAAAGGAAATTGGTATCCTGCAACTCTATCACAAAGTAG	50	100	50	0	0
ch16_Rpv31_DOWN_AlleleA	51	chr16	1	50	27041221	27041270	CTTCACATTCCCCACGAAAAAACCAATTTAAGAAGCAAGAAAACCCCACC	CTTCACATTCCCCACGAAAAAACCAATTTAAGAAGCAAGAAAACCCCACC	50	100	50	0	0
ch16_Rpv31_DOWN_AlleleB	51	chr16	1	51	27041221	27041271	CTTCACATTCCCCACGAAAAAACCAATTTAAGAAGCAAGAAAACCCCACCG	CTTCACATTCCCCACGAAAAAACCAATTTAAGAAGCAAGAAAACCCCACCG	51	100	51	0	0
						Locus length (kb)
						194502

## Sheet: PN40024v2_to_Mg_Rpv29_Ch14_Hap1
Locus_ID	Query Seq-id	Query sequence length	All subject Seq-id(s)	Start of alignment in query	End of alignment in query	Start of alignment in subject	End of alignment in subject	Aligned part of query sequence	Aligned part of subject sequence	Alignment length	Percentage of identical matches	Number of identical matches	Number of mismatches	Total number of gaps
SNP_border_UP_A	ch14_Rpv29_UP_AlleleA	51	VITVvi_vMgal_v1.0.hap1.chr14	1	50	20744973	20744924	GGATTAGGGTGGAGATGTGGAAGGCTCCTGGTTCAAGTCCCAATAGAAAG	GGATTAGGGTGGAGATGTGGAAGGCTCCTGGTTCAAGTCCCAATAGAAAG	50	100	50	0	0
SNP_border_UP_B	ch14_Rpv29_UP_AlleleB	51	VITVvi_vMgal_v1.0.hap1.chr14	1	51	20744973	20744923	GGATTAGGGTGGAGATGTGGAAGGCTCCTGGTTCAAGTCCCAATAGAAAGG	GGATTAGGGTGGAGATGTGGAAGGCTCCTGGTTCAAGTCCCAATAGAAAGG	51	100	51	0	0
SNP_21534631_A	ch14_Rpv29_21534631_AlleleA	51	VITVvi_vMgal_v1.0.hap1.chr14	1	50	20773585	20773634	ATACTCATTTGAGCAAGAAAATGTGGATGCTCCTTGCTTTGCAGGGACGA	ATACTCATTTGAGCAAGAAAATGTGGATGCTCCTTGCTTTGCAGGGACGA	50	100	50	0	0
SNP_21534631_B	ch14_Rpv29_21534631_AlleleB	51	VITVvi_vMgal_v1.0.hap1.chr14	1	51	20773585	20773635	ATACTCATTTGAGCAAGAAAATGTGGATGCTCCTTGCTTTGCAGGGACGAC	ATACTCATTTGAGCAAGAAAATGTGGATGCTCCTTGCTTTGCAGGGACGAC	51	100	51	0	0
SNP_21540043_A	ch14_Rpv29_21540043_AlleleA	51	VITVvi_vMgal_v1.0.hap1.chr14	1	50	20791893	20791844	AATCCCGAATTCATTAATATTTATCCCAAACTTGTCTCATTGAGCGAGTT	AATCCCGAATTCATTAATATTTATCCCAAACTTGTCTCATTGAGCGAGTT	50	100	50	0	0
SNP_21540043_B	ch14_Rpv29_21540043_AlleleB	51	VITVvi_vMgal_v1.0.hap1.chr14	1	51	20791893	20791843	AATCCCGAATTCATTAATATTTATCCCAAACTTGTCTCATTGAGCGAGTTG	AATCCCGAATTCATTAATATTTATCCCAAACTTGTCTCATTGAGCGAGTTG	51	100	51	0	0
SNP_ID_allele_A	ch14_Rpv29_AlleleA	51	VITVvi_vMgal_v1.0.hap1.chr14	1	50	20864996	20865045	GCCTTTTTGTAAACCTGAAGGTTTACCACTCTCTTGATGCTCCTCACTAT	GCCTTTTTGTAAACCTGAAGGTTTACCACTCTCTTGATGCTCCTCACTAT	50	100	50	0	0
SNP_ID_allele_B	ch14_Rpv29_AlleleB	51	VITVvi_vMgal_v1.0.hap1.chr14	1	51	20864996	20865046	GCCTTTTTGTAAACCTGAAGGTTTACCACTCTCTTGATGCTCCTCACTATC	GCCTTTTTGTAAACCTGAAGGTTTACCACTCTCTTGATGCTCCTCACTATC	51	100	51	0	0
SNP_border_DOWN_A	ch14_Rpv29_DOWN_AlleleA	51	VITVvi_vMgal_v1.0.hap1.chr14	1	50	20883900	20883949	AGAAGATATTTATCCCAATTGCTAGCAAAGCAAATTCCACTCCTCAATCA	AGAAGATATTTATCCCAATTGCTAGCAAAGCAAATTCCACTCCTCAATCA	50	100	50	0	0
SNP_border_DOWN_B	ch14_Rpv29_DOWN_AlleleB	51	VITVvi_vMgal_v1.0.hap1.chr14	1	51	20883900	20883950	AGAAGATATTTATCCCAATTGCTAGCAAAGCAAATTCCACTCCTCAATCAC	AGAAGATATTTATCCCAATTGCTAGCAAAGCAAATTCCACTCCTCAATCAC	51	100	51	0	0
Genome	Region dimension (bp)
PN40024	133573
Mgalo	138977

## Sheet: PN40024v2_to_Mg_Rpv29_Ch14_Hap2
Locus_ID	Query Seq-id	Query sequence length	All subject Seq-id(s)	Start of alignment in query	End of alignment in query	Start of alignment in subject	End of alignment in subject	Aligned part of query sequence	Aligned part of subject sequence	Alignment length	Percentage of identical matches	Number of identical matches	Number of mismatches	Total number of gaps
SNP_border_UP_A	ch14_Rpv29_UP_AlleleA	51	VITVvi_vMgal_v1.0.hap2.chr14	1	51	21590356	21590306	GGATTAGGGTGGAGATGTGGAAGGCTCCTGGTTCAAGTCCCAATAGAAAGA	GGATTAGGGTGGAGATGTGGAAGGCTCCTGGTTCAAGTCCCAATAGAAAGA	51	100	51	0	0
SNP_border_UP_B	ch14_Rpv29_UP_AlleleB	51	VITVvi_vMgal_v1.0.hap2.chr14	1	50	21590356	21590307	GGATTAGGGTGGAGATGTGGAAGGCTCCTGGTTCAAGTCCCAATAGAAAG	GGATTAGGGTGGAGATGTGGAAGGCTCCTGGTTCAAGTCCCAATAGAAAG	50	100	50	0	0
SNP_21534631_A	ch14_Rpv29_21534631_AlleleA	51	VITVvi_vMgal_v1.0.hap2.chr14	1	50	21617159	21617208	ATACTCATTTGAGCAAGAAAATGTGGATGCTCCTTGCTTTGCAGGGACGA	ATACTCATTTGAGCAAGAAAATGTGGATGCTCCTTGCTTTGCAGGGACGA	50	100	50	0	0
SNP_21534631_B	ch14_Rpv29_21534631_AlleleB	51	VITVvi_vMgal_v1.0.hap2.chr14	1	51	21617159	21617209	ATACTCATTTGAGCAAGAAAATGTGGATGCTCCTTGCTTTGCAGGGACGAC	ATACTCATTTGAGCAAGAAAATGTGGATGCTCCTTGCTTTGCAGGGACGAC	51	100	51	0	0
SNP_21540043_A	ch14_Rpv29_21540043_AlleleA	51	VITVvi_vMgal_v1.0.hap2.chr14	1	50	21633494	21633445	AATCCCGAATTCATTAATATTTATCCCAAACTTGTCTCATTGAGCGAGTT	AATCCCGAATTCATTAATATTTATCCCAAACTTGTCTCATTGAGCGAGTT	50	100	50	0	0
SNP_21540043_B	ch14_Rpv29_21540043_AlleleB	51	VITVvi_vMgal_v1.0.hap2.chr14	1	51	21633494	21633444	AATCCCGAATTCATTAATATTTATCCCAAACTTGTCTCATTGAGCGAGTTG	AATCCCGAATTCATTAATATTTATCCCAAACTTGTCTCATTGAGCGAGTTG	51	100	51	0	0
SNP_ID_allele_A	ch14_Rpv29_AlleleA	51	VITVvi_vMgal_v1.0.hap2.chr14	1	50	21696572	21696621	GCCTTTTTGTAAACCTGAAGGTTTACCACTCTCTTGATGCTCCTCACTAT	GCCTTTTTGTAAACCTGAAGGTTTACCACTCTCTTGATGCTCCTCACTAT	50	100	50	0	0
SNP_ID_allele_B	ch14_Rpv29_AlleleB	51	VITVvi_vMgal_v1.0.hap2.chr14	1	51	21696572	21696622	GCCTTTTTGTAAACCTGAAGGTTTACCACTCTCTTGATGCTCCTCACTATC	GCCTTTTTGTAAACCTGAAGGTTTACCACTCTCTTGATGCTCCTCACTATC	51	100	51	0	0
SNP_border_DOWN_A	ch14_Rpv29_DOWN_AlleleA	51	VITVvi_vMgal_v1.0.hap2.chr14	1	51	21719727	21719777	AGAAGATATTTATCCCAATTGCTAGCAAAGCAAATTCCACTCCTCAATCAT	AGAAGATATTTATCCCAATTGCTAGCAAAGCAAATTCCACTCCTCAATCAT	51	100	51	0	0
SNP_border_DOWN_B	ch14_Rpv29_DOWN_AlleleB	51	VITVvi_vMgal_v1.0.hap2.chr14	1	50	21719727	21719776	AGAAGATATTTATCCCAATTGCTAGCAAAGCAAATTCCACTCCTCAATCA	AGAAGATATTTATCCCAATTGCTAGCAAAGCAAATTCCACTCCTCAATCA	50	100	50	0	0
Genome	Region dimension (bp)
PN40024	133573
Mgalo	129470

## Sheet: PN40024v2_to_MgRpv29_Ch14_RECAP
	Haplotype	Query Seq-id	Start of alignment in query	End of alignment in query	Start of alignment in subject	End of alignment in subject	Percentage of identical matches
	Hap1	ch14_Rpv29_UP_AlleleA	1	50	20744973	20744924	100
		ch14_Rpv29_UP_AlleleB	1	51	20744973	20744923	100
		ch14_Rpv29_21534631_AlleleA	1	50	20773585	20773634	100
		ch14_Rpv29_21534631_AlleleB	1	51	20773585	20773635	100
		ch14_Rpv29_21540043_AlleleA	1	50	20791893	20791844	100
		ch14_Rpv29_21540043_AlleleB	1	51	20791893	20791843	100
		ch14_Rpv29_AlleleA	1	50	20864996	20865045	100
		ch14_Rpv29_AlleleB	1	51	20864996	20865046	100
		ch14_Rpv29_DOWN_AlleleA	1	50	20883900	20883949	100
		ch14_Rpv29_DOWN_AlleleB	1	51	20883900	20883950	100
	Hap2	ch14_Rpv29_UP_AlleleA	1	51	21590356	21590306	100
		ch14_Rpv29_UP_AlleleB	1	50	21590356	21590307	100
		ch14_Rpv29_21534631_AlleleA	1	50	21617159	21617208	100
		ch14_Rpv29_21534631_AlleleB	1	51	21617159	21617209	100
		ch14_Rpv29_21540043_AlleleA	1	50	21633494	21633445	100
		ch14_Rpv29_21540043_AlleleB	1	51	21633494	21633444	100
		ch14_Rpv29_AlleleA	1	50	21696572	21696621	100
		ch14_Rpv29_AlleleB	1	51	21696572	21696622	100
		ch14_Rpv29_DOWN_AlleleA	1	51	21719727	21719777	100
		ch14_Rpv29_DOWN_AlleleB	1	50	21719727	21719776	100
									Genome		Region dimension (bp)
									PN40024		133573
									Mgalo	Hap1	139026
										Hap2	129470

[truncated: 6 more sheets: PN40024v2_to_Mg_Rpv30_Ch03_Hap1, PN40024v2_to_Mg_Rpv30_Ch03_Hap2, PN40024v2_to_MgRpv30_Ch03_RECAP, PN40024v2_to_Mg_Rpv31_Ch16_Hap1, PN40024v2_to_Mg_Rpv31_Ch16_Hap2, PN40024v2_to_MgRpv31_Ch16_RECAP]
