# Supplementary material for: The genome of Vitis vinifera cv. Mgaloblishvili reveals resistance and susceptibility factors to downy mildew in the Rpv29 and Rpv31 loci
Source: Hortic Res. 2025 Feb 20;12(6):uhaf055. doi: 10.1093/hr/uhaf055 (PMC12017795; doi:10.1093/hr/uhaf055)
Supplement: Web_Material_uhaf055 [file web_material_uhaf055.zip › rev_Table S3.xlsx]

## Sheet: RECAP_Loci_coordinates
Table S3 Rpv29, Rpv30 and Rpv31 resistance loci reconstruction using NUCmer tool suite output. The reconstruction was performed using alignments of the loci between PN40024 v4 genome, PN40024v5 genome and Mgaloblishvili haplotypes. Tables summarizing loci coordinates are also reported.
								Probes
	Alignment PN40024v4 vs Mgalo							Mgaloblishvili
	Locus	Chromosome	Start	End	Length (bp)				Locus	Chromosome	Start	End	Length (bp)
	Rpv29 - Hap1	Ch14	20744974	20883950	138976				Rpv29 - Hap1	Ch14	20744973	20883950	138977
	Rpv29 - Hap2		21590358	21719776	129418				Rpv29 - Hap2		21590356	21719776	129420
	Rpv30 - Hap1	Ch03	9729318	18965519	9236201				Rpv30 - Hap1	Ch03	9732575	18966844	9234269
	Rpv30 - Hap2		10005098	19827034	9821936				Rpv30 - Hap2		10008350	19828361	9820011
	Rpv31 - Hap1	Ch16	23196887	23453378	256491				Rpv31 - Hap1	Ch16	23246750	23453378	206628
	Rpv31 - Hap2		22264269	22513187	248918				Rpv31 - Hap2		22313764	22513188	199424
	Alignment PN40024v5 vs Mgalo							Probes
								PN40024 v5
	Locus	Chromosome	Start	End	Length (bp)
	Rpv29 - Hap1	Ch14	20744974	20883950	138976				Locus	Chromosome	Start	End	Length (bp)
	Rpv29 - Hap2		21590358	21719776	129418				Rpv29	Ch14	21422738	21555426	132688
	Rpv30 - Hap1	Ch03	9732576	18965519	9232943				Rpv30	Ch03	9831173	18373191	8542018
	Rpv30 - Hap2		10005098	19827034	9821936				Rpv31	Ch16	26846769	27041271	194502
	Rpv31 - Hap1	Ch16	23196887	23453378	256491
	Rpv31 - Hap2		22264269	22513187	248918
								Probes
								PN40024 v4
									Locus	Chromosome	Start	End	Length (bp)
									Rpv29	Ch14	21208106	21342148	134042
									Rpv30	Ch03	11311804	17785175	6473371
									Rpv31	Ch16	22086272	22280038	193766
								Probes
								PN40024 v2 12X
									Locus	Chromosome	Start	End	Length (bp)
									Rpv29	Ch14	21498535	21632108	133573
									Rpv30	Ch03	11295332	16378142	5082810
									Rpv31	Ch16	21305250	21499064	193814

## Sheet: Rpv29_PN40024v4_vs_Rpv29_Mgalo
[S1]	[E1]	[S2]	[E2]	[LEN 1]	[LEN 2]	[% IDY]	[TAGS]
20744974	20749745	1	4812	4772	4812	96.88	VITVvi_vMgal_v1.0.hap1.chr14	chr14:21208106-21342148		Start	End
20751782	20756855	4810	9908	5074	5099	94.06	VITVvi_vMgal_v1.0.hap1.chr14	chr14:21208106-21342148		20744974	20883950
20756855	20774385	19394	37005	17531	17612	91.56	VITVvi_vMgal_v1.0.hap1.chr14	chr14:21208106-21342148
20774667	20775968	37434	38729	1302	1296	96.17	VITVvi_vMgal_v1.0.hap1.chr14	chr14:21208106-21342148
20789553	20790650	38729	39773	1098	1045	93.44	VITVvi_vMgal_v1.0.hap1.chr14	chr14:21208106-21342148
20790476	20803699	40299	53644	13224	13346	96.92	VITVvi_vMgal_v1.0.hap1.chr14	chr14:21208106-21342148
20803705	20842888	53763	92974	39184	39212	99.68	VITVvi_vMgal_v1.0.hap1.chr14	chr14:21208106-21342148
20842789	20883950	92940	134042	41162	41103	99.67	VITVvi_vMgal_v1.0.hap1.chr14	chr14:21208106-21342148

## Sheet: Rpv29_PN40024v5_vs_Rpv29-Mgalo
[S1]	[E1]	[S2]	[E2]	[LEN 1]	[LEN 2]	[% IDY]	[TAGS]
20744974	20749745	1	4812	4772	4812	96.88	VITVvi_vMgal_v1.0.hap1.chr14	chr14:21422738-21555426		Start	End
20751782	20756855	4810	9908	5074	5099	94.06	VITVvi_vMgal_v1.0.hap1.chr14	chr14:21422738-21555426		20744974	20883950
20756850	20774385	18033	35649	17536	17617	91.56	VITVvi_vMgal_v1.0.hap1.chr14	chr14:21422738-21555426
20774667	20775968	36080	37375	1302	1296	96.17	VITVvi_vMgal_v1.0.hap1.chr14	chr14:21422738-21555426
20789553	20790650	37375	38419	1098	1045	93.44	VITVvi_vMgal_v1.0.hap1.chr14	chr14:21422738-21555426
20790476	20803699	38945	52290	13224	13346	96.92	VITVvi_vMgal_v1.0.hap1.chr14	chr14:21422738-21555426
20803705	20842888	52409	91620	39184	39212	99.68	VITVvi_vMgal_v1.0.hap1.chr14	chr14:21422738-21555426
20842789	20883950	91586	132688	41162	41103	99.68	VITVvi_vMgal_v1.0.hap1.chr14	chr14:21422738-21555426

## Sheet: Rpv30_PN40024v4_vs_Rpv30_Mgalo
[S1]	[E1]	[S2]	[E2]	[LEN 1]	[LEN 2]	[% IDY]	[TAGS]
9729318	9732574	3236	1	3257	3236	98.04	VITVvi_vMgal_v1.0.hap1.chr03	::chr03:11311804-17785175		Start	End
9790774	9792649	4958030	4959900	1876	1871	89.5	VITVvi_vMgal_v1.0.hap1.chr03	::chr03:11311804-17785175		9729318	18965519
9791433	9792028	4925856	4925257	596	600	90.18	VITVvi_vMgal_v1.0.hap1.chr03	::chr03:11311804-17785175
9889382	9889533	2649451	2649299	152	153	97.39	VITVvi_vMgal_v1.0.hap1.chr03	::chr03:11311804-17785175
9971921	9973318	6299016	6297600	1398	1417	83.19	VITVvi_vMgal_v1.0.hap1.chr03	::chr03:11311804-17785175
9984623	9985851	1418499	1417246	1229	1254	85.44	VITVvi_vMgal_v1.0.hap1.chr03	::chr03:11311804-17785175
10079005	10079313	5109608	5109916	309	309	92.88	VITVvi_vMgal_v1.0.hap1.chr03	::chr03:11311804-17785175
10114244	10114651	5321654	5321239	408	416	87.11	VITVvi_vMgal_v1.0.hap1.chr03	::chr03:11311804-17785175
10116456	10116929	5328349	5327869	474	481	90.7	VITVvi_vMgal_v1.0.hap1.chr03	::chr03:11311804-17785175
10116693	10117351	3456517	3457216	659	700	82.07	VITVvi_vMgal_v1.0.hap1.chr03	::chr03:11311804-17785175
10116876	10117166	5327110	5327406	291	297	89.26	VITVvi_vMgal_v1.0.hap1.chr03	::chr03:11311804-17785175
10116995	10117098	1293106	1293003	104	104	98.08	VITVvi_vMgal_v1.0.hap1.chr03	::chr03:11311804-17785175
10135587	10137349	5530786	5529033	1763	1754	87.01	VITVvi_vMgal_v1.0.hap1.chr03	::chr03:11311804-17785175
10153646	10154398	2753683	2752922	753	762	86.14	VITVvi_vMgal_v1.0.hap1.chr03	::chr03:11311804-17785175
10196033	10200689	505533	500844	4657	4690	95.88	VITVvi_vMgal_v1.0.hap1.chr03	::chr03:11311804-17785175
10249123	10250258	5486285	5485164	1136	1122	86.85	VITVvi_vMgal_v1.0.hap1.chr03	::chr03:11311804-17785175
10251466	10256726	278500	283754	5261	5255	89.29	VITVvi_vMgal_v1.0.hap1.chr03	::chr03:11311804-17785175
10261850	10262291	4062241	4061800	442	442	94.14	VITVvi_vMgal_v1.0.hap1.chr03	::chr03:11311804-17785175
10263854	10264754	2716862	2715944	901	919	92.72	VITVvi_vMgal_v1.0.hap1.chr03	::chr03:11311804-17785175
10288430	10289495	1143158	1142095	1066	1064	88.02	VITVvi_vMgal_v1.0.hap1.chr03	::chr03:11311804-17785175
10288430	10289506	1195066	1193987	1077	1080	87.63	VITVvi_vMgal_v1.0.hap1.chr03	::chr03:11311804-17785175
10288962	10289275	207638	207951	314	314	89.49	VITVvi_vMgal_v1.0.hap1.chr03	::chr03:11311804-17785175
10289834	10290361	1193354	1192828	528	527	89.43	VITVvi_vMgal_v1.0.hap1.chr03	::chr03:11311804-17785175
10289922	10290710	1141468	1140675	789	794	86.52	VITVvi_vMgal_v1.0.hap1.chr03	::chr03:11311804-17785175
10292948	10293252	1139805	1139501	305	305	89.29	VITVvi_vMgal_v1.0.hap1.chr03	::chr03:11311804-17785175
10339549	10342100	193526	191016	2552	2511	87.89	VITVvi_vMgal_v1.0.hap1.chr03	::chr03:11311804-17785175
10339563	10342100	4547286	4544777	2538	2510	87.91	VITVvi_vMgal_v1.0.hap1.chr03	::chr03:11311804-17785175
10370488	10372140	3458387	3460039	1653	1653	97.82	VITVvi_vMgal_v1.0.hap1.chr03	::chr03:11311804-17785175
10370488	10374205	5353018	5356717	3718	3700	98.47	VITVvi_vMgal_v1.0.hap1.chr03	::chr03:11311804-17785175
10470217	10471648	3456442	3457874	1432	1433	93.69	VITVvi_vMgal_v1.0.hap1.chr03	::chr03:11311804-17785175
10471649	10475097	5352706	5356144	3449	3439	98.47	VITVvi_vMgal_v1.0.hap1.chr03	::chr03:11311804-17785175
10524599	10524663	4310367	4310431	65	65	100	VITVvi_vMgal_v1.0.hap1.chr03	::chr03:11311804-17785175
10551683	10552659	665947	666959	977	1013	88.94	VITVvi_vMgal_v1.0.hap1.chr03	::chr03:11311804-17785175
10551689	10552093	677969	678377	405	409	94.62	VITVvi_vMgal_v1.0.hap1.chr03	::chr03:11311804-17785175
10553206	10557543	2636836	2641175	4338	4340	91.98	VITVvi_vMgal_v1.0.hap1.chr03	::chr03:11311804-17785175
10553374	10559137	666961	672737	5764	5777	91.64	VITVvi_vMgal_v1.0.hap1.chr03	::chr03:11311804-17785175
10559272	10561222	676024	677950	1951	1927	92.57	VITVvi_vMgal_v1.0.hap1.chr03	::chr03:11311804-17785175
10559991	10561222	664741	665934	1232	1194	90.83	VITVvi_vMgal_v1.0.hap1.chr03	::chr03:11311804-17785175
10559991	10561450	2631814	2633249	1460	1436	90.13	VITVvi_vMgal_v1.0.hap1.chr03	::chr03:11311804-17785175
10561451	10562916	2634062	2635530	1466	1469	91.64	VITVvi_vMgal_v1.0.hap1.chr03	::chr03:11311804-17785175
10563093	10563702	2635532	2636141	610	610	92.16	VITVvi_vMgal_v1.0.hap1.chr03	::chr03:11311804-17785175
10563304	10563711	677976	678384	408	409	93.15	VITVvi_vMgal_v1.0.hap1.chr03	::chr03:11311804-17785175
10568971	10569761	2153944	2153153	791	792	94.96	VITVvi_vMgal_v1.0.hap1.chr03	::chr03:11311804-17785175
10568987	10569761	2142722	2141950	775	773	95.35	VITVvi_vMgal_v1.0.hap1.chr03	::chr03:11311804-17785175
10582043	10582515	6187180	6187652	473	473	85.08	VITVvi_vMgal_v1.0.hap1.chr03	::chr03:11311804-17785175
10613341	10616342	1392123	1389130	3002	2994	87.62	VITVvi_vMgal_v1.0.hap1.chr03	::chr03:11311804-17785175
10614849	10620271	1394492	1389130	5423	5363	88.85	VITVvi_vMgal_v1.0.hap1.chr03	::chr03:11311804-17785175
10622332	10624856	126387	128899	2525	2513	90.23	VITVvi_vMgal_v1.0.hap1.chr03	::chr03:11311804-17785175
10637348	10652916	148894	164488	15569	15595	97.48	VITVvi_vMgal_v1.0.hap1.chr03	::chr03:11311804-17785175
10647275	10651524	1090324	1094583	4250	4260	97.7	VITVvi_vMgal_v1.0.hap1.chr03	::chr03:11311804-17785175
10656266	10659480	3520426	3523649	3215	3224	91	VITVvi_vMgal_v1.0.hap1.chr03	::chr03:11311804-17785175
10731619	10732109	5504168	5503678	491	491	88.24	VITVvi_vMgal_v1.0.hap1.chr03	::chr03:11311804-17785175
10732104	10732592	2476470	2476960	489	491	85.71	VITVvi_vMgal_v1.0.hap1.chr03	::chr03:11311804-17785175
10737606	10738593	4716982	4717985	988	1004	89.21	VITVvi_vMgal_v1.0.hap1.chr03	::chr03:11311804-17785175
10761974	10762338	2209853	2209487	365	367	91.55	VITVvi_vMgal_v1.0.hap1.chr03	::chr03:11311804-17785175
10781586	10782429	3530790	3529946	844	845	94.08	VITVvi_vMgal_v1.0.hap1.chr03	::chr03:11311804-17785175
10788035	10788268	2713730	2713962	234	233	90.25	VITVvi_vMgal_v1.0.hap1.chr03	::chr03:11311804-17785175
10797309	10797791	1853990	1853508	483	483	98.76	VITVvi_vMgal_v1.0.hap1.chr03	::chr03:11311804-17785175
10823176	10825697	4544777	4547292	2522	2516	88	VITVvi_vMgal_v1.0.hap1.chr03	::chr03:11311804-17785175
10828688	10829180	6325392	6324892	493	501	88.84	VITVvi_vMgal_v1.0.hap1.chr03	::chr03:11311804-17785175
10845559	10849500	3579956	3583893	3942	3938	96.53	VITVvi_vMgal_v1.0.hap1.chr03	::chr03:11311804-17785175
10846571	10849500	1094583	1091659	2930	2925	96.6	VITVvi_vMgal_v1.0.hap1.chr03	::chr03:11311804-17785175
10849498	10853211	3456338	3460039	3714	3702	94.68	VITVvi_vMgal_v1.0.hap1.chr03	::chr03:11311804-17785175
10853847	10857649	3452700	3456514	3803	3815	96.57	VITVvi_vMgal_v1.0.hap1.chr03	::chr03:11311804-17785175
10857664	10863402	3458457	3452700	5739	5758	95.27	VITVvi_vMgal_v1.0.hap1.chr03	::chr03:11311804-17785175
10865764	10867486	160605	158884	1723	1722	93.29	VITVvi_vMgal_v1.0.hap1.chr03	::chr03:11311804-17785175
10865764	10867681	1092044	1090129	1918	1916	94.02	VITVvi_vMgal_v1.0.hap1.chr03	::chr03:11311804-17785175
10865764	10867872	3583508	3585619	2109	2112	95.69	VITVvi_vMgal_v1.0.hap1.chr03	::chr03:11311804-17785175
10868041	10871463	3585796	3589230	3423	3435	95.23	VITVvi_vMgal_v1.0.hap1.chr03	::chr03:11311804-17785175
10868108	10871463	158295	154927	3356	3369	94.63	VITVvi_vMgal_v1.0.hap1.chr03	::chr03:11311804-17785175
10868119	10871463	1089781	1086428	3345	3354	94.58	VITVvi_vMgal_v1.0.hap1.chr03	::chr03:11311804-17785175
10874700	10876537	3592569	3594407	1838	1839	94.73	VITVvi_vMgal_v1.0.hap1.chr03	::chr03:11311804-17785175
10874736	10876722	1083381	1081393	1987	1989	94.52	VITVvi_vMgal_v1.0.hap1.chr03	::chr03:11311804-17785175
10876610	10876722	1067579	1067467	113	113	96.46	VITVvi_vMgal_v1.0.hap1.chr03	::chr03:11311804-17785175
10877951	10879537	6408947	6410538	1587	1592	97.18	VITVvi_vMgal_v1.0.hap1.chr03	::chr03:11311804-17785175
10881628	10882574	3746352	3747297	947	946	96.1	VITVvi_vMgal_v1.0.hap1.chr03	::chr03:11311804-17785175
10885068	10886384	3328443	3327127	1317	1317	94.59	VITVvi_vMgal_v1.0.hap1.chr03	::chr03:11311804-17785175
10885665	10886184	183421	183953	520	533	87.05	VITVvi_vMgal_v1.0.hap1.chr03	::chr03:11311804-17785175
10898457	10899017	4663010	4662451	561	560	87.03	VITVvi_vMgal_v1.0.hap1.chr03	::chr03:11311804-17785175
10900046	10900797	4661134	4660386	752	749	86.11	VITVvi_vMgal_v1.0.hap1.chr03	::chr03:11311804-17785175
10904243	10905171	3495208	3496137	929	930	88.03	VITVvi_vMgal_v1.0.hap1.chr03	::chr03:11311804-17785175
11050751	11054649	5937658	5941558	3899	3901	96.51	VITVvi_vMgal_v1.0.hap1.chr03	::chr03:11311804-17785175
11060315	11063702	615425	612060	3388	3366	92.62	VITVvi_vMgal_v1.0.hap1.chr03	::chr03:11311804-17785175
11070295	11072326	6210016	6208015	2032	2002	90.7	VITVvi_vMgal_v1.0.hap1.chr03	::chr03:11311804-17785175
11071447	11074008	2397132	2394571	2562	2562	92.98	VITVvi_vMgal_v1.0.hap1.chr03	::chr03:11311804-17785175
11073228	11073896	3809894	3810557	669	664	91.34	VITVvi_vMgal_v1.0.hap1.chr03	::chr03:11311804-17785175
11074678	11075528	2676598	2677382	851	785	83.78	VITVvi_vMgal_v1.0.hap1.chr03	::chr03:11311804-17785175
11075523	11075854	2868321	2867990	332	332	92.04	VITVvi_vMgal_v1.0.hap1.chr03	::chr03:11311804-17785175
11098292	11103039	5080954	5085699	4748	4746	95.91	VITVvi_vMgal_v1.0.hap1.chr03	::chr03:11311804-17785175
11130606	11131455	569742	570593	850	852	95.19	VITVvi_vMgal_v1.0.hap1.chr03	::chr03:11311804-17785175
11135635	11138638	6046305	6049309	3004	3005	95.51	VITVvi_vMgal_v1.0.hap1.chr03	::chr03:11311804-17785175
11135635	11139002	6210181	6213565	3368	3385	94.98	VITVvi_vMgal_v1.0.hap1.chr03	::chr03:11311804-17785175
11160508	11162189	2062135	2060416	1682	1720	89.56	VITVvi_vMgal_v1.0.hap1.chr03	::chr03:11311804-17785175
11160508	11162186	3128187	3126460	1679	1728	88.06	VITVvi_vMgal_v1.0.hap1.chr03	::chr03:11311804-17785175
11160508	11160937	4172675	4172249	430	427	93.02	VITVvi_vMgal_v1.0.hap1.chr03	::chr03:11311804-17785175
11187772	11187966	4241101	4241293	195	193	94.36	VITVvi_vMgal_v1.0.hap1.chr03	::chr03:11311804-17785175
11222981	11224901	2866937	2865017	1921	1921	95.48	VITVvi_vMgal_v1.0.hap1.chr03	::chr03:11311804-17785175
11224980	11230901	6231987	6237918	5922	5932	95.99	VITVvi_vMgal_v1.0.hap1.chr03	::chr03:11311804-17785175
11224984	11236327	3096111	3084735	11344	11377	94.94	VITVvi_vMgal_v1.0.hap1.chr03	::chr03:11311804-17785175
11227420	11231322	3739841	3743772	3903	3932	91.63	VITVvi_vMgal_v1.0.hap1.chr03	::chr03:11311804-17785175
11232402	11236327	3716320	3720226	3926	3907	93.62	VITVvi_vMgal_v1.0.hap1.chr03	::chr03:11311804-17785175
11234407	11236327	2866937	2865017	1921	1921	95.42	VITVvi_vMgal_v1.0.hap1.chr03	::chr03:11311804-17785175
11236327	11239559	451079	447852	3233	3228	90.2	VITVvi_vMgal_v1.0.hap1.chr03	::chr03:11311804-17785175
11254380	11258129	6049264	6045505	3750	3760	94.04	VITVvi_vMgal_v1.0.hap1.chr03	::chr03:11311804-17785175
11268100	11275148	1795471	1788460	7049	7012	93.2	VITVvi_vMgal_v1.0.hap1.chr03	::chr03:11311804-17785175
11323039	11324553	4478689	4477186	1515	1504	99.21	VITVvi_vMgal_v1.0.hap1.chr03	::chr03:11311804-17785175
11325496	11326959	4475500	4474037	1464	1464	97.41	VITVvi_vMgal_v1.0.hap1.chr03	::chr03:11311804-17785175
11347761	11348111	4383150	4383512	351	363	88.77	VITVvi_vMgal_v1.0.hap1.chr03	::chr03:11311804-17785175
11408558	11409344	661573	660787	787	787	90.99	VITVvi_vMgal_v1.0.hap1.chr03	::chr03:11311804-17785175
11408558	11409171	707185	706574	614	612	93.65	VITVvi_vMgal_v1.0.hap1.chr03	::chr03:11311804-17785175
11417001	11418084	4335972	4334848	1084	1125	92.38	VITVvi_vMgal_v1.0.hap1.chr03	::chr03:11311804-17785175
11417451	11418691	4335303	4334056	1241	1248	89.31	VITVvi_vMgal_v1.0.hap1.chr03	::chr03:11311804-17785175
11419333	11421106	4334008	4332221	1774	1788	89.69	VITVvi_vMgal_v1.0.hap1.chr03	::chr03:11311804-17785175
11426233	11427730	6005078	6006544	1498	1467	94.73	VITVvi_vMgal_v1.0.hap1.chr03	::chr03:11311804-17785175
11432318	11433960	4071586	4069964	1643	1623	96.47	VITVvi_vMgal_v1.0.hap1.chr03	::chr03:11311804-17785175
11456566	11456746	700843	701019	181	177	91.16	VITVvi_vMgal_v1.0.hap1.chr03	::chr03:11311804-17785175
11456960	11457909	935573	936520	950	948	92.11	VITVvi_vMgal_v1.0.hap1.chr03	::chr03:11311804-17785175
11463004	11464265	5664923	5663658	1262	1266	83.5	VITVvi_vMgal_v1.0.hap1.chr03	::chr03:11311804-17785175
11463548	11464265	2768374	2769092	718	719	87.88	VITVvi_vMgal_v1.0.hap1.chr03	::chr03:11311804-17785175
11478482	11479332	2770914	2771764	851	851	90.06	VITVvi_vMgal_v1.0.hap1.chr03	::chr03:11311804-17785175
11481516	11490136	5548923	5540298	8621	8626	95.9	VITVvi_vMgal_v1.0.hap1.chr03	::chr03:11311804-17785175
11491759	11492721	4336528	4335550	963	979	93.7	VITVvi_vMgal_v1.0.hap1.chr03	::chr03:11311804-17785175
11492746	11493943	4335299	4334056	1198	1244	89.1	VITVvi_vMgal_v1.0.hap1.chr03	::chr03:11311804-17785175
11494882	11495659	4333557	4332792	778	766	92.68	VITVvi_vMgal_v1.0.hap1.chr03	::chr03:11311804-17785175
11504083	11505824	2062132	2060376	1742	1757	91.05	VITVvi_vMgal_v1.0.hap1.chr03	::chr03:11311804-17785175
11504083	11505818	3128184	3126423	1736	1762	91.02	VITVvi_vMgal_v1.0.hap1.chr03	::chr03:11311804-17785175
11504083	11504517	4183700	4183267	435	434	93.79	VITVvi_vMgal_v1.0.hap1.chr03	::chr03:11311804-17785175
11507816	11508258	889749	890189	443	441	87.28	VITVvi_vMgal_v1.0.hap1.chr03	::chr03:11311804-17785175
11526637	11527715	4779920	4778836	1079	1085	86.23	VITVvi_vMgal_v1.0.hap1.chr03	::chr03:11311804-17785175
11528720	11531739	4876292	4879343	3020	3052	89.17	VITVvi_vMgal_v1.0.hap1.chr03	::chr03:11311804-17785175
11529208	11531739	4778750	4776257	2532	2494	91.84	VITVvi_vMgal_v1.0.hap1.chr03	::chr03:11311804-17785175
11530655	11532010	4988185	4986784	1356	1402	91.55	VITVvi_vMgal_v1.0.hap1.chr03	::chr03:11311804-17785175
11532080	11534836	4775894	4773237	2757	2658	93.73	VITVvi_vMgal_v1.0.hap1.chr03	::chr03:11311804-17785175
11532080	11532825	4879700	4880435	746	736	96.25	VITVvi_vMgal_v1.0.hap1.chr03	::chr03:11311804-17785175
11533195	11534836	4880559	4882154	1642	1596	94.34	VITVvi_vMgal_v1.0.hap1.chr03	::chr03:11311804-17785175
11533239	11534836	4986326	4984740	1598	1587	96.25	VITVvi_vMgal_v1.0.hap1.chr03	::chr03:11311804-17785175
11535099	11536422	4773239	4771915	1324	1325	95.72	VITVvi_vMgal_v1.0.hap1.chr03	::chr03:11311804-17785175
11535099	11536422	4882152	4883477	1324	1326	95.19	VITVvi_vMgal_v1.0.hap1.chr03	::chr03:11311804-17785175
11535162	11536422	4983264	4981999	1261	1266	95.44	VITVvi_vMgal_v1.0.hap1.chr03	::chr03:11311804-17785175
11548672	11551841	4771928	4768784	3170	3145	91.73	VITVvi_vMgal_v1.0.hap1.chr03	::chr03:11311804-17785175
11548672	11551297	4883464	4886074	2626	2611	93.32	VITVvi_vMgal_v1.0.hap1.chr03	::chr03:11311804-17785175
11551157	11554668	4981835	4978349	3512	3487	90.22	VITVvi_vMgal_v1.0.hap1.chr03	::chr03:11311804-17785175
11553081	11555746	4887580	4890279	2666	2700	92.41	VITVvi_vMgal_v1.0.hap1.chr03	::chr03:11311804-17785175
11553263	11556484	4767736	4764517	3222	3220	91.21	VITVvi_vMgal_v1.0.hap1.chr03	::chr03:11311804-17785175
11555123	11555592	4977997	4977532	470	466	93.66	VITVvi_vMgal_v1.0.hap1.chr03	::chr03:11311804-17785175
11556475	11557603	4757627	4756469	1129	1159	88.28	VITVvi_vMgal_v1.0.hap1.chr03	::chr03:11311804-17785175
11558006	11563368	4756026	4750623	5363	5404	93.53	VITVvi_vMgal_v1.0.hap1.chr03	::chr03:11311804-17785175
11560994	11561999	4977542	4976557	1006	986	91.27	VITVvi_vMgal_v1.0.hap1.chr03	::chr03:11311804-17785175
11561294	11561999	4891430	4892131	706	702	94.06	VITVvi_vMgal_v1.0.hap1.chr03	::chr03:11311804-17785175
11563368	11567292	4750535	4746576	3925	3960	91.38	VITVvi_vMgal_v1.0.hap1.chr03	::chr03:11311804-17785175
11567391	11567483	4745272	4745182	93	91	94.62	VITVvi_vMgal_v1.0.hap1.chr03	::chr03:11311804-17785175
11567639	11568164	4745008	4744483	526	526	84.56	VITVvi_vMgal_v1.0.hap1.chr03	::chr03:11311804-17785175
11569994	11573466	5582669	5586181	3473	3513	83.56	VITVvi_vMgal_v1.0.hap1.chr03	::chr03:11311804-17785175
11603749	11606100	946139	948533	2352	2395	96.5	VITVvi_vMgal_v1.0.hap1.chr03	::chr03:11311804-17785175
11620836	11623508	744411	741805	2673	2607	87.42	VITVvi_vMgal_v1.0.hap1.chr03	::chr03:11311804-17785175
11623508	11624678	4045263	4046460	1171	1198	94.66	VITVvi_vMgal_v1.0.hap1.chr03	::chr03:11311804-17785175
11630679	11665306	1010026	975403	34628	34624	99.88	VITVvi_vMgal_v1.0.hap1.chr03	::chr03:11311804-17785175
11659913	11660449	4024233	4024768	537	536	91.43	VITVvi_vMgal_v1.0.hap1.chr03	::chr03:11311804-17785175
11667447	11673537	971710	965646	6091	6065	98.46	VITVvi_vMgal_v1.0.hap1.chr03	::chr03:11311804-17785175
11668011	11674917	852068	845224	6907	6845	98.22	VITVvi_vMgal_v1.0.hap1.chr03	::chr03:11311804-17785175
11674637	11694475	965521	945677	19839	19845	99.66	VITVvi_vMgal_v1.0.hap1.chr03	::chr03:11311804-17785175
11674918	11675803	2398159	2397277	886	883	94.59	VITVvi_vMgal_v1.0.hap1.chr03	::chr03:11311804-17785175
11674918	11675828	5995969	5996876	911	908	95.29	VITVvi_vMgal_v1.0.hap1.chr03	::chr03:11311804-17785175
11675970	11678518	363167	365745	2549	2579	92.34	VITVvi_vMgal_v1.0.hap1.chr03	::chr03:11311804-17785175
11678737	11679016	366376	366652	280	277	91.79	VITVvi_vMgal_v1.0.hap1.chr03	::chr03:11311804-17785175
11680759	11681711	4112785	4113721	953	937	92.45	VITVvi_vMgal_v1.0.hap1.chr03	::chr03:11311804-17785175
11680759	11681735	5995903	5996876	977	974	95.19	VITVvi_vMgal_v1.0.hap1.chr03	::chr03:11311804-17785175
11689121	11689874	4817225	4817987	754	763	87.45	VITVvi_vMgal_v1.0.hap1.chr03	::chr03:11311804-17785175
11693292	11787553	946384	852068	94262	94317	99.8	VITVvi_vMgal_v1.0.hap1.chr03	::chr03:11311804-17785175
11693765	11695308	4943569	4945092	1544	1524	94.54	VITVvi_vMgal_v1.0.hap1.chr03	::chr03:11311804-17785175
11705035	11706736	5917481	5919183	1702	1703	96.54	VITVvi_vMgal_v1.0.hap1.chr03	::chr03:11311804-17785175
11705040	11706807	5933185	5934933	1768	1749	94.69	VITVvi_vMgal_v1.0.hap1.chr03	::chr03:11311804-17785175
11706356	11707295	5935055	5935999	940	945	90.83	VITVvi_vMgal_v1.0.hap1.chr03	::chr03:11311804-17785175
11706356	11708469	5935434	5937561	2114	2128	94.04	VITVvi_vMgal_v1.0.hap1.chr03	::chr03:11311804-17785175
11706907	11708466	5919183	5920746	1560	1564	94.45	VITVvi_vMgal_v1.0.hap1.chr03	::chr03:11311804-17785175
11706910	11707486	5918803	5919379	577	577	93.25	VITVvi_vMgal_v1.0.hap1.chr03	::chr03:11311804-17785175
11721057	11721943	4267645	4268523	887	879	95.16	VITVvi_vMgal_v1.0.hap1.chr03	::chr03:11311804-17785175
11722460	11727040	6059734	6064316	4581	4583	91.94	VITVvi_vMgal_v1.0.hap1.chr03	::chr03:11311804-17785175
11724118	11724785	3307035	3307703	668	669	93.9	VITVvi_vMgal_v1.0.hap1.chr03	::chr03:11311804-17785175
11727985	11735031	2824708	2831729	7047	7022	93.37	VITVvi_vMgal_v1.0.hap1.chr03	::chr03:11311804-17785175
11735203	11735387	1107854	1108039	185	186	93.01	VITVvi_vMgal_v1.0.hap1.chr03	::chr03:11311804-17785175
11768912	11770284	4818971	4820343	1373	1373	95.56	VITVvi_vMgal_v1.0.hap1.chr03	::chr03:11311804-17785175
11770679	11777417	1114225	1120963	6739	6739	93.25	VITVvi_vMgal_v1.0.hap1.chr03	::chr03:11311804-17785175
11778120	11779023	4847094	4846191	904	904	98.67	VITVvi_vMgal_v1.0.hap1.chr03	::chr03:11311804-17785175
11784619	11789297	5823505	5818817	4679	4689	95.98	VITVvi_vMgal_v1.0.hap1.chr03	::chr03:11311804-17785175
11791585	11807068	850427	834986	15484	15442	99.35	VITVvi_vMgal_v1.0.hap1.chr03	::chr03:11311804-17785175
11795152	11796825	855921	854224	1674	1698	97.36	VITVvi_vMgal_v1.0.hap1.chr03	::chr03:11311804-17785175
11807062	11817902	834479	823637	10841	10843	99.06	VITVvi_vMgal_v1.0.hap1.chr03	::chr03:11311804-17785175
11808621	11815538	823637	816733	6918	6905	99.54	VITVvi_vMgal_v1.0.hap1.chr03	::chr03:11311804-17785175
11810114	11810832	2558971	2559677	719	707	96.11	VITVvi_vMgal_v1.0.hap1.chr03	::chr03:11311804-17785175
11815501	11816991	816730	815239	1491	1492	99.87	VITVvi_vMgal_v1.0.hap1.chr03	::chr03:11311804-17785175
11817910	11828777	815143	804226	10868	10918	99.4	VITVvi_vMgal_v1.0.hap1.chr03	::chr03:11311804-17785175
11830806	11832161	302380	303764	1356	1385	93.09	VITVvi_vMgal_v1.0.hap1.chr03	::chr03:11311804-17785175
11831150	11903022	803606	731683	71873	71924	98.87	VITVvi_vMgal_v1.0.hap1.chr03	::chr03:11311804-17785175
11901798	11903255	733041	731572	1458	1470	84.36	VITVvi_vMgal_v1.0.hap1.chr03	::chr03:11311804-17785175
11904209	11905709	731482	730022	1501	1461	90.17	VITVvi_vMgal_v1.0.hap1.chr03	::chr03:11311804-17785175
11906951	11908399	373733	372278	1449	1456	90.9	VITVvi_vMgal_v1.0.hap1.chr03	::chr03:11311804-17785175
11906951	11908393	2734662	2736111	1443	1450	90.62	VITVvi_vMgal_v1.0.hap1.chr03	::chr03:11311804-17785175
11911942	11913842	5765271	5767170	1901	1900	94.11	VITVvi_vMgal_v1.0.hap1.chr03	::chr03:11311804-17785175
11916964	11918760	5748102	5749907	1797	1806	89.47	VITVvi_vMgal_v1.0.hap1.chr03	::chr03:11311804-17785175
11917010	11918173	2980977	2982145	1164	1169	84.32	VITVvi_vMgal_v1.0.hap1.chr03	::chr03:11311804-17785175
11918761	11919263	729761	729256	503	506	94.87	VITVvi_vMgal_v1.0.hap1.chr03	::chr03:11311804-17785175
11919259	11922430	727409	724208	3172	3202	94.26	VITVvi_vMgal_v1.0.hap1.chr03	::chr03:11311804-17785175
11921110	11921863	2752920	2753683	754	764	84.62	VITVvi_vMgal_v1.0.hap1.chr03	::chr03:11311804-17785175
11924254	11927906	724212	720563	3653	3650	96.45	VITVvi_vMgal_v1.0.hap1.chr03	::chr03:11311804-17785175
11935567	11937701	990708	988573	2135	2136	93.29	VITVvi_vMgal_v1.0.hap1.chr03	::chr03:11311804-17785175
11935617	11942342	720566	713891	6726	6676	96.37	VITVvi_vMgal_v1.0.hap1.chr03	::chr03:11311804-17785175
11942341	11955934	713273	699706	13594	13568	95.29	VITVvi_vMgal_v1.0.hap1.chr03	::chr03:11311804-17785175
11951465	11952659	3728957	3730172	1195	1216	86.82	VITVvi_vMgal_v1.0.hap1.chr03	::chr03:11311804-17785175
11958834	11959582	696508	695800	749	709	86.15	VITVvi_vMgal_v1.0.hap1.chr03	::chr03:11311804-17785175
11959253	11961512	695802	693539	2260	2264	97.84	VITVvi_vMgal_v1.0.hap1.chr03	::chr03:11311804-17785175
11963067	11963581	693541	693030	515	512	96.12	VITVvi_vMgal_v1.0.hap1.chr03	::chr03:11311804-17785175
11963584	11964248	692792	692129	665	664	96.4	VITVvi_vMgal_v1.0.hap1.chr03	::chr03:11311804-17785175
11969129	11970014	647496	646610	886	887	94.59	VITVvi_vMgal_v1.0.hap1.chr03	::chr03:11311804-17785175
11977746	11978660	955772	956696	915	925	85.32	VITVvi_vMgal_v1.0.hap1.chr03	::chr03:11311804-17785175
11977774	11978728	1998960	1998007	955	954	89.8	VITVvi_vMgal_v1.0.hap1.chr03	::chr03:11311804-17785175
11977790	11978725	4802285	4803218	936	934	89.71	VITVvi_vMgal_v1.0.hap1.chr03	::chr03:11311804-17785175
11977792	11978469	981135	981811	678	677	89.74	VITVvi_vMgal_v1.0.hap1.chr03	::chr03:11311804-17785175
11978715	11980179	6022720	6024148	1465	1429	89.06	VITVvi_vMgal_v1.0.hap1.chr03	::chr03:11311804-17785175
11978735	11980179	951972	953391	1445	1420	90.08	VITVvi_vMgal_v1.0.hap1.chr03	::chr03:11311804-17785175
11980420	11981603	655457	656639	1184	1183	90.54	VITVvi_vMgal_v1.0.hap1.chr03	::chr03:11311804-17785175
11983362	11984212	356007	356850	851	844	91.46	VITVvi_vMgal_v1.0.hap1.chr03	::chr03:11311804-17785175
11983367	11984301	5607168	5606245	935	924	92.31	VITVvi_vMgal_v1.0.hap1.chr03	::chr03:11311804-17785175
11986027	11986405	3037327	3036947	379	381	89.41	VITVvi_vMgal_v1.0.hap1.chr03	::chr03:11311804-17785175
11986028	11986405	2788847	2788459	378	389	90.03	VITVvi_vMgal_v1.0.hap1.chr03	::chr03:11311804-17785175
11986401	11987269	4681187	4680321	869	867	91.06	VITVvi_vMgal_v1.0.hap1.chr03	::chr03:11311804-17785175
11986409	11987269	4197063	4197920	861	858	92	VITVvi_vMgal_v1.0.hap1.chr03	::chr03:11311804-17785175
11988652	11990956	648495	646201	2305	2295	93.97	VITVvi_vMgal_v1.0.hap1.chr03	::chr03:11311804-17785175
11988652	11990545	4221748	4223631	1894	1884	90.78	VITVvi_vMgal_v1.0.hap1.chr03	::chr03:11311804-17785175
11991781	11992606	2211980	2211152	826	829	95.78	VITVvi_vMgal_v1.0.hap1.chr03	::chr03:11311804-17785175
11991794	11992606	2930424	2929626	813	799	94.22	VITVvi_vMgal_v1.0.hap1.chr03	::chr03:11311804-17785175
11992607	11997344	646204	641372	4738	4833	92.64	VITVvi_vMgal_v1.0.hap1.chr03	::chr03:11311804-17785175
11999049	11999963	641376	640458	915	919	96.84	VITVvi_vMgal_v1.0.hap1.chr03	::chr03:11311804-17785175
12007441	12008581	640460	639324	1141	1137	97.99	VITVvi_vMgal_v1.0.hap1.chr03	::chr03:11311804-17785175
12008723	12009466	639330	638647	744	684	88.74	VITVvi_vMgal_v1.0.hap1.chr03	::chr03:11311804-17785175
12009463	12011195	619002	617278	1733	1725	92.87	VITVvi_vMgal_v1.0.hap1.chr03	::chr03:11311804-17785175
12016393	12018235	617283	615428	1843	1856	93.37	VITVvi_vMgal_v1.0.hap1.chr03	::chr03:11311804-17785175
12023644	12024337	642149	641438	694	712	85.34	VITVvi_vMgal_v1.0.hap1.chr03	::chr03:11311804-17785175
12043874	12053255	612061	602649	9382	9413	96	VITVvi_vMgal_v1.0.hap1.chr03	::chr03:11311804-17785175
12054862	12059372	602656	598141	4511	4516	98.34	VITVvi_vMgal_v1.0.hap1.chr03	::chr03:11311804-17785175
12059367	12077568	591916	573646	18202	18271	98.3	VITVvi_vMgal_v1.0.hap1.chr03	::chr03:11311804-17785175
12077343	12099633	573645	551429	22291	22217	98.43	VITVvi_vMgal_v1.0.hap1.chr03	::chr03:11311804-17785175
12080313	12081291	2398204	2397237	979	968	92.36	VITVvi_vMgal_v1.0.hap1.chr03	::chr03:11311804-17785175
12082127	12085574	5303966	5300493	3448	3474	94.33	VITVvi_vMgal_v1.0.hap1.chr03	::chr03:11311804-17785175
12082555	12085510	356012	353057	2956	2956	91.14	VITVvi_vMgal_v1.0.hap1.chr03	::chr03:11311804-17785175
12085125	12086555	575087	573646	1431	1442	95.18	VITVvi_vMgal_v1.0.hap1.chr03	::chr03:11311804-17785175
12093102	12094703	3617519	3619119	1602	1601	91.1	VITVvi_vMgal_v1.0.hap1.chr03	::chr03:11311804-17785175
12104535	12117625	551433	538355	13091	13079	98.72	VITVvi_vMgal_v1.0.hap1.chr03	::chr03:11311804-17785175
12117620	12119950	533367	531039	2331	2329	99.18	VITVvi_vMgal_v1.0.hap1.chr03	::chr03:11311804-17785175
12119950	12121395	529206	527761	1446	1446	99.65	VITVvi_vMgal_v1.0.hap1.chr03	::chr03:11311804-17785175
12121789	12137380	527779	512169	15592	15611	99.11	VITVvi_vMgal_v1.0.hap1.chr03	::chr03:11311804-17785175
12142889	12148581	512161	506438	5693	5724	98.62	VITVvi_vMgal_v1.0.hap1.chr03	::chr03:11311804-17785175
12148577	12154000	500844	495399	5424	5446	98.81	VITVvi_vMgal_v1.0.hap1.chr03	::chr03:11311804-17785175
12154135	12170932	495404	478611	16798	16794	93.52	VITVvi_vMgal_v1.0.hap1.chr03	::chr03:11311804-17785175
12170990	12174362	468428	464954	3373	3475	87.89	VITVvi_vMgal_v1.0.hap1.chr03	::chr03:11311804-17785175
12174748	12178113	464952	461602	3366	3351	89.26	VITVvi_vMgal_v1.0.hap1.chr03	::chr03:11311804-17785175
12178105	12180731	458276	455695	2627	2582	90.84	VITVvi_vMgal_v1.0.hap1.chr03	::chr03:11311804-17785175
12181239	12181560	444414	444091	322	324	91.13	VITVvi_vMgal_v1.0.hap1.chr03	::chr03:11311804-17785175
12192289	12192450	444089	443929	162	161	94.44	VITVvi_vMgal_v1.0.hap1.chr03	::chr03:11311804-17785175
12192801	12193318	443595	443094	518	502	88.51	VITVvi_vMgal_v1.0.hap1.chr03	::chr03:11311804-17785175
12193635	12197277	442823	439176	3643	3648	98.63	VITVvi_vMgal_v1.0.hap1.chr03	::chr03:11311804-17785175
12197264	12206964	430828	421138	9701	9691	97.15	VITVvi_vMgal_v1.0.hap1.chr03	::chr03:11311804-17785175
12206965	12207881	5076847	5077763	917	917	96.84	VITVvi_vMgal_v1.0.hap1.chr03	::chr03:11311804-17785175
12206965	12208859	5693099	5694898	1895	1800	93.4	VITVvi_vMgal_v1.0.hap1.chr03	::chr03:11311804-17785175
12207876	12208859	5079682	5080663	984	982	97.87	VITVvi_vMgal_v1.0.hap1.chr03	::chr03:11311804-17785175
12208857	12211192	5086808	5089169	2336	2362	95.25	VITVvi_vMgal_v1.0.hap1.chr03	::chr03:11311804-17785175
12208857	12211191	5700891	5703228	2335	2338	97.62	VITVvi_vMgal_v1.0.hap1.chr03	::chr03:11311804-17785175
12211192	12212407	421146	419925	1216	1222	97.71	VITVvi_vMgal_v1.0.hap1.chr03	::chr03:11311804-17785175
12233428	12234168	419455	418698	741	758	89.24	VITVvi_vMgal_v1.0.hap1.chr03	::chr03:11311804-17785175
12234521	12234840	418686	418367	320	320	94.69	VITVvi_vMgal_v1.0.hap1.chr03	::chr03:11311804-17785175
12235706	12236931	407490	406260	1226	1231	94.48	VITVvi_vMgal_v1.0.hap1.chr03	::chr03:11311804-17785175
12236926	12239586	404004	401338	2661	2667	93.2	VITVvi_vMgal_v1.0.hap1.chr03	::chr03:11311804-17785175
12238314	12239637	1608407	1607086	1324	1322	89.46	VITVvi_vMgal_v1.0.hap1.chr03	::chr03:11311804-17785175
12239343	12240192	1262413	1261557	850	857	89.96	VITVvi_vMgal_v1.0.hap1.chr03	::chr03:11311804-17785175
12249442	12250431	389423	388432	990	992	95.07	VITVvi_vMgal_v1.0.hap1.chr03	::chr03:11311804-17785175
12250958	12251338	706574	706194	381	381	90.31	VITVvi_vMgal_v1.0.hap1.chr03	::chr03:11311804-17785175
12251000	12251342	2605011	2605352	343	342	94.46	VITVvi_vMgal_v1.0.hap1.chr03	::chr03:11311804-17785175
12252013	12271119	388427	369347	19107	19081	94.9	VITVvi_vMgal_v1.0.hap1.chr03	::chr03:11311804-17785175
12259270	12261434	353439	351296	2165	2144	90.88	VITVvi_vMgal_v1.0.hap1.chr03	::chr03:11311804-17785175
12264963	12266334	358946	357556	1372	1391	96.48	VITVvi_vMgal_v1.0.hap1.chr03	::chr03:11311804-17785175
12264964	12266335	4829059	4830450	1372	1392	91.28	VITVvi_vMgal_v1.0.hap1.chr03	::chr03:11311804-17785175
12266762	12268180	363698	365118	1419	1421	93.08	VITVvi_vMgal_v1.0.hap1.chr03	::chr03:11311804-17785175
12267444	12268189	1631678	1630933	746	746	92.43	VITVvi_vMgal_v1.0.hap1.chr03	::chr03:11311804-17785175
12267616	12269117	3775051	3776562	1502	1512	94.98	VITVvi_vMgal_v1.0.hap1.chr03	::chr03:11311804-17785175
12268302	12269845	2589837	2591385	1544	1549	96.52	VITVvi_vMgal_v1.0.hap1.chr03	::chr03:11311804-17785175
12269120	12273807	3774842	3770160	4688	4683	95.58	VITVvi_vMgal_v1.0.hap1.chr03	::chr03:11311804-17785175
12269839	12274290	2593363	2597820	4452	4458	96.17	VITVvi_vMgal_v1.0.hap1.chr03	::chr03:11311804-17785175
12271114	12285444	362086	347803	14331	14284	96.48	VITVvi_vMgal_v1.0.hap1.chr03	::chr03:11311804-17785175
12274318	12276394	375557	373519	2077	2039	92.84	VITVvi_vMgal_v1.0.hap1.chr03	::chr03:11311804-17785175
12276392	12277186	398990	399795	795	806	90.71	VITVvi_vMgal_v1.0.hap1.chr03	::chr03:11311804-17785175
12281005	12281974	4046885	4047865	970	981	84.24	VITVvi_vMgal_v1.0.hap1.chr03	::chr03:11311804-17785175
12284882	12285294	1292403	1292822	413	420	84.91	VITVvi_vMgal_v1.0.hap1.chr03	::chr03:11311804-17785175
12285444	12285986	347706	347164	543	543	98.53	VITVvi_vMgal_v1.0.hap1.chr03	::chr03:11311804-17785175
12286007	12300915	343564	328662	14909	14903	97.34	VITVvi_vMgal_v1.0.hap1.chr03	::chr03:11311804-17785175
12294411	12296828	324421	322055	2418	2367	95.54	VITVvi_vMgal_v1.0.hap1.chr03	::chr03:11311804-17785175
12297385	12309989	328560	315908	12605	12653	96.72	VITVvi_vMgal_v1.0.hap1.chr03	::chr03:11311804-17785175
12301517	12303826	335132	332749	2310	2384	93.67	VITVvi_vMgal_v1.0.hap1.chr03	::chr03:11311804-17785175
12309985	12319879	313984	304004	9895	9981	95.74	VITVvi_vMgal_v1.0.hap1.chr03	::chr03:11311804-17785175
12319874	12325349	302384	296894	5476	5491	96.37	VITVvi_vMgal_v1.0.hap1.chr03	::chr03:11311804-17785175
12325350	12326960	3307124	3305485	1611	1640	94.77	VITVvi_vMgal_v1.0.hap1.chr03	::chr03:11311804-17785175
12326962	12329458	296905	294416	2497	2490	96.04	VITVvi_vMgal_v1.0.hap1.chr03	::chr03:11311804-17785175
12329699	12330118	2874725	2874304	420	422	90.85	VITVvi_vMgal_v1.0.hap1.chr03	::chr03:11311804-17785175
12330237	12331036	3020107	3020907	800	801	97.26	VITVvi_vMgal_v1.0.hap1.chr03	::chr03:11311804-17785175
12331558	12332452	4642663	4643558	895	896	97.43	VITVvi_vMgal_v1.0.hap1.chr03	::chr03:11311804-17785175
12333222	12334504	294421	293145	1283	1277	96.58	VITVvi_vMgal_v1.0.hap1.chr03	::chr03:11311804-17785175
12334504	12337245	292994	290268	2742	2727	96.15	VITVvi_vMgal_v1.0.hap1.chr03	::chr03:11311804-17785175
12334939	12335871	316837	315908	933	930	90.92	VITVvi_vMgal_v1.0.hap1.chr03	::chr03:11311804-17785175
12337246	12338546	271445	270112	1301	1334	91.75	VITVvi_vMgal_v1.0.hap1.chr03	::chr03:11311804-17785175
12337246	12352677	289876	274544	15432	15333	94.95	VITVvi_vMgal_v1.0.hap1.chr03	::chr03:11311804-17785175
12338644	12340017	270112	268807	1374	1306	91.53	VITVvi_vMgal_v1.0.hap1.chr03	::chr03:11311804-17785175
12345952	12349049	1788384	1785280	3098	3105	91.05	VITVvi_vMgal_v1.0.hap1.chr03	::chr03:11311804-17785175
12349090	12350422	5483879	5485211	1333	1333	91.47	VITVvi_vMgal_v1.0.hap1.chr03	::chr03:11311804-17785175
12349090	12350309	5784028	5785249	1220	1222	89.96	VITVvi_vMgal_v1.0.hap1.chr03	::chr03:11311804-17785175
12351976	12352924	274833	273856	949	978	90.8	VITVvi_vMgal_v1.0.hap1.chr03	::chr03:11311804-17785175
12352197	12357007	275245	270427	4811	4819	93.63	VITVvi_vMgal_v1.0.hap1.chr03	::chr03:11311804-17785175
12355934	12357275	289933	288580	1342	1354	93.74	VITVvi_vMgal_v1.0.hap1.chr03	::chr03:11311804-17785175
12357115	12358730	288838	287204	1616	1635	93.69	VITVvi_vMgal_v1.0.hap1.chr03	::chr03:11311804-17785175
12357159	12359461	270372	268072	2303	2301	97.19	VITVvi_vMgal_v1.0.hap1.chr03	::chr03:11311804-17785175
12357396	12357696	288304	288008	301	297	92.03	VITVvi_vMgal_v1.0.hap1.chr03	::chr03:11311804-17785175
12359627	12361272	214146	212486	1646	1661	90.51	VITVvi_vMgal_v1.0.hap1.chr03	::chr03:11311804-17785175
12359974	12362850	268075	265214	2877	2862	98.44	VITVvi_vMgal_v1.0.hap1.chr03	::chr03:11311804-17785175
12362856	12371178	261291	253027	8323	8265	94.95	VITVvi_vMgal_v1.0.hap1.chr03	::chr03:11311804-17785175
12363517	12364618	207000	205914	1102	1087	92.76	VITVvi_vMgal_v1.0.hap1.chr03	::chr03:11311804-17785175
12364651	12370689	205717	199649	6039	6069	92.78	VITVvi_vMgal_v1.0.hap1.chr03	::chr03:11311804-17785175
12371179	12375152	252738	248749	3974	3990	94.86	VITVvi_vMgal_v1.0.hap1.chr03	::chr03:11311804-17785175
12372418	12375152	172922	170181	2735	2742	94.77	VITVvi_vMgal_v1.0.hap1.chr03	::chr03:11311804-17785175
12373145	12375152	1132841	1134827	2008	1987	91.87	VITVvi_vMgal_v1.0.hap1.chr03	::chr03:11311804-17785175
12375161	12376155	221424	220431	995	994	98.49	VITVvi_vMgal_v1.0.hap1.chr03	::chr03:11311804-17785175
12393913	12394832	216496	215578	920	919	99.02	VITVvi_vMgal_v1.0.hap1.chr03	::chr03:11311804-17785175
12398264	12405498	215582	208369	7235	7214	97.82	VITVvi_vMgal_v1.0.hap1.chr03	::chr03:11311804-17785175
12401836	12415061	266244	253027	13226	13218	97.68	VITVvi_vMgal_v1.0.hap1.chr03	::chr03:11311804-17785175
12406121	12406544	1103651	1104075	424	425	96.24	VITVvi_vMgal_v1.0.hap1.chr03	::chr03:11311804-17785175
12408551	12414576	205717	199644	6026	6074	92.21	VITVvi_vMgal_v1.0.hap1.chr03	::chr03:11311804-17785175
12413147	12413842	1109358	1110054	696	697	87.66	VITVvi_vMgal_v1.0.hap1.chr03	::chr03:11311804-17785175
12413889	12418184	175283	171053	4296	4231	93.31	VITVvi_vMgal_v1.0.hap1.chr03	::chr03:11311804-17785175
12415062	12422516	252738	245273	7455	7466	97.9	VITVvi_vMgal_v1.0.hap1.chr03	::chr03:11311804-17785175
12419329	12424769	169914	164489	5441	5426	98.7	VITVvi_vMgal_v1.0.hap1.chr03	::chr03:11311804-17785175
12420012	12422991	1138508	1141474	2980	2967	95.58	VITVvi_vMgal_v1.0.hap1.chr03	::chr03:11311804-17785175
12423072	12424735	222532	220882	1664	1651	95.86	VITVvi_vMgal_v1.0.hap1.chr03	::chr03:11311804-17785175
12423550	12425182	245271	243639	1633	1633	99.39	VITVvi_vMgal_v1.0.hap1.chr03	::chr03:11311804-17785175
12425260	12425766	1096007	1096494	507	488	89.24	VITVvi_vMgal_v1.0.hap1.chr03	::chr03:11311804-17785175
12425725	12426145	243626	243206	421	421	97.39	VITVvi_vMgal_v1.0.hap1.chr03	::chr03:11311804-17785175
12426146	12439118	233431	220431	12973	13001	98.39	VITVvi_vMgal_v1.0.hap1.chr03	::chr03:11311804-17785175
12426146	12426259	1106497	1106610	114	114	99.12	VITVvi_vMgal_v1.0.hap1.chr03	::chr03:11311804-17785175
12426277	12428120	1108332	1110175	1844	1844	92.52	VITVvi_vMgal_v1.0.hap1.chr03	::chr03:11311804-17785175
12428118	12429851	3172297	3170606	1734	1692	90.56	VITVvi_vMgal_v1.0.hap1.chr03	::chr03:11311804-17785175
12428119	12429850	3785184	3786919	1732	1736	93.22	VITVvi_vMgal_v1.0.hap1.chr03	::chr03:11311804-17785175
12429850	12430677	1110169	1110992	828	824	95.89	VITVvi_vMgal_v1.0.hap1.chr03	::chr03:11311804-17785175
12430680	12431714	1126728	1127765	1035	1038	95.48	VITVvi_vMgal_v1.0.hap1.chr03	::chr03:11311804-17785175
12433240	12433585	170513	170173	346	341	91.09	VITVvi_vMgal_v1.0.hap1.chr03	::chr03:11311804-17785175
12434056	12439025	1138508	1143482	4970	4975	96.6	VITVvi_vMgal_v1.0.hap1.chr03	::chr03:11311804-17785175
12435937	12437024	1192205	1193272	1088	1068	90.05	VITVvi_vMgal_v1.0.hap1.chr03	::chr03:11311804-17785175
12447852	12449169	4096633	4097947	1318	1315	87.18	VITVvi_vMgal_v1.0.hap1.chr03	::chr03:11311804-17785175
12461227	12473412	215582	203464	12186	12119	98.47	VITVvi_vMgal_v1.0.hap1.chr03	::chr03:11311804-17785175
12464811	12468492	266244	262621	3682	3624	95.62	VITVvi_vMgal_v1.0.hap1.chr03	::chr03:11311804-17785175
12469866	12470955	260627	259531	1090	1097	93.63	VITVvi_vMgal_v1.0.hap1.chr03	::chr03:11311804-17785175
12469868	12471177	1104998	1106294	1310	1297	90.02	VITVvi_vMgal_v1.0.hap1.chr03	::chr03:11311804-17785175
12471885	12473400	258804	257303	1516	1502	90.32	VITVvi_vMgal_v1.0.hap1.chr03	::chr03:11311804-17785175
12474751	12480612	203492	197642	5862	5851	98.57	VITVvi_vMgal_v1.0.hap1.chr03	::chr03:11311804-17785175
12480607	12486167	194047	188490	5561	5558	98.13	VITVvi_vMgal_v1.0.hap1.chr03	::chr03:11311804-17785175
12480627	12481134	4547650	4547169	508	482	88.72	VITVvi_vMgal_v1.0.hap1.chr03	::chr03:11311804-17785175
12486161	12486359	180890	180692	199	199	97.49	VITVvi_vMgal_v1.0.hap1.chr03	::chr03:11311804-17785175
12486351	12496953	180605	170025	10603	10581	98.75	VITVvi_vMgal_v1.0.hap1.chr03	::chr03:11311804-17785175
12486522	12492308	6410994	6416736	5787	5743	91.53	VITVvi_vMgal_v1.0.hap1.chr03	::chr03:11311804-17785175
12486566	12490842	4253684	4257906	4277	4223	90.09	VITVvi_vMgal_v1.0.hap1.chr03	::chr03:11311804-17785175
12494788	12496956	1132841	1134976	2169	2136	90.73	VITVvi_vMgal_v1.0.hap1.chr03	::chr03:11311804-17785175
12503576	12509123	170025	164489	5548	5537	99.15	VITVvi_vMgal_v1.0.hap1.chr03	::chr03:11311804-17785175
12504237	12507344	225620	222527	3108	3094	95.63	VITVvi_vMgal_v1.0.hap1.chr03	::chr03:11311804-17785175
12504363	12507344	1138508	1141474	2982	2967	95.65	VITVvi_vMgal_v1.0.hap1.chr03	::chr03:11311804-17785175
12507903	12509455	245271	243714	1553	1558	98.85	VITVvi_vMgal_v1.0.hap1.chr03	::chr03:11311804-17785175
12509509	12520147	1095993	1106642	10639	10650	98.25	VITVvi_vMgal_v1.0.hap1.chr03	::chr03:11311804-17785175
12510047	12511214	243513	242339	1168	1175	95.6	VITVvi_vMgal_v1.0.hap1.chr03	::chr03:11311804-17785175
12510234	12511230	1157252	1158232	997	981	90.8	VITVvi_vMgal_v1.0.hap1.chr03	::chr03:11311804-17785175
12511229	12512323	242115	241021	1095	1095	93.88	VITVvi_vMgal_v1.0.hap1.chr03	::chr03:11311804-17785175
12512433	12521980	241021	231463	9548	9559	93.53	VITVvi_vMgal_v1.0.hap1.chr03	::chr03:11311804-17785175
12516956	12517121	208097	207953	166	145	86.14	VITVvi_vMgal_v1.0.hap1.chr03	::chr03:11311804-17785175
12520145	12539526	1108335	1127774	19382	19440	95.53	VITVvi_vMgal_v1.0.hap1.chr03	::chr03:11311804-17785175
12524807	12529530	1215834	1220558	4724	4725	94.53	VITVvi_vMgal_v1.0.hap1.chr03	::chr03:11311804-17785175
12524807	12535183	5920980	5931345	10377	10366	94.99	VITVvi_vMgal_v1.0.hap1.chr03	::chr03:11311804-17785175
12527653	12533726	1220655	1226725	6074	6071	94.7	VITVvi_vMgal_v1.0.hap1.chr03	::chr03:11311804-17785175
12535632	12537536	2521920	2523779	1905	1860	89.35	VITVvi_vMgal_v1.0.hap1.chr03	::chr03:11311804-17785175
12538475	12541037	228874	226306	2563	2569	94.93	VITVvi_vMgal_v1.0.hap1.chr03	::chr03:11311804-17785175
12538792	12541720	172918	169952	2929	2967	90.15	VITVvi_vMgal_v1.0.hap1.chr03	::chr03:11311804-17785175
12539522	12550284	1132841	1143481	10763	10641	97.08	VITVvi_vMgal_v1.0.hap1.chr03	::chr03:11311804-17785175
12541181	12541714	226309	225760	534	550	92.2	VITVvi_vMgal_v1.0.hap1.chr03	::chr03:11311804-17785175
12545296	12550377	225494	220431	5082	5064	96.78	VITVvi_vMgal_v1.0.hap1.chr03	::chr03:11311804-17785175
12545296	12547801	247777	245273	2506	2505	95.62	VITVvi_vMgal_v1.0.hap1.chr03	::chr03:11311804-17785175
12545468	12548578	211135	208089	3111	3047	92.66	VITVvi_vMgal_v1.0.hap1.chr03	::chr03:11311804-17785175
12550277	12564391	1144404	1158383	14115	13980	96.74	VITVvi_vMgal_v1.0.hap1.chr03	::chr03:11311804-17785175
12551722	12554147	220379	217960	2426	2420	97.25	VITVvi_vMgal_v1.0.hap1.chr03	::chr03:11311804-17785175
12554146	12554874	214875	214147	729	729	95.47	VITVvi_vMgal_v1.0.hap1.chr03	::chr03:11311804-17785175
12563257	12564391	243326	242175	1135	1152	90	VITVvi_vMgal_v1.0.hap1.chr03	::chr03:11311804-17785175
12563257	12564212	1096716	1097678	956	963	91.01	VITVvi_vMgal_v1.0.hap1.chr03	::chr03:11311804-17785175
12571115	12575581	1158372	1162867	4467	4496	97.62	VITVvi_vMgal_v1.0.hap1.chr03	::chr03:11311804-17785175
12571118	12572279	242183	241021	1162	1163	87.4	VITVvi_vMgal_v1.0.hap1.chr03	::chr03:11311804-17785175
12572389	12573345	241021	240070	957	952	87.47	VITVvi_vMgal_v1.0.hap1.chr03	::chr03:11311804-17785175
12573508	12575588	239844	237777	2081	2068	86.95	VITVvi_vMgal_v1.0.hap1.chr03	::chr03:11311804-17785175
12575645	12576565	652402	651489	921	914	91.35	VITVvi_vMgal_v1.0.hap1.chr03	::chr03:11311804-17785175
12576922	12577188	4643901	4644168	267	268	93.68	VITVvi_vMgal_v1.0.hap1.chr03	::chr03:11311804-17785175
12577393	12597111	1162869	1182628	19719	19760	98.48	VITVvi_vMgal_v1.0.hap1.chr03	::chr03:11311804-17785175
12577394	12578460	237781	236719	1067	1063	88.77	VITVvi_vMgal_v1.0.hap1.chr03	::chr03:11311804-17785175
12579816	12580580	2941664	2940892	765	773	88.5	VITVvi_vMgal_v1.0.hap1.chr03	::chr03:11311804-17785175
12597214	12604176	1182628	1189602	6963	6975	98.44	VITVvi_vMgal_v1.0.hap1.chr03	::chr03:11311804-17785175
12603520	12604503	1188616	1189602	984	987	94.25	VITVvi_vMgal_v1.0.hap1.chr03	::chr03:11311804-17785175
12603850	12605189	1188618	1189963	1340	1346	93.48	VITVvi_vMgal_v1.0.hap1.chr03	::chr03:11311804-17785175
12605184	12605611	1191214	1191650	428	437	92.45	VITVvi_vMgal_v1.0.hap1.chr03	::chr03:11311804-17785175
12605609	12608356	1192628	1195410	2748	2783	95.06	VITVvi_vMgal_v1.0.hap1.chr03	::chr03:11311804-17785175
12606775	12607891	1103595	1104712	1117	1118	88.83	VITVvi_vMgal_v1.0.hap1.chr03	::chr03:11311804-17785175
12619211	12624175	1195397	1200380	4965	4984	95.97	VITVvi_vMgal_v1.0.hap1.chr03	::chr03:11311804-17785175
12624433	12625782	1187931	1189275	1350	1345	96.96	VITVvi_vMgal_v1.0.hap1.chr03	::chr03:11311804-17785175
12625820	12627654	1139099	1140928	1835	1830	89.04	VITVvi_vMgal_v1.0.hap1.chr03	::chr03:11311804-17785175
12625820	12626101	1189682	1189963	282	282	91.49	VITVvi_vMgal_v1.0.hap1.chr03	::chr03:11311804-17785175
12626735	12627654	1191796	1192746	920	951	87.1	VITVvi_vMgal_v1.0.hap1.chr03	::chr03:11311804-17785175
12628102	12628847	1192748	1193520	746	773	89.79	VITVvi_vMgal_v1.0.hap1.chr03	::chr03:11311804-17785175
12634412	12635169	1193994	1194747	758	754	92.9	VITVvi_vMgal_v1.0.hap1.chr03	::chr03:11311804-17785175
12648479	12651851	1250433	1253800	3373	3368	96.87	VITVvi_vMgal_v1.0.hap1.chr03	::chr03:11311804-17785175
12654915	12663589	1253798	1262413	8675	8616	95.47	VITVvi_vMgal_v1.0.hap1.chr03	::chr03:11311804-17785175
12658997	12659609	1267146	1267737	613	592	89.58	VITVvi_vMgal_v1.0.hap1.chr03	::chr03:11311804-17785175
12659997	12661303	3036134	3034823	1307	1312	87.78	VITVvi_vMgal_v1.0.hap1.chr03	::chr03:11311804-17785175
12662359	12664384	1486655	1484653	2026	2003	87.68	VITVvi_vMgal_v1.0.hap1.chr03	::chr03:11311804-17785175
12664387	12665312	1484458	1483541	926	918	87.27	VITVvi_vMgal_v1.0.hap1.chr03	::chr03:11311804-17785175
12665641	12669978	1262408	1266672	4338	4265	95.01	VITVvi_vMgal_v1.0.hap1.chr03	::chr03:11311804-17785175
12669977	12671820	3806977	3808815	1844	1839	91.19	VITVvi_vMgal_v1.0.hap1.chr03	::chr03:11311804-17785175
12669978	12671293	2791608	2792914	1316	1307	92.37	VITVvi_vMgal_v1.0.hap1.chr03	::chr03:11311804-17785175
12669978	12671820	3813359	3815197	1843	1839	91.14	VITVvi_vMgal_v1.0.hap1.chr03	::chr03:11311804-17785175
12671056	12671261	4036892	4036688	206	205	94.66	VITVvi_vMgal_v1.0.hap1.chr03	::chr03:11311804-17785175
12671285	12671820	4024233	4024767	536	535	90.13	VITVvi_vMgal_v1.0.hap1.chr03	::chr03:11311804-17785175
12671821	12678236	1266667	1273136	6416	6470	96.41	VITVvi_vMgal_v1.0.hap1.chr03	::chr03:11311804-17785175
12678387	12678801	1273138	1273552	415	415	92.53	VITVvi_vMgal_v1.0.hap1.chr03	::chr03:11311804-17785175
12678793	12679594	1275987	1276793	802	807	88.98	VITVvi_vMgal_v1.0.hap1.chr03	::chr03:11311804-17785175
12681698	12683028	1276711	1278043	1331	1333	86.31	VITVvi_vMgal_v1.0.hap1.chr03	::chr03:11311804-17785175
12683234	12687825	1278170	1282595	4592	4426	90.44	VITVvi_vMgal_v1.0.hap1.chr03	::chr03:11311804-17785175
12687820	12691447	1409452	1405807	3628	3646	92.38	VITVvi_vMgal_v1.0.hap1.chr03	::chr03:11311804-17785175
12687820	12691447	4566455	4562809	3628	3647	90.83	VITVvi_vMgal_v1.0.hap1.chr03	::chr03:11311804-17785175
12687825	12694321	1282722	1289275	6497	6554	91.85	VITVvi_vMgal_v1.0.hap1.chr03	::chr03:11311804-17785175
12691444	12692021	1405476	1404898	578	579	91.55	VITVvi_vMgal_v1.0.hap1.chr03	::chr03:11311804-17785175
12691878	12692233	1281547	1281904	356	358	90.46	VITVvi_vMgal_v1.0.hap1.chr03	::chr03:11311804-17785175
12694515	12697791	1288762	1291980	3277	3219	90.84	VITVvi_vMgal_v1.0.hap1.chr03	::chr03:11311804-17785175
12698152	12699182	1291977	1292986	1031	1010	91.9	VITVvi_vMgal_v1.0.hap1.chr03	::chr03:11311804-17785175
12699645	12705665	1293637	1299373	6021	5737	90.38	VITVvi_vMgal_v1.0.hap1.chr03	::chr03:11311804-17785175
12705663	12727672	1298800	1320713	22010	21914	95.38	VITVvi_vMgal_v1.0.hap1.chr03	::chr03:11311804-17785175
12727664	12727748	1321302	1321386	85	85	97.65	VITVvi_vMgal_v1.0.hap1.chr03	::chr03:11311804-17785175
12727849	12728341	1322456	1322940	493	485	95.14	VITVvi_vMgal_v1.0.hap1.chr03	::chr03:11311804-17785175
12728337	12730702	1327483	1329903	2366	2421	96.41	VITVvi_vMgal_v1.0.hap1.chr03	::chr03:11311804-17785175
12730680	12740761	1330623	1340746	10082	10124	98.26	VITVvi_vMgal_v1.0.hap1.chr03	::chr03:11311804-17785175
12744576	12761323	1340735	1357370	16748	16636	97.31	VITVvi_vMgal_v1.0.hap1.chr03	::chr03:11311804-17785175
12761310	12776947	1363499	1379104	15638	15606	98.33	VITVvi_vMgal_v1.0.hap1.chr03	::chr03:11311804-17785175
12775647	12776621	1416253	1417252	975	1000	90.64	VITVvi_vMgal_v1.0.hap1.chr03	::chr03:11311804-17785175
12783015	12783737	1379086	1379811	723	726	97.8	VITVvi_vMgal_v1.0.hap1.chr03	::chr03:11311804-17785175
12783734	12786274	1402228	1404743	2541	2516	94.32	VITVvi_vMgal_v1.0.hap1.chr03	::chr03:11311804-17785175
12786269	12787504	1410553	1411764	1236	1212	92.73	VITVvi_vMgal_v1.0.hap1.chr03	::chr03:11311804-17785175
12786465	12786784	1374210	1374540	320	331	87.98	VITVvi_vMgal_v1.0.hap1.chr03	::chr03:11311804-17785175
12787862	12788794	1416031	1417007	933	977	90.61	VITVvi_vMgal_v1.0.hap1.chr03	::chr03:11311804-17785175
12788660	12789702	1378526	1379564	1043	1039	92.58	VITVvi_vMgal_v1.0.hap1.chr03	::chr03:11311804-17785175
12788668	12788910	1417010	1417252	243	243	98.35	VITVvi_vMgal_v1.0.hap1.chr03	::chr03:11311804-17785175
12790523	12792451	1417246	1419175	1929	1930	95.81	VITVvi_vMgal_v1.0.hap1.chr03	::chr03:11311804-17785175
12792442	12793653	1422210	1423424	1212	1215	97.12	VITVvi_vMgal_v1.0.hap1.chr03	::chr03:11311804-17785175
12803567	12804333	4272430	4273191	767	762	97.4	VITVvi_vMgal_v1.0.hap1.chr03	::chr03:11311804-17785175
12803832	12804292	369046	368585	461	462	93.52	VITVvi_vMgal_v1.0.hap1.chr03	::chr03:11311804-17785175
12813693	12817633	1423426	1427361	3941	3936	96.18	VITVvi_vMgal_v1.0.hap1.chr03	::chr03:11311804-17785175
12817960	12842268	1427359	1451718	24309	24360	98.07	VITVvi_vMgal_v1.0.hap1.chr03	::chr03:11311804-17785175
12832179	12832766	4829051	4828466	588	586	91.53	VITVvi_vMgal_v1.0.hap1.chr03	::chr03:11311804-17785175
12842309	12852462	1453306	1463343	10154	10038	97.67	VITVvi_vMgal_v1.0.hap1.chr03	::chr03:11311804-17785175
12842900	12843104	1458544	1458338	205	207	87.92	VITVvi_vMgal_v1.0.hap1.chr03	::chr03:11311804-17785175
12847403	12847609	1454101	1453897	207	205	89.86	VITVvi_vMgal_v1.0.hap1.chr03	::chr03:11311804-17785175
12849488	12849554	1330637	1330571	67	67	100	VITVvi_vMgal_v1.0.hap1.chr03	::chr03:11311804-17785175
12852551	12895088	1463345	1505856	42538	42512	98.03	VITVvi_vMgal_v1.0.hap1.chr03	::chr03:11311804-17785175
12873708	12875025	1608407	1607089	1318	1319	89.12	VITVvi_vMgal_v1.0.hap1.chr03	::chr03:11311804-17785175
12876449	12876930	1260651	1260170	482	482	91.49	VITVvi_vMgal_v1.0.hap1.chr03	::chr03:11311804-17785175
12880563	12880862	6170051	6169746	300	306	85.99	VITVvi_vMgal_v1.0.hap1.chr03	::chr03:11311804-17785175
12896258	12904563	1505854	1514193	8306	8340	96.81	VITVvi_vMgal_v1.0.hap1.chr03	::chr03:11311804-17785175
12904110	12905148	1513978	1514996	1039	1019	94.63	VITVvi_vMgal_v1.0.hap1.chr03	::chr03:11311804-17785175
12905206	12906493	1515326	1516617	1288	1292	96.67	VITVvi_vMgal_v1.0.hap1.chr03	::chr03:11311804-17785175
12906606	12912960	1516618	1522875	6355	6258	95.8	VITVvi_vMgal_v1.0.hap1.chr03	::chr03:11311804-17785175
12912995	12915204	1523078	1525291	2210	2214	96.57	VITVvi_vMgal_v1.0.hap1.chr03	::chr03:11311804-17785175
12913390	12914814	2972477	2971044	1425	1434	86.58	VITVvi_vMgal_v1.0.hap1.chr03	::chr03:11311804-17785175
12915250	12915877	2942375	2941772	628	604	88.57	VITVvi_vMgal_v1.0.hap1.chr03	::chr03:11311804-17785175
12920441	12923833	1525293	1528757	3393	3465	94.18	VITVvi_vMgal_v1.0.hap1.chr03	::chr03:11311804-17785175
12920441	12923350	4212720	4215666	2910	2947	84.31	VITVvi_vMgal_v1.0.hap1.chr03	::chr03:11311804-17785175
12923881	12952209	1529737	1558012	28329	28276	98.14	VITVvi_vMgal_v1.0.hap1.chr03	::chr03:11311804-17785175
12957714	12969625	1558008	1569892	11912	11885	97.04	VITVvi_vMgal_v1.0.hap1.chr03	::chr03:11311804-17785175
12969623	12976299	1570006	1576685	6677	6680	98.55	VITVvi_vMgal_v1.0.hap1.chr03	::chr03:11311804-17785175
12987295	12988914	1576686	1578305	1620	1620	99.01	VITVvi_vMgal_v1.0.hap1.chr03	::chr03:11311804-17785175
12988897	13007600	1584803	1603465	18704	18663	97.78	VITVvi_vMgal_v1.0.hap1.chr03	::chr03:11311804-17785175
13007093	13007642	1604196	1604758	550	563	90.8	VITVvi_vMgal_v1.0.hap1.chr03	::chr03:11311804-17785175
13007732	13008249	1984123	1984637	518	515	83.64	VITVvi_vMgal_v1.0.hap1.chr03	::chr03:11311804-17785175
13008749	13009363	1604747	1605361	615	615	93.72	VITVvi_vMgal_v1.0.hap1.chr03	::chr03:11311804-17785175
13013213	13014624	5151317	5149912	1412	1406	91.87	VITVvi_vMgal_v1.0.hap1.chr03	::chr03:11311804-17785175
13015431	13016243	1605355	1606178	813	824	91.18	VITVvi_vMgal_v1.0.hap1.chr03	::chr03:11311804-17785175
13016299	13018432	1610591	1612731	2134	2141	90.95	VITVvi_vMgal_v1.0.hap1.chr03	::chr03:11311804-17785175
13021725	13022537	1612751	1613561	813	811	85.32	VITVvi_vMgal_v1.0.hap1.chr03	::chr03:11311804-17785175
13022533	13024497	1620733	1622692	1965	1960	91.72	VITVvi_vMgal_v1.0.hap1.chr03	::chr03:11311804-17785175
13026450	13029335	1622686	1625624	2886	2939	86.09	VITVvi_vMgal_v1.0.hap1.chr03	::chr03:11311804-17785175
13029329	13029780	4097947	4098398	452	452	83.22	VITVvi_vMgal_v1.0.hap1.chr03	::chr03:11311804-17785175
13036633	13040841	4312643	4316870	4209	4228	84.82	VITVvi_vMgal_v1.0.hap1.chr03	::chr03:11311804-17785175
13041882	13042660	1435774	1435002	779	773	83.67	VITVvi_vMgal_v1.0.hap1.chr03	::chr03:11311804-17785175
13046596	13047120	6384002	6383475	525	528	88.53	VITVvi_vMgal_v1.0.hap1.chr03	::chr03:11311804-17785175
13050110	13050890	6381276	6380498	781	779	90.14	VITVvi_vMgal_v1.0.hap1.chr03	::chr03:11311804-17785175
13051197	13051766	1293648	1293107	570	542	89.32	VITVvi_vMgal_v1.0.hap1.chr03	::chr03:11311804-17785175
13051687	13052700	5325256	5324235	1014	1022	92.76	VITVvi_vMgal_v1.0.hap1.chr03	::chr03:11311804-17785175
13056518	13056619	1635533	1635633	102	101	97.06	VITVvi_vMgal_v1.0.hap1.chr03	::chr03:11311804-17785175
13056651	13057058	1641921	1642323	408	403	94.36	VITVvi_vMgal_v1.0.hap1.chr03	::chr03:11311804-17785175
13057233	13058833	1642414	1644018	1601	1605	88.13	VITVvi_vMgal_v1.0.hap1.chr03	::chr03:11311804-17785175
13060300	13067822	1644386	1651935	7523	7550	93.25	VITVvi_vMgal_v1.0.hap1.chr03	::chr03:11311804-17785175
13067687	13068659	1650820	1651791	973	972	88.09	VITVvi_vMgal_v1.0.hap1.chr03	::chr03:11311804-17785175
13067818	13073614	1653650	1659460	5797	5811	90.74	VITVvi_vMgal_v1.0.hap1.chr03	::chr03:11311804-17785175
13068965	13069451	6142102	6141622	487	481	81.76	VITVvi_vMgal_v1.0.hap1.chr03	::chr03:11311804-17785175
13073614	13074765	657243	656089	1152	1155	93	VITVvi_vMgal_v1.0.hap1.chr03	::chr03:11311804-17785175
13074807	13075365	2027497	2028044	559	548	89.17	VITVvi_vMgal_v1.0.hap1.chr03	::chr03:11311804-17785175
13075624	13077242	4154078	4152466	1619	1613	89.83	VITVvi_vMgal_v1.0.hap1.chr03	::chr03:11311804-17785175
13075801	13077240	3811943	3813395	1440	1453	89.87	VITVvi_vMgal_v1.0.hap1.chr03	::chr03:11311804-17785175
13076919	13078126	367254	368466	1208	1213	92.79	VITVvi_vMgal_v1.0.hap1.chr03	::chr03:11311804-17785175
13077263	13078135	3496119	3495254	873	866	91.56	VITVvi_vMgal_v1.0.hap1.chr03	::chr03:11311804-17785175
13078984	13079196	4617718	4617505	213	214	93.49	VITVvi_vMgal_v1.0.hap1.chr03	::chr03:11311804-17785175
13079194	13081534	1659454	1661807	2341	2354	90.61	VITVvi_vMgal_v1.0.hap1.chr03	::chr03:11311804-17785175
13081695	13085036	1661805	1665141	3342	3337	96.59	VITVvi_vMgal_v1.0.hap1.chr03	::chr03:11311804-17785175
13085236	13088566	1665140	1668536	3331	3397	96.39	VITVvi_vMgal_v1.0.hap1.chr03	::chr03:11311804-17785175
13092680	13093412	1669192	1669921	733	730	98.23	VITVvi_vMgal_v1.0.hap1.chr03	::chr03:11311804-17785175
13093395	13095971	1671293	1673865	2577	2573	97.14	VITVvi_vMgal_v1.0.hap1.chr03	::chr03:11311804-17785175
13099925	13104413	538346	533878	4489	4469	94.57	VITVvi_vMgal_v1.0.hap1.chr03	::chr03:11311804-17785175
13104996	13105129	1673857	1673990	134	134	98.51	VITVvi_vMgal_v1.0.hap1.chr03	::chr03:11311804-17785175
13105628	13113001	1673972	1681283	7374	7312	97.35	VITVvi_vMgal_v1.0.hap1.chr03	::chr03:11311804-17785175
13113076	13114393	1684562	1685866	1318	1305	90.24	VITVvi_vMgal_v1.0.hap1.chr03	::chr03:11311804-17785175
13114387	13114540	1686629	1686780	154	152	91.61	VITVvi_vMgal_v1.0.hap1.chr03	::chr03:11311804-17785175
13114635	13120751	1686905	1693040	6117	6136	90.25	VITVvi_vMgal_v1.0.hap1.chr03	::chr03:11311804-17785175
13120893	13124522	5623784	5620127	3630	3658	87.23	VITVvi_vMgal_v1.0.hap1.chr03	::chr03:11311804-17785175
13125982	13126793	6429080	6428275	812	806	84.01	VITVvi_vMgal_v1.0.hap1.chr03	::chr03:11311804-17785175
13132320	13133290	1693040	1694009	971	970	95.06	VITVvi_vMgal_v1.0.hap1.chr03	::chr03:11311804-17785175
13134119	13152856	1694017	1712580	18738	18564	92.55	VITVvi_vMgal_v1.0.hap1.chr03	::chr03:11311804-17785175
13134472	13136531	1489153	1487094	2060	2060	86.13	VITVvi_vMgal_v1.0.hap1.chr03	::chr03:11311804-17785175
13152866	13160601	1714748	1722583	7736	7836	97.91	VITVvi_vMgal_v1.0.hap1.chr03	::chr03:11311804-17785175
13160596	13172028	1729151	1740602	11433	11452	98.81	VITVvi_vMgal_v1.0.hap1.chr03	::chr03:11311804-17785175
13172203	13190639	1740604	1759090	18437	18487	98.75	VITVvi_vMgal_v1.0.hap1.chr03	::chr03:11311804-17785175
13190635	13199087	1761271	1769677	8453	8407	97.74	VITVvi_vMgal_v1.0.hap1.chr03	::chr03:11311804-17785175
13201633	13216478	1769665	1784534	14846	14870	95.48	VITVvi_vMgal_v1.0.hap1.chr03	::chr03:11311804-17785175
13216472	13220679	1804194	1808346	4208	4153	96.48	VITVvi_vMgal_v1.0.hap1.chr03	::chr03:11311804-17785175
13226427	13226668	1808344	1808584	242	241	96.71	VITVvi_vMgal_v1.0.hap1.chr03	::chr03:11311804-17785175
13226949	13233247	1808623	1814926	6299	6304	96.78	VITVvi_vMgal_v1.0.hap1.chr03	::chr03:11311804-17785175
13233525	13239981	1814925	1821336	6457	6412	98.16	VITVvi_vMgal_v1.0.hap1.chr03	::chr03:11311804-17785175
13240121	13244137	1821961	1825919	4017	3959	96.01	VITVvi_vMgal_v1.0.hap1.chr03	::chr03:11311804-17785175
13248655	13248755	1825913	1826013	101	101	100	VITVvi_vMgal_v1.0.hap1.chr03	::chr03:11311804-17785175
13248756	13249336	3162192	3162739	581	548	89.5	VITVvi_vMgal_v1.0.hap1.chr03	::chr03:11311804-17785175
13249576	13250475	6030745	6031643	900	899	97.11	VITVvi_vMgal_v1.0.hap1.chr03	::chr03:11311804-17785175
13250471	13250558	1826009	1826096	88	88	100	VITVvi_vMgal_v1.0.hap1.chr03	::chr03:11311804-17785175
13253134	13256083	1826100	1829019	2950	2920	96.82	VITVvi_vMgal_v1.0.hap1.chr03	::chr03:11311804-17785175
13256077	13276451	1829816	1850196	20375	20381	96.82	VITVvi_vMgal_v1.0.hap1.chr03	::chr03:11311804-17785175
13261125	13262773	2857681	2856025	1649	1657	88.95	VITVvi_vMgal_v1.0.hap1.chr03	::chr03:11311804-17785175
13261664	13262914	2688002	2689255	1251	1254	92.66	VITVvi_vMgal_v1.0.hap1.chr03	::chr03:11311804-17785175
13276451	13289918	6170056	6183543	13468	13488	93.7	VITVvi_vMgal_v1.0.hap1.chr03	::chr03:11311804-17785175
13279855	13280518	1232768	1232106	664	663	91.87	VITVvi_vMgal_v1.0.hap1.chr03	::chr03:11311804-17785175
13280513	13289918	1212321	1202899	9406	9423	94.11	VITVvi_vMgal_v1.0.hap1.chr03	::chr03:11311804-17785175
13281879	13289918	6237918	6229849	8040	8070	93.74	VITVvi_vMgal_v1.0.hap1.chr03	::chr03:11311804-17785175
13283071	13287373	2727456	2723152	4303	4305	92.69	VITVvi_vMgal_v1.0.hap1.chr03	::chr03:11311804-17785175
13286389	13289918	2883948	2887472	3530	3525	95.39	VITVvi_vMgal_v1.0.hap1.chr03	::chr03:11311804-17785175
13289918	13293237	1850191	1853512	3320	3322	97.08	VITVvi_vMgal_v1.0.hap1.chr03	::chr03:11311804-17785175
13293228	13295770	1855166	1857709	2543	2544	97.21	VITVvi_vMgal_v1.0.hap1.chr03	::chr03:11311804-17785175
13295193	13306712	1857431	1868948	11520	11518	94.93	VITVvi_vMgal_v1.0.hap1.chr03	::chr03:11311804-17785175
13306706	13312466	1868982	1874632	5761	5651	96.19	VITVvi_vMgal_v1.0.hap1.chr03	::chr03:11311804-17785175
13312459	13314110	1876576	1878230	1652	1655	97.22	VITVvi_vMgal_v1.0.hap1.chr03	::chr03:11311804-17785175
13316211	13318102	1878225	1880109	1892	1885	97.2	VITVvi_vMgal_v1.0.hap1.chr03	::chr03:11311804-17785175
13318117	13318806	1881431	1882122	690	692	97.4	VITVvi_vMgal_v1.0.hap1.chr03	::chr03:11311804-17785175
13319626	13324089	533888	538350	4464	4463	95.31	VITVvi_vMgal_v1.0.hap1.chr03	::chr03:11311804-17785175
13319840	13320738	5128703	5129611	899	909	87.14	VITVvi_vMgal_v1.0.hap1.chr03	::chr03:11311804-17785175
13323935	13324089	533367	533524	155	158	96.2	VITVvi_vMgal_v1.0.hap1.chr03	::chr03:11311804-17785175
13324514	13340289	1882784	1898515	15776	15732	97.01	VITVvi_vMgal_v1.0.hap1.chr03	::chr03:11311804-17785175
13332142	13334106	1898515	1896557	1965	1959	94.63	VITVvi_vMgal_v1.0.hap1.chr03	::chr03:11311804-17785175
13338329	13340806	1892416	1889927	2478	2490	94.16	VITVvi_vMgal_v1.0.hap1.chr03	::chr03:11311804-17785175
13340718	13341485	4701272	4700477	768	796	86.68	VITVvi_vMgal_v1.0.hap1.chr03	::chr03:11311804-17785175
13342305	13347300	4699920	4694887	4996	5034	91.47	VITVvi_vMgal_v1.0.hap1.chr03	::chr03:11311804-17785175
13351804	13354100	1894063	1896357	2297	2295	93.33	VITVvi_vMgal_v1.0.hap1.chr03	::chr03:11311804-17785175
13354220	13356372	1892416	1890224	2153	2193	91.73	VITVvi_vMgal_v1.0.hap1.chr03	::chr03:11311804-17785175
13361368	13365976	3258408	3253800	4609	4609	96.98	VITVvi_vMgal_v1.0.hap1.chr03	::chr03:11311804-17785175
13366474	13371306	3253134	3248296	4833	4839	96.31	VITVvi_vMgal_v1.0.hap1.chr03	::chr03:11311804-17785175
13383558	13384532	4072619	4073605	975	987	86.46	VITVvi_vMgal_v1.0.hap1.chr03	::chr03:11311804-17785175
13390382	13392619	4075977	4078216	2238	2240	84.37	VITVvi_vMgal_v1.0.hap1.chr03	::chr03:11311804-17785175
13420451	13422393	2097562	2095603	1943	1960	91.46	VITVvi_vMgal_v1.0.hap1.chr03	::chr03:11311804-17785175
13422392	13423176	682078	682860	785	783	90.85	VITVvi_vMgal_v1.0.hap1.chr03	::chr03:11311804-17785175
13422392	13423167	3397022	3397795	776	774	90.64	VITVvi_vMgal_v1.0.hap1.chr03	::chr03:11311804-17785175
13428656	13429032	343829	344206	377	378	95.77	VITVvi_vMgal_v1.0.hap1.chr03	::chr03:11311804-17785175
13428833	13429223	2200492	2200878	391	387	88.27	VITVvi_vMgal_v1.0.hap1.chr03	::chr03:11311804-17785175
13430446	13437672	1898515	1905713	7227	7199	98.29	VITVvi_vMgal_v1.0.hap1.chr03	::chr03:11311804-17785175
13430977	13432098	2848962	2847856	1122	1107	88.42	VITVvi_vMgal_v1.0.hap1.chr03	::chr03:11311804-17785175
13436344	13437671	2056596	2055245	1328	1352	82.76	VITVvi_vMgal_v1.0.hap1.chr03	::chr03:11311804-17785175
13437666	13439020	1905747	1907100	1355	1354	99.41	VITVvi_vMgal_v1.0.hap1.chr03	::chr03:11311804-17785175
13439005	13471173	1907529	1939803	32169	32275	97.68	VITVvi_vMgal_v1.0.hap1.chr03	::chr03:11311804-17785175
13469617	13478530	1938001	1947012	8914	9012	96.62	VITVvi_vMgal_v1.0.hap1.chr03	::chr03:11311804-17785175
13478501	13479441	4077264	4078217	941	954	91	VITVvi_vMgal_v1.0.hap1.chr03	::chr03:11311804-17785175
13478565	13481012	1949446	1947013	2448	2434	98.45	VITVvi_vMgal_v1.0.hap1.chr03	::chr03:11311804-17785175
13479539	13484562	4078219	4083316	5024	5098	88.05	VITVvi_vMgal_v1.0.hap1.chr03	::chr03:11311804-17785175
13481014	13483387	1949449	1951826	2374	2378	98.7	VITVvi_vMgal_v1.0.hap1.chr03	::chr03:11311804-17785175
13483362	13512063	1951839	1980582	28702	28744	99	VITVvi_vMgal_v1.0.hap1.chr03	::chr03:11311804-17785175
13512707	13522780	1980565	1990610	10074	10046	95.88	VITVvi_vMgal_v1.0.hap1.chr03	::chr03:11311804-17785175
13521785	13522372	5378159	5378752	588	594	82.44	VITVvi_vMgal_v1.0.hap1.chr03	::chr03:11311804-17785175
13522894	13528809	1990613	1996541	5916	5929	93.93	VITVvi_vMgal_v1.0.hap1.chr03	::chr03:11311804-17785175
13529049	13529217	2212576	2212408	169	169	93.49	VITVvi_vMgal_v1.0.hap1.chr03	::chr03:11311804-17785175
13530427	13531882	1996537	1997997	1456	1461	93.77	VITVvi_vMgal_v1.0.hap1.chr03	::chr03:11311804-17785175
13531878	13535112	1999698	2002875	3235	3178	92.73	VITVvi_vMgal_v1.0.hap1.chr03	::chr03:11311804-17785175
13535110	13549334	2002923	2017067	14225	14145	92.93	VITVvi_vMgal_v1.0.hap1.chr03	::chr03:11311804-17785175
13565213	13568380	4795447	4798605	3168	3159	89.7	VITVvi_vMgal_v1.0.hap1.chr03	::chr03:11311804-17785175
13566747	13567473	727409	726684	727	726	87.35	VITVvi_vMgal_v1.0.hap1.chr03	::chr03:11311804-17785175
13570267	13570740	2021033	2021520	474	488	84.92	VITVvi_vMgal_v1.0.hap1.chr03	::chr03:11311804-17785175
13572503	13573436	2892363	2891430	934	934	97.64	VITVvi_vMgal_v1.0.hap1.chr03	::chr03:11311804-17785175
13572536	13573436	2684307	2683407	901	901	97.12	VITVvi_vMgal_v1.0.hap1.chr03	::chr03:11311804-17785175
13578596	13578870	2006250	2005985	275	266	87.27	VITVvi_vMgal_v1.0.hap1.chr03	::chr03:11311804-17785175
13583659	13584134	2262672	2262193	476	480	88.44	VITVvi_vMgal_v1.0.hap1.chr03	::chr03:11311804-17785175
13585614	13586621	5665529	5666528	1008	1000	95.25	VITVvi_vMgal_v1.0.hap1.chr03	::chr03:11311804-17785175
13587828	13589195	5934165	5935528	1368	1364	88.27	VITVvi_vMgal_v1.0.hap1.chr03	::chr03:11311804-17785175
13588553	13590054	1125218	1126724	1502	1507	93.14	VITVvi_vMgal_v1.0.hap1.chr03	::chr03:11311804-17785175
13593354	13594783	2018419	2019850	1430	1432	92.32	VITVvi_vMgal_v1.0.hap1.chr03	::chr03:11311804-17785175
13595258	13596641	2020176	2021544	1384	1369	90.55	VITVvi_vMgal_v1.0.hap1.chr03	::chr03:11311804-17785175
13596637	13597152	2022797	2023310	516	514	89.98	VITVvi_vMgal_v1.0.hap1.chr03	::chr03:11311804-17785175
13597153	13598060	2023607	2024516	908	910	93.3	VITVvi_vMgal_v1.0.hap1.chr03	::chr03:11311804-17785175
13598061	13607511	2036462	2045902	9451	9441	97.22	VITVvi_vMgal_v1.0.hap1.chr03	::chr03:11311804-17785175
13606132	13607511	1004988	1006388	1380	1401	90.47	VITVvi_vMgal_v1.0.hap1.chr03	::chr03:11311804-17785175
13616965	13633275	2046241	2062541	16311	16301	95.46	VITVvi_vMgal_v1.0.hap1.chr03	::chr03:11311804-17785175
13617188	13618142	1007639	1008585	955	947	91.56	VITVvi_vMgal_v1.0.hap1.chr03	::chr03:11311804-17785175
13627482	13627961	2854536	2854058	480	479	86.72	VITVvi_vMgal_v1.0.hap1.chr03	::chr03:11311804-17785175
13631116	13632376	2077046	2078322	1261	1277	94.05	VITVvi_vMgal_v1.0.hap1.chr03	::chr03:11311804-17785175
13631116	13631795	4340284	4340964	680	681	93.84	VITVvi_vMgal_v1.0.hap1.chr03	::chr03:11311804-17785175
13632450	13632647	2798043	2797846	198	198	91.92	VITVvi_vMgal_v1.0.hap1.chr03	::chr03:11311804-17785175
13633271	13652080	2158587	2177311	18810	18725	94.33	VITVvi_vMgal_v1.0.hap1.chr03	::chr03:11311804-17785175
13657832	13658431	6026773	6027370	600	598	92.17	VITVvi_vMgal_v1.0.hap1.chr03	::chr03:11311804-17785175
13665867	13667123	3987331	3986099	1257	1233	89.44	VITVvi_vMgal_v1.0.hap1.chr03	::chr03:11311804-17785175
13669895	13670428	3120202	3120733	534	532	93.83	VITVvi_vMgal_v1.0.hap1.chr03	::chr03:11311804-17785175
13671151	13671673	389919	390442	523	524	91.22	VITVvi_vMgal_v1.0.hap1.chr03	::chr03:11311804-17785175
13671684	13672819	2933376	2932226	1136	1151	91.47	VITVvi_vMgal_v1.0.hap1.chr03	::chr03:11311804-17785175
13674631	13679316	3774842	3770160	4686	4683	91.25	VITVvi_vMgal_v1.0.hap1.chr03	::chr03:11311804-17785175
13674734	13676634	5765271	5767168	1901	1898	95.48	VITVvi_vMgal_v1.0.hap1.chr03	::chr03:11311804-17785175
13685155	13685593	3047802	3047366	439	437	90.48	VITVvi_vMgal_v1.0.hap1.chr03	::chr03:11311804-17785175
13690036	13690405	5552156	5551773	370	384	85.35	VITVvi_vMgal_v1.0.hap1.chr03	::chr03:11311804-17785175
13693613	13696904	5548950	5545655	3292	3296	94.55	VITVvi_vMgal_v1.0.hap1.chr03	::chr03:11311804-17785175
13696905	13698676	2030331	2032061	1772	1731	90.96	VITVvi_vMgal_v1.0.hap1.chr03	::chr03:11311804-17785175
13697344	13697881	375130	374590	538	541	91.87	VITVvi_vMgal_v1.0.hap1.chr03	::chr03:11311804-17785175
13700267	13701336	2953870	2952796	1070	1075	94.92	VITVvi_vMgal_v1.0.hap1.chr03	::chr03:11311804-17785175
13702439	13704465	2951304	2949278	2027	2027	97.39	VITVvi_vMgal_v1.0.hap1.chr03	::chr03:11311804-17785175
13704738	13706140	5542128	5540727	1403	1402	94.16	VITVvi_vMgal_v1.0.hap1.chr03	::chr03:11311804-17785175
13711005	13715703	671920	667244	4699	4677	83.66	VITVvi_vMgal_v1.0.hap1.chr03	::chr03:11311804-17785175
13717170	13717466	2871879	2871583	297	297	93.94	VITVvi_vMgal_v1.0.hap1.chr03	::chr03:11311804-17785175
13723127	13725033	5765271	5767170	1907	1900	93.37	VITVvi_vMgal_v1.0.hap1.chr03	::chr03:11311804-17785175
13730788	13732186	3167174	3165765	1399	1410	90.75	VITVvi_vMgal_v1.0.hap1.chr03	::chr03:11311804-17785175
13732338	13733546	4001680	4000491	1209	1190	89.03	VITVvi_vMgal_v1.0.hap1.chr03	::chr03:11311804-17785175
13732953	13733539	4683183	4682597	587	587	92.69	VITVvi_vMgal_v1.0.hap1.chr03	::chr03:11311804-17785175
13740279	13741146	4814394	4815261	868	868	94.35	VITVvi_vMgal_v1.0.hap1.chr03	::chr03:11311804-17785175
13749398	13752759	279406	282769	3362	3364	85.73	VITVvi_vMgal_v1.0.hap1.chr03	::chr03:11311804-17785175
13758843	13760642	2689240	2687425	1800	1816	91	VITVvi_vMgal_v1.0.hap1.chr03	::chr03:11311804-17785175
13766614	13768457	729255	727409	1844	1847	90.17	VITVvi_vMgal_v1.0.hap1.chr03	::chr03:11311804-17785175
13766614	13772216	4810539	4816132	5603	5594	90.47	VITVvi_vMgal_v1.0.hap1.chr03	::chr03:11311804-17785175
13775906	13776336	2678408	2678839	431	432	96.76	VITVvi_vMgal_v1.0.hap1.chr03	::chr03:11311804-17785175
13775907	13776338	2760847	2761279	432	433	95.15	VITVvi_vMgal_v1.0.hap1.chr03	::chr03:11311804-17785175
13775964	13776336	2867888	2867519	373	370	93.07	VITVvi_vMgal_v1.0.hap1.chr03	::chr03:11311804-17785175
13776339	13777757	2813905	2812490	1419	1416	95.57	VITVvi_vMgal_v1.0.hap1.chr03	::chr03:11311804-17785175
13776795	13777967	2654112	2652950	1173	1163	95.91	VITVvi_vMgal_v1.0.hap1.chr03	::chr03:11311804-17785175
13778634	13779162	6021713	6021187	529	527	87.01	VITVvi_vMgal_v1.0.hap1.chr03	::chr03:11311804-17785175
13778901	13779524	363271	363890	624	620	92	VITVvi_vMgal_v1.0.hap1.chr03	::chr03:11311804-17785175
13784677	13789849	2807340	2812489	5173	5150	89.51	VITVvi_vMgal_v1.0.hap1.chr03	::chr03:11311804-17785175
13786718	13794451	6175601	6183335	7734	7735	91.36	VITVvi_vMgal_v1.0.hap1.chr03	::chr03:11311804-17785175
13786725	13794032	1210848	1203530	7308	7319	92.66	VITVvi_vMgal_v1.0.hap1.chr03	::chr03:11311804-17785175
13787109	13794038	2547163	2554110	6930	6948	94.1	VITVvi_vMgal_v1.0.hap1.chr03	::chr03:11311804-17785175
13794695	13796856	4826898	4829060	2162	2163	88.89	VITVvi_vMgal_v1.0.hap1.chr03	::chr03:11311804-17785175
13802437	13802717	690651	690932	281	282	94.68	VITVvi_vMgal_v1.0.hap1.chr03	::chr03:11311804-17785175
13803053	13803420	2605385	2605009	368	377	92.86	VITVvi_vMgal_v1.0.hap1.chr03	::chr03:11311804-17785175
13803086	13804072	5000413	5001404	987	992	91.67	VITVvi_vMgal_v1.0.hap1.chr03	::chr03:11311804-17785175
13804835	13806006	6030466	6031636	1172	1171	96.85	VITVvi_vMgal_v1.0.hap1.chr03	::chr03:11311804-17785175
13805109	13806008	5811431	5810532	900	900	97.67	VITVvi_vMgal_v1.0.hap1.chr03	::chr03:11311804-17785175
13806006	13808707	3390379	3393071	2702	2693	92.38	VITVvi_vMgal_v1.0.hap1.chr03	::chr03:11311804-17785175
13806444	13809150	5034609	5031898	2707	2712	90.97	VITVvi_vMgal_v1.0.hap1.chr03	::chr03:11311804-17785175
13809565	13810659	2143003	2141937	1095	1067	92.25	VITVvi_vMgal_v1.0.hap1.chr03	::chr03:11311804-17785175
13810895	13811948	3395602	3396655	1054	1054	91.75	VITVvi_vMgal_v1.0.hap1.chr03	::chr03:11311804-17785175
13814916	13817200	5842912	5845212	2285	2301	90.62	VITVvi_vMgal_v1.0.hap1.chr03	::chr03:11311804-17785175
13815406	13816634	684774	686009	1229	1236	92.16	VITVvi_vMgal_v1.0.hap1.chr03	::chr03:11311804-17785175
13817447	13818056	2605084	2604503	610	582	89.34	VITVvi_vMgal_v1.0.hap1.chr03	::chr03:11311804-17785175
13826587	13847968	2177306	2198761	21382	21456	98.2	VITVvi_vMgal_v1.0.hap1.chr03	::chr03:11311804-17785175
13851653	13896189	2198764	2243306	44537	44543	99.36	VITVvi_vMgal_v1.0.hap1.chr03	::chr03:11311804-17785175
13852956	13853322	1794832	1795204	367	373	89.01	VITVvi_vMgal_v1.0.hap1.chr03	::chr03:11311804-17785175
13864048	13865807	6301510	6299758	1760	1753	91.67	VITVvi_vMgal_v1.0.hap1.chr03	::chr03:11311804-17785175
13878949	13890675	2443939	2455656	11727	11718	97.1	VITVvi_vMgal_v1.0.hap1.chr03	::chr03:11311804-17785175
13895523	13899891	2243324	2247644	4369	4321	97.96	VITVvi_vMgal_v1.0.hap1.chr03	::chr03:11311804-17785175
13899843	13903282	2247528	2250998	3440	3471	97.9	VITVvi_vMgal_v1.0.hap1.chr03	::chr03:11311804-17785175
13900933	13907618	5549887	5543209	6686	6679	92.24	VITVvi_vMgal_v1.0.hap1.chr03	::chr03:11311804-17785175
13901853	13944106	2251359	2293731	42254	42373	98.98	VITVvi_vMgal_v1.0.hap1.chr03	::chr03:11311804-17785175
13930401	13936175	2483209	2489021	5775	5813	97.87	VITVvi_vMgal_v1.0.hap1.chr03	::chr03:11311804-17785175
13936313	13942766	2489021	2495573	6454	6553	97.04	VITVvi_vMgal_v1.0.hap1.chr03	::chr03:11311804-17785175
13944107	13946741	2293343	2295978	2635	2636	99.2	VITVvi_vMgal_v1.0.hap1.chr03	::chr03:11311804-17785175
13944107	13946741	2495933	2498568	2635	2636	99.55	VITVvi_vMgal_v1.0.hap1.chr03	::chr03:11311804-17785175
13946740	13952410	2299172	2304860	5671	5689	97.15	VITVvi_vMgal_v1.0.hap1.chr03	::chr03:11311804-17785175
13946740	13950719	2501759	2505744	3980	3986	98.17	VITVvi_vMgal_v1.0.hap1.chr03	::chr03:11311804-17785175
13953147	13953825	2328447	2329125	679	679	92.49	VITVvi_vMgal_v1.0.hap1.chr03	::chr03:11311804-17785175
13953147	13953825	2360919	2361596	679	678	90.88	VITVvi_vMgal_v1.0.hap1.chr03	::chr03:11311804-17785175
13953382	13954429	2303709	2304757	1048	1049	94.38	VITVvi_vMgal_v1.0.hap1.chr03	::chr03:11311804-17785175
13961628	13971073	2308233	2317592	9446	9360	92.1	VITVvi_vMgal_v1.0.hap1.chr03	::chr03:11311804-17785175
13962572	13975609	2348336	2361359	13038	13024	92.99	VITVvi_vMgal_v1.0.hap1.chr03	::chr03:11311804-17785175
13965202	13975609	2307073	2317394	10408	10322	92.3	VITVvi_vMgal_v1.0.hap1.chr03	::chr03:11311804-17785175
13972489	13975609	2510421	2513525	3121	3105	94.01	VITVvi_vMgal_v1.0.hap1.chr03	::chr03:11311804-17785175
13976902	13987051	2352605	2362774	10150	10170	92.93	VITVvi_vMgal_v1.0.hap1.chr03	::chr03:11311804-17785175
13979602	13990972	2346549	2357867	11371	11319	92.73	VITVvi_vMgal_v1.0.hap1.chr03	::chr03:11311804-17785175
13989241	13999447	2317640	2327810	10207	10171	91.77	VITVvi_vMgal_v1.0.hap1.chr03	::chr03:11311804-17785175
13992631	13996514	2358881	2362774	3884	3894	92.8	VITVvi_vMgal_v1.0.hap1.chr03	::chr03:11311804-17785175
13998031	14011322	2317640	2330925	13292	13286	91.87	VITVvi_vMgal_v1.0.hap1.chr03	::chr03:11311804-17785175
14010868	14011547	2304182	2304860	680	679	93.09	VITVvi_vMgal_v1.0.hap1.chr03	::chr03:11311804-17785175
14011577	14014106	2362272	2364801	2530	2530	97.91	VITVvi_vMgal_v1.0.hap1.chr03	::chr03:11311804-17785175
14020432	14027816	2364789	2372174	7385	7386	99.38	VITVvi_vMgal_v1.0.hap1.chr03	::chr03:11311804-17785175
14027816	14047185	2372431	2391814	19370	19384	99.35	VITVvi_vMgal_v1.0.hap1.chr03	::chr03:11311804-17785175
14045228	14063471	2396250	2414484	18244	18235	99.37	VITVvi_vMgal_v1.0.hap1.chr03	::chr03:11311804-17785175
14054888	14060134	3760680	3755431	5247	5250	93.49	VITVvi_vMgal_v1.0.hap1.chr03	::chr03:11311804-17785175
14071109	14076365	2824738	2819487	5257	5252	91.84	VITVvi_vMgal_v1.0.hap1.chr03	::chr03:11311804-17785175
14076386	14117627	2414479	2455656	41242	41178	99.48	VITVvi_vMgal_v1.0.hap1.chr03	::chr03:11311804-17785175
14099268	14122787	2219446	2242968	23520	23523	96.94	VITVvi_vMgal_v1.0.hap1.chr03	::chr03:11311804-17785175
14116733	14144270	2455657	2483208	27538	27552	99.19	VITVvi_vMgal_v1.0.hap1.chr03	::chr03:11311804-17785175
14129537	14154587	2265060	2290162	25051	25103	98.37	VITVvi_vMgal_v1.0.hap1.chr03	::chr03:11311804-17785175
14144366	14150155	2483209	2489021	5790	5813	98.11	VITVvi_vMgal_v1.0.hap1.chr03	::chr03:11311804-17785175
14150293	14155380	2489021	2494187	5088	5167	97.16	VITVvi_vMgal_v1.0.hap1.chr03	::chr03:11311804-17785175
14160401	14165564	2291006	2296193	5164	5188	98.63	VITVvi_vMgal_v1.0.hap1.chr03	::chr03:11311804-17785175
14162350	14165564	2495570	2498784	3215	3215	99.41	VITVvi_vMgal_v1.0.hap1.chr03	::chr03:11311804-17785175
14173018	14181673	2296187	2304860	8656	8674	97.93	VITVvi_vMgal_v1.0.hap1.chr03	::chr03:11311804-17785175
14173018	14179982	2498778	2505744	6965	6967	98.67	VITVvi_vMgal_v1.0.hap1.chr03	::chr03:11311804-17785175
14181012	14182381	2358175	2359559	1370	1385	89.22	VITVvi_vMgal_v1.0.hap1.chr03	::chr03:11311804-17785175
14181938	14183764	2303709	2305537	1827	1829	93.33	VITVvi_vMgal_v1.0.hap1.chr03	::chr03:11311804-17785175
14182411	14183764	2322361	2323708	1354	1348	92.34	VITVvi_vMgal_v1.0.hap1.chr03	::chr03:11311804-17785175
14182411	14183764	2352106	2353455	1354	1350	93.15	VITVvi_vMgal_v1.0.hap1.chr03	::chr03:11311804-17785175
14182411	14183764	2354127	2355479	1354	1353	92.51	VITVvi_vMgal_v1.0.hap1.chr03	::chr03:11311804-17785175
14183794	14195308	2321686	2333173	11515	11488	92.49	VITVvi_vMgal_v1.0.hap1.chr03	::chr03:11311804-17785175
14183794	14185823	2348072	2350087	2030	2016	94.2	VITVvi_vMgal_v1.0.hap1.chr03	::chr03:11311804-17785175
14183794	14185647	2360919	2362774	1854	1856	93.06	VITVvi_vMgal_v1.0.hap1.chr03	::chr03:11311804-17785175
14185852	14196933	2350756	2361880	11082	11125	93.12	VITVvi_vMgal_v1.0.hap1.chr03	::chr03:11311804-17785175
14185852	14194456	2354127	2362774	8605	8648	92.72	VITVvi_vMgal_v1.0.hap1.chr03	::chr03:11311804-17785175
14185852	14194088	2507690	2515905	8237	8216	93.03	VITVvi_vMgal_v1.0.hap1.chr03	::chr03:11311804-17785175
14185859	14191393	2510400	2515906	5535	5507	93.27	VITVvi_vMgal_v1.0.hap1.chr03	::chr03:11311804-17785175
14196931	14197846	2332913	2333854	916	942	88.08	VITVvi_vMgal_v1.0.hap1.chr03	::chr03:11311804-17785175
14197876	14207773	2362272	2372174	9898	9903	98.98	VITVvi_vMgal_v1.0.hap1.chr03	::chr03:11311804-17785175
14207521	14225157	2372178	2389862	17637	17685	97.29	VITVvi_vMgal_v1.0.hap1.chr03	::chr03:11311804-17785175
14225152	14230777	2398204	2403827	5626	5624	97.37	VITVvi_vMgal_v1.0.hap1.chr03	::chr03:11311804-17785175
14226481	14227627	2468857	2470018	1147	1162	93.72	VITVvi_vMgal_v1.0.hap1.chr03	::chr03:11311804-17785175
14232326	14248476	2418517	2434628	16151	16112	97.04	VITVvi_vMgal_v1.0.hap1.chr03	::chr03:11311804-17785175
14248474	14248917	2605404	2605847	444	444	95.27	VITVvi_vMgal_v1.0.hap1.chr03	::chr03:11311804-17785175
14248694	14250063	4644058	4642662	1370	1397	93.45	VITVvi_vMgal_v1.0.hap1.chr03	::chr03:11311804-17785175
14248700	14250062	3017968	3016640	1363	1329	93.48	VITVvi_vMgal_v1.0.hap1.chr03	::chr03:11311804-17785175
14249163	14250063	2666553	2667454	901	902	97.9	VITVvi_vMgal_v1.0.hap1.chr03	::chr03:11311804-17785175
14250063	14265825	2434623	2450318	15763	15696	96.89	VITVvi_vMgal_v1.0.hap1.chr03	::chr03:11311804-17785175
14255101	14272346	2221704	2239055	17246	17352	96.8	VITVvi_vMgal_v1.0.hap1.chr03	::chr03:11311804-17785175
14270207	14272346	2455657	2457809	2140	2153	97.96	VITVvi_vMgal_v1.0.hap1.chr03	::chr03:11311804-17785175
14273222	14275338	2458562	2460641	2117	2080	97.69	VITVvi_vMgal_v1.0.hap1.chr03	::chr03:11311804-17785175
14279008	14281364	2462814	2465170	2357	2357	97.92	VITVvi_vMgal_v1.0.hap1.chr03	::chr03:11311804-17785175
14281550	14285187	2465168	2468804	3638	3637	97.47	VITVvi_vMgal_v1.0.hap1.chr03	::chr03:11311804-17785175
14285184	14298200	2272062	2285140	13017	13079	98.31	VITVvi_vMgal_v1.0.hap1.chr03	::chr03:11311804-17785175
14285184	14292891	2475454	2483208	7708	7755	97.93	VITVvi_vMgal_v1.0.hap1.chr03	::chr03:11311804-17785175
14292987	14298200	2483209	2488424	5214	5216	98.68	VITVvi_vMgal_v1.0.hap1.chr03	::chr03:11311804-17785175
14298199	14312486	2288737	2303021	14288	14285	98.89	VITVvi_vMgal_v1.0.hap1.chr03	::chr03:11311804-17785175
14298199	14301859	2491908	2495573	3661	3666	98.15	VITVvi_vMgal_v1.0.hap1.chr03	::chr03:11311804-17785175
14302451	14312486	2495570	2505613	10036	10044	98.9	VITVvi_vMgal_v1.0.hap1.chr03	::chr03:11311804-17785175
14312480	14313127	2328479	2329125	648	647	94.75	VITVvi_vMgal_v1.0.hap1.chr03	::chr03:11311804-17785175
14312480	14317782	2357533	2362773	5303	5241	92	VITVvi_vMgal_v1.0.hap1.chr03	::chr03:11311804-17785175
14314575	14319957	2312265	2317592	5383	5328	92.24	VITVvi_vMgal_v1.0.hap1.chr03	::chr03:11311804-17785175
14314575	14320498	2354127	2360073	5924	5947	92.85	VITVvi_vMgal_v1.0.hap1.chr03	::chr03:11311804-17785175
14316009	14320491	2505740	2510216	4483	4477	93.1	VITVvi_vMgal_v1.0.hap1.chr03	::chr03:11311804-17785175
14320491	14325005	2511392	2515906	4515	4515	93.01	VITVvi_vMgal_v1.0.hap1.chr03	::chr03:11311804-17785175
14320493	14329069	2325392	2333975	8577	8584	92.39	VITVvi_vMgal_v1.0.hap1.chr03	::chr03:11311804-17785175
14320493	14334359	2347058	2360921	13867	13864	93.27	VITVvi_vMgal_v1.0.hap1.chr03	::chr03:11311804-17785175
14320668	14323366	2360073	2362774	2699	2702	92.17	VITVvi_vMgal_v1.0.hap1.chr03	::chr03:11311804-17785175
14323540	14333772	2304182	2314366	10233	10185	93	VITVvi_vMgal_v1.0.hap1.chr03	::chr03:11311804-17785175
14324441	14335067	2320564	2331149	10627	10586	92.72	VITVvi_vMgal_v1.0.hap1.chr03	::chr03:11311804-17785175
14326996	14334359	2505743	2513085	7364	7343	93.56	VITVvi_vMgal_v1.0.hap1.chr03	::chr03:11311804-17785175
14336513	14337721	2358175	2359383	1209	1209	91.52	VITVvi_vMgal_v1.0.hap1.chr03	::chr03:11311804-17785175
14337219	14340645	2362272	2365701	3427	3430	97.96	VITVvi_vMgal_v1.0.hap1.chr03	::chr03:11311804-17785175
14340659	14346025	2366806	2372174	5367	5369	99.46	VITVvi_vMgal_v1.0.hap1.chr03	::chr03:11311804-17785175
14348398	14363336	2374898	2389862	14939	14965	97.08	VITVvi_vMgal_v1.0.hap1.chr03	::chr03:11311804-17785175
14371507	14375042	2237232	2240763	3536	3532	97.89	VITVvi_vMgal_v1.0.hap1.chr03	::chr03:11311804-17785175
14375041	14383687	2468265	2476898	8647	8634	97.78	VITVvi_vMgal_v1.0.hap1.chr03	::chr03:11311804-17785175
14375234	14383688	2265060	2273519	8455	8460	97.67	VITVvi_vMgal_v1.0.hap1.chr03	::chr03:11311804-17785175
14384555	14388759	2274503	2278709	4205	4207	98.98	VITVvi_vMgal_v1.0.hap1.chr03	::chr03:11311804-17785175
14391610	14402630	2278702	2289714	11021	11013	98.33	VITVvi_vMgal_v1.0.hap1.chr03	::chr03:11311804-17785175
14392832	14398642	2483209	2489021	5811	5813	98.59	VITVvi_vMgal_v1.0.hap1.chr03	::chr03:11311804-17785175
14398777	14402630	2489021	2492885	3854	3865	98.4	VITVvi_vMgal_v1.0.hap1.chr03	::chr03:11311804-17785175
14404465	14418946	2290346	2304860	14482	14515	98.24	VITVvi_vMgal_v1.0.hap1.chr03	::chr03:11311804-17785175
14404465	14406497	2493519	2495573	2033	2055	97.23	VITVvi_vMgal_v1.0.hap1.chr03	::chr03:11311804-17785175
14407089	14417257	2495570	2505744	10169	10175	98.75	VITVvi_vMgal_v1.0.hap1.chr03	::chr03:11311804-17785175
14418976	14424391	2321008	2326408	5416	5401	92.2	VITVvi_vMgal_v1.0.hap1.chr03	::chr03:11311804-17785175
14418976	14420964	2508367	2510353	1989	1987	93.44	VITVvi_vMgal_v1.0.hap1.chr03	::chr03:11311804-17785175
14437019	14451023	2319870	2333854	14005	13985	92.41	VITVvi_vMgal_v1.0.hap1.chr03	::chr03:11311804-17785175
14438831	14444378	2510385	2515906	5548	5522	93.43	VITVvi_vMgal_v1.0.hap1.chr03	::chr03:11311804-17785175
14438837	14442727	2358881	2362774	3891	3894	92.73	VITVvi_vMgal_v1.0.hap1.chr03	::chr03:11311804-17785175
14439690	14442863	2334045	2337237	3174	3193	90.71	VITVvi_vMgal_v1.0.hap1.chr03	::chr03:11311804-17785175
14440553	14451729	2348432	2359559	11177	11128	93.11	VITVvi_vMgal_v1.0.hap1.chr03	::chr03:11311804-17785175
14449666	14451729	2358877	2360921	2064	2045	91.58	VITVvi_vMgal_v1.0.hap1.chr03	::chr03:11311804-17785175
14451759	14452247	2358175	2358666	489	492	90.67	VITVvi_vMgal_v1.0.hap1.chr03	::chr03:11311804-17785175
14452246	14461476	2362897	2372174	9231	9278	98.76	VITVvi_vMgal_v1.0.hap1.chr03	::chr03:11311804-17785175
14461476	14463857	2372431	2374810	2382	2380	99.37	VITVvi_vMgal_v1.0.hap1.chr03	::chr03:11311804-17785175
14468413	14474532	2232934	2239055	6120	6122	98.26	VITVvi_vMgal_v1.0.hap1.chr03	::chr03:11311804-17785175
14475409	14482074	2458562	2465170	6666	6609	97.15	VITVvi_vMgal_v1.0.hap1.chr03	::chr03:11311804-17785175
14482372	14485619	2465170	2468416	3248	3247	96.86	VITVvi_vMgal_v1.0.hap1.chr03	::chr03:11311804-17785175
14485982	14499979	2469157	2483208	13998	14052	97.99	VITVvi_vMgal_v1.0.hap1.chr03	::chr03:11311804-17785175
14487133	14513787	2266911	2293731	26655	26821	97.94	VITVvi_vMgal_v1.0.hap1.chr03	::chr03:11311804-17785175
14500075	14505890	2483209	2489021	5816	5813	98.68	VITVvi_vMgal_v1.0.hap1.chr03	::chr03:11311804-17785175
14506032	14512448	2489021	2495573	6417	6553	96.51	VITVvi_vMgal_v1.0.hap1.chr03	::chr03:11311804-17785175
14513788	14516640	2495933	2498784	2853	2852	99.51	VITVvi_vMgal_v1.0.hap1.chr03	::chr03:11311804-17785175
14524895	14533550	2296187	2304860	8656	8674	98.02	VITVvi_vMgal_v1.0.hap1.chr03	::chr03:11311804-17785175
14524895	14531859	2498778	2505744	6965	6967	98.67	VITVvi_vMgal_v1.0.hap1.chr03	::chr03:11311804-17785175
14534285	14534963	2308233	2308912	679	680	91.03	VITVvi_vMgal_v1.0.hap1.chr03	::chr03:11311804-17785175
14534520	14535569	2303709	2304757	1050	1049	94.57	VITVvi_vMgal_v1.0.hap1.chr03	::chr03:11311804-17785175
14537442	14538315	3329360	3328487	874	874	97.26	VITVvi_vMgal_v1.0.hap1.chr03	::chr03:11311804-17785175
14542727	14544203	2514437	2515906	1477	1470	91.95	VITVvi_vMgal_v1.0.hap1.chr03	::chr03:11311804-17785175
14544791	14559803	2318993	2333975	15013	14983	91.21	VITVvi_vMgal_v1.0.hap1.chr03	::chr03:11311804-17785175
14544791	14555352	2346732	2357234	10562	10503	92.29	VITVvi_vMgal_v1.0.hap1.chr03	::chr03:11311804-17785175
14544791	14554091	2353456	2362774	9301	9319	92.46	VITVvi_vMgal_v1.0.hap1.chr03	::chr03:11311804-17785175
14549342	14561424	2346549	2358565	12083	12017	91.99	VITVvi_vMgal_v1.0.hap1.chr03	::chr03:11311804-17785175
14561432	14568856	2364742	2372174	7425	7433	99.19	VITVvi_vMgal_v1.0.hap1.chr03	::chr03:11311804-17785175
14570860	14586220	2374523	2389862	15361	15340	97.58	VITVvi_vMgal_v1.0.hap1.chr03	::chr03:11311804-17785175
14586215	14591849	2398204	2403827	5635	5624	97.96	VITVvi_vMgal_v1.0.hap1.chr03	::chr03:11311804-17785175
14593244	14599293	2403827	2409879	6050	6053	97.92	VITVvi_vMgal_v1.0.hap1.chr03	::chr03:11311804-17785175
14593416	14594915	2417017	2418516	1500	1500	97.13	VITVvi_vMgal_v1.0.hap1.chr03	::chr03:11311804-17785175
14593417	14599293	2154612	2148755	5877	5858	93.68	VITVvi_vMgal_v1.0.hap1.chr03	::chr03:11311804-17785175
14595776	14597429	2889777	2891429	1654	1653	95.16	VITVvi_vMgal_v1.0.hap1.chr03	::chr03:11311804-17785175
14599291	14608503	2233757	2242969	9213	9213	97.7	VITVvi_vMgal_v1.0.hap1.chr03	::chr03:11311804-17785175
14599291	14603332	2451615	2455656	4042	4042	98.54	VITVvi_vMgal_v1.0.hap1.chr03	::chr03:11311804-17785175
14602439	14611734	2455657	2464907	9296	9251	97.94	VITVvi_vMgal_v1.0.hap1.chr03	::chr03:11311804-17785175
14611735	14611882	2465023	2465170	148	148	98.65	VITVvi_vMgal_v1.0.hap1.chr03	::chr03:11311804-17785175
14612180	14616389	2465170	2469382	4210	4213	98.36	VITVvi_vMgal_v1.0.hap1.chr03	::chr03:11311804-17785175
14618616	14643157	2265976	2290594	24542	24619	97.34	VITVvi_vMgal_v1.0.hap1.chr03	::chr03:11311804-17785175
14618616	14632384	2469373	2483208	13769	13836	97.75	VITVvi_vMgal_v1.0.hap1.chr03	::chr03:11311804-17785175
14632480	14638275	2483209	2489021	5796	5813	97.34	VITVvi_vMgal_v1.0.hap1.chr03	::chr03:11311804-17785175
14701423	14704389	1382984	1380025	2967	2960	96.23	VITVvi_vMgal_v1.0.hap1.chr03	::chr03:11311804-17785175
14777335	14777746	3458523	3458112	412	412	95.87	VITVvi_vMgal_v1.0.hap1.chr03	::chr03:11311804-17785175
14777745	14778136	3459647	3460039	392	393	96.69	VITVvi_vMgal_v1.0.hap1.chr03	::chr03:11311804-17785175
14816974	14819820	1380149	1382984	2847	2836	96.84	VITVvi_vMgal_v1.0.hap1.chr03	::chr03:11311804-17785175
14958353	14958936	2516008	2516591	584	584	87.67	VITVvi_vMgal_v1.0.hap1.chr03	::chr03:11311804-17785175
15027784	15028364	2516007	2516587	581	581	88.47	VITVvi_vMgal_v1.0.hap1.chr03	::chr03:11311804-17785175
15028869	15034596	2516096	2521919	5728	5824	91.45	VITVvi_vMgal_v1.0.hap1.chr03	::chr03:11311804-17785175
15031189	15032487	2708022	2706719	1299	1304	93.27	VITVvi_vMgal_v1.0.hap1.chr03	::chr03:11311804-17785175
15034804	15035196	2527073	2527465	393	393	95.93	VITVvi_vMgal_v1.0.hap1.chr03	::chr03:11311804-17785175
15035477	15036701	2525680	2526896	1225	1217	81.15	VITVvi_vMgal_v1.0.hap1.chr03	::chr03:11311804-17785175
15035627	15036058	2527339	2527793	432	455	81.32	VITVvi_vMgal_v1.0.hap1.chr03	::chr03:11311804-17785175
15037112	15038877	1207981	1209746	1766	1766	94.39	VITVvi_vMgal_v1.0.hap1.chr03	::chr03:11311804-17785175
15037112	15038877	2100733	2102498	1766	1766	96.21	VITVvi_vMgal_v1.0.hap1.chr03	::chr03:11311804-17785175
15037112	15038877	2725696	2727461	1766	1766	97.45	VITVvi_vMgal_v1.0.hap1.chr03	::chr03:11311804-17785175
15037337	15038877	2558596	2557056	1541	1541	97.08	VITVvi_vMgal_v1.0.hap1.chr03	::chr03:11311804-17785175
15038869	15039788	4847103	4846186	920	918	97.61	VITVvi_vMgal_v1.0.hap1.chr03	::chr03:11311804-17785175
15040316	15042189	5763815	5761932	1874	1884	95.72	VITVvi_vMgal_v1.0.hap1.chr03	::chr03:11311804-17785175
15040328	15042325	2654424	2656444	1998	2021	92.89	VITVvi_vMgal_v1.0.hap1.chr03	::chr03:11311804-17785175
15042453	15043465	1051585	1052598	1013	1014	93.32	VITVvi_vMgal_v1.0.hap1.chr03	::chr03:11311804-17785175
15043092	15045385	3794955	3792612	2294	2344	92.58	VITVvi_vMgal_v1.0.hap1.chr03	::chr03:11311804-17785175
15046138	15046491	2557060	2556706	354	355	96.34	VITVvi_vMgal_v1.0.hap1.chr03	::chr03:11311804-17785175
15047273	15048194	2866971	2867888	922	918	91.67	VITVvi_vMgal_v1.0.hap1.chr03	::chr03:11311804-17785175
15047273	15048224	4830082	4829132	952	951	90.43	VITVvi_vMgal_v1.0.hap1.chr03	::chr03:11311804-17785175
15048248	15049007	2102838	2103598	760	761	94.09	VITVvi_vMgal_v1.0.hap1.chr03	::chr03:11311804-17785175
15048248	15049302	2556715	2555663	1055	1053	92.39	VITVvi_vMgal_v1.0.hap1.chr03	::chr03:11311804-17785175
15048248	15049302	2727801	2728839	1055	1039	94.5	VITVvi_vMgal_v1.0.hap1.chr03	::chr03:11311804-17785175
15049298	15053676	2729650	2734028	4379	4379	95.49	VITVvi_vMgal_v1.0.hap1.chr03	::chr03:11311804-17785175
15049298	15052984	2808284	2804575	3687	3710	93.06	VITVvi_vMgal_v1.0.hap1.chr03	::chr03:11311804-17785175
15049434	15051573	2539503	2537364	2140	2140	93.4	VITVvi_vMgal_v1.0.hap1.chr03	::chr03:11311804-17785175
15051886	15053699	2718975	2720787	1814	1813	96.47	VITVvi_vMgal_v1.0.hap1.chr03	::chr03:11311804-17785175
15052350	15053697	2107816	2109170	1348	1355	93.29	VITVvi_vMgal_v1.0.hap1.chr03	::chr03:11311804-17785175
15053699	15054835	2744928	2746064	1137	1137	95.95	VITVvi_vMgal_v1.0.hap1.chr03	::chr03:11311804-17785175
15053986	15058626	2734025	2738665	4641	4641	97.07	VITVvi_vMgal_v1.0.hap1.chr03	::chr03:11311804-17785175
15054912	15056207	3753947	3755223	1296	1277	91.78	VITVvi_vMgal_v1.0.hap1.chr03	::chr03:11311804-17785175
15060336	15061222	2738661	2739547	887	887	96.51	VITVvi_vMgal_v1.0.hap1.chr03	::chr03:11311804-17785175
15061218	15068951	2741511	2749262	7734	7752	96.79	VITVvi_vMgal_v1.0.hap1.chr03	::chr03:11311804-17785175
15064922	15065758	2734025	2734874	837	850	94.35	VITVvi_vMgal_v1.0.hap1.chr03	::chr03:11311804-17785175
15065197	15065363	4830537	4830703	167	167	95.81	VITVvi_vMgal_v1.0.hap1.chr03	::chr03:11311804-17785175
15069047	15070726	2749268	2750963	1680	1696	96	VITVvi_vMgal_v1.0.hap1.chr03	::chr03:11311804-17785175
15071074	15071287	2762295	2762084	214	212	92.99	VITVvi_vMgal_v1.0.hap1.chr03	::chr03:11311804-17785175
15071552	15072546	2025580	2024587	995	994	95.59	VITVvi_vMgal_v1.0.hap1.chr03	::chr03:11311804-17785175
15072508	15073814	652474	653776	1307	1303	93.01	VITVvi_vMgal_v1.0.hap1.chr03	::chr03:11311804-17785175
15072508	15073986	951937	953411	1479	1475	92.81	VITVvi_vMgal_v1.0.hap1.chr03	::chr03:11311804-17785175
15072508	15074032	3960894	3959362	1525	1533	91.88	VITVvi_vMgal_v1.0.hap1.chr03	::chr03:11311804-17785175
15075298	15076828	4154150	4155682	1531	1533	92.09	VITVvi_vMgal_v1.0.hap1.chr03	::chr03:11311804-17785175
15075344	15077038	6025005	6026692	1695	1688	89.42	VITVvi_vMgal_v1.0.hap1.chr03	::chr03:11311804-17785175
15079576	15080572	2031325	2030331	997	995	94.79	VITVvi_vMgal_v1.0.hap1.chr03	::chr03:11311804-17785175
15080573	15083945	2750958	2754405	3373	3448	95.87	VITVvi_vMgal_v1.0.hap1.chr03	::chr03:11311804-17785175
15083996	15084642	2414896	2414250	647	647	96.14	VITVvi_vMgal_v1.0.hap1.chr03	::chr03:11311804-17785175
15084699	15084879	4845900	4845721	181	180	91.16	VITVvi_vMgal_v1.0.hap1.chr03	::chr03:11311804-17785175
15085089	15086754	2754401	2756096	1666	1696	95.28	VITVvi_vMgal_v1.0.hap1.chr03	::chr03:11311804-17785175
15088053	15088651	2679559	2680155	599	597	90.67	VITVvi_vMgal_v1.0.hap1.chr03	::chr03:11311804-17785175
15088652	15093375	2756092	2760846	4724	4755	96.17	VITVvi_vMgal_v1.0.hap1.chr03	::chr03:11311804-17785175
15093371	15097558	2762636	2766735	4188	4100	95.39	VITVvi_vMgal_v1.0.hap1.chr03	::chr03:11311804-17785175
15094333	15095772	2797846	2799303	1440	1458	92.55	VITVvi_vMgal_v1.0.hap1.chr03	::chr03:11311804-17785175
15094498	15095774	2061664	2060381	1277	1284	90.81	VITVvi_vMgal_v1.0.hap1.chr03	::chr03:11311804-17785175
15095108	15099004	4340963	4337033	3897	3931	90.57	VITVvi_vMgal_v1.0.hap1.chr03	::chr03:11311804-17785175
15095110	15100669	4182784	4177200	5560	5585	90.35	VITVvi_vMgal_v1.0.hap1.chr03	::chr03:11311804-17785175
15095522	15096139	398058	397414	618	645	85.95	VITVvi_vMgal_v1.0.hap1.chr03	::chr03:11311804-17785175
15096420	15100669	3162188	3157925	4250	4264	88.64	VITVvi_vMgal_v1.0.hap1.chr03	::chr03:11311804-17785175
15097555	15100885	2780272	2783604	3331	3333	96.61	VITVvi_vMgal_v1.0.hap1.chr03	::chr03:11311804-17785175
15102557	15102696	1413541	1413680	140	140	97.14	VITVvi_vMgal_v1.0.hap1.chr03	::chr03:11311804-17785175
15105266	15110198	2783600	2788468	4933	4869	95.57	VITVvi_vMgal_v1.0.hap1.chr03	::chr03:11311804-17785175
15106669	15106745	3824288	3824364	77	77	100	VITVvi_vMgal_v1.0.hap1.chr03	::chr03:11311804-17785175
15110199	15118793	2095605	2104252	8595	8648	90.94	VITVvi_vMgal_v1.0.hap1.chr03	::chr03:11311804-17785175
15110440	15117789	2554528	2547163	7350	7366	93.99	VITVvi_vMgal_v1.0.hap1.chr03	::chr03:11311804-17785175
15110440	15118086	6230056	6237711	7647	7656	91.33	VITVvi_vMgal_v1.0.hap1.chr03	::chr03:11311804-17785175
15123750	15128675	2788463	2793429	4926	4967	95.25	VITVvi_vMgal_v1.0.hap1.chr03	::chr03:11311804-17785175
15124469	15124664	2604126	2604321	196	196	93.88	VITVvi_vMgal_v1.0.hap1.chr03	::chr03:11311804-17785175
15126870	15128675	2081059	2079230	1806	1830	90.26	VITVvi_vMgal_v1.0.hap1.chr03	::chr03:11311804-17785175
15126870	15128675	3049502	3051329	1806	1828	91	VITVvi_vMgal_v1.0.hap1.chr03	::chr03:11311804-17785175
15128387	15128678	4036230	4035947	292	284	92.83	VITVvi_vMgal_v1.0.hap1.chr03	::chr03:11311804-17785175
15128549	15130238	2581575	2579864	1690	1712	91.39	VITVvi_vMgal_v1.0.hap1.chr03	::chr03:11311804-17785175
15133397	15139235	2791607	2797491	5839	5885	95.67	VITVvi_vMgal_v1.0.hap1.chr03	::chr03:11311804-17785175
15133398	15134399	4816133	4817174	1002	1042	88.36	VITVvi_vMgal_v1.0.hap1.chr03	::chr03:11311804-17785175
15135322	15137764	4174873	4172446	2443	2428	88.39	VITVvi_vMgal_v1.0.hap1.chr03	::chr03:11311804-17785175
15140944	15143798	2830683	2827830	2855	2854	94.22	VITVvi_vMgal_v1.0.hap1.chr03	::chr03:11311804-17785175
15140945	15143792	3149435	3146588	2848	2848	95.93	VITVvi_vMgal_v1.0.hap1.chr03	::chr03:11311804-17785175
15144001	15149725	3143946	3138245	5725	5702	93.94	VITVvi_vMgal_v1.0.hap1.chr03	::chr03:11311804-17785175
15146323	15149735	1055534	1058981	3413	3448	95.08	VITVvi_vMgal_v1.0.hap1.chr03	::chr03:11311804-17785175
15149735	15150270	2797487	2798022	536	536	97.2	VITVvi_vMgal_v1.0.hap1.chr03	::chr03:11311804-17785175
15155233	15167486	2791607	2803899	12254	12293	96.24	VITVvi_vMgal_v1.0.hap1.chr03	::chr03:11311804-17785175
15155234	15156231	4816133	4817170	998	1038	88.41	VITVvi_vMgal_v1.0.hap1.chr03	::chr03:11311804-17785175
15157158	15159601	4174873	4172446	2444	2428	88.43	VITVvi_vMgal_v1.0.hap1.chr03	::chr03:11311804-17785175
15161620	15162891	3127697	3126424	1272	1274	89.74	VITVvi_vMgal_v1.0.hap1.chr03	::chr03:11311804-17785175
15167482	15168362	2818595	2819475	881	881	97.05	VITVvi_vMgal_v1.0.hap1.chr03	::chr03:11311804-17785175
15168358	15171104	2832336	2835049	2747	2714	96.47	VITVvi_vMgal_v1.0.hap1.chr03	::chr03:11311804-17785175
15169183	15171033	6138672	6136823	1851	1850	91.16	VITVvi_vMgal_v1.0.hap1.chr03	::chr03:11311804-17785175
15169206	15170936	3401807	3400065	1731	1743	86.34	VITVvi_vMgal_v1.0.hap1.chr03	::chr03:11311804-17785175
15169251	15171021	2796021	2794226	1771	1796	88.29	VITVvi_vMgal_v1.0.hap1.chr03	::chr03:11311804-17785175
15171928	15172805	2592364	2593240	878	877	95.91	VITVvi_vMgal_v1.0.hap1.chr03	::chr03:11311804-17785175
15172883	15176047	2835044	2838262	3165	3219	94.59	VITVvi_vMgal_v1.0.hap1.chr03	::chr03:11311804-17785175
15174742	15175929	4058280	4057072	1188	1209	89.74	VITVvi_vMgal_v1.0.hap1.chr03	::chr03:11311804-17785175
15175959	15177232	659033	657756	1274	1278	90.43	VITVvi_vMgal_v1.0.hap1.chr03	::chr03:11311804-17785175
15176043	15201243	2839889	2865016	25201	25128	96.47	VITVvi_vMgal_v1.0.hap1.chr03	::chr03:11311804-17785175
15178002	15181375	2074011	2077416	3374	3406	88.62	VITVvi_vMgal_v1.0.hap1.chr03	::chr03:11311804-17785175
15184027	15185144	3082093	3083222	1118	1130	87.35	VITVvi_vMgal_v1.0.hap1.chr03	::chr03:11311804-17785175
15184030	15184836	4837018	4836208	807	811	80.73	VITVvi_vMgal_v1.0.hap1.chr03	::chr03:11311804-17785175
15192172	15192250	2689238	2689160	79	79	94.94	VITVvi_vMgal_v1.0.hap1.chr03	::chr03:11311804-17785175
15192251	15193920	1836527	1834865	1670	1663	90.49	VITVvi_vMgal_v1.0.hap1.chr03	::chr03:11311804-17785175
15193634	15197145	2708022	2704509	3512	3514	86.82	VITVvi_vMgal_v1.0.hap1.chr03	::chr03:11311804-17785175
15200051	15200821	2761870	2762635	771	766	91.07	VITVvi_vMgal_v1.0.hap1.chr03	::chr03:11311804-17785175
15200864	15202297	3134942	3136385	1434	1444	90.65	VITVvi_vMgal_v1.0.hap1.chr03	::chr03:11311804-17785175
15201238	15208539	2866937	2874304	7302	7368	95.87	VITVvi_vMgal_v1.0.hap1.chr03	::chr03:11311804-17785175
15202346	15203776	3960730	3959321	1431	1410	90.33	VITVvi_vMgal_v1.0.hap1.chr03	::chr03:11311804-17785175
15202352	15203744	2392085	2393468	1393	1384	90.48	VITVvi_vMgal_v1.0.hap1.chr03	::chr03:11311804-17785175
15206433	15207324	3776883	3777782	892	900	85.62	VITVvi_vMgal_v1.0.hap1.chr03	::chr03:11311804-17785175
15206675	15207708	2690452	2691481	1034	1030	92.37	VITVvi_vMgal_v1.0.hap1.chr03	::chr03:11311804-17785175
15206679	15207708	658068	659095	1030	1028	93.13	VITVvi_vMgal_v1.0.hap1.chr03	::chr03:11311804-17785175
15207715	15208672	5323274	5322316	958	959	95.2	VITVvi_vMgal_v1.0.hap1.chr03	::chr03:11311804-17785175
15208542	15213499	2879028	2883954	4958	4927	96.78	VITVvi_vMgal_v1.0.hap1.chr03	::chr03:11311804-17785175
15211499	15213250	2918339	2920093	1752	1755	96.01	VITVvi_vMgal_v1.0.hap1.chr03	::chr03:11311804-17785175
15211499	15213250	2931367	2929626	1752	1742	94.42	VITVvi_vMgal_v1.0.hap1.chr03	::chr03:11311804-17785175
15211544	15216990	2700049	2694644	5447	5406	91.95	VITVvi_vMgal_v1.0.hap1.chr03	::chr03:11311804-17785175
15213334	15218939	2405561	2411148	5606	5588	94.33	VITVvi_vMgal_v1.0.hap1.chr03	::chr03:11311804-17785175
15213655	15214156	2887473	2887974	502	502	98.41	VITVvi_vMgal_v1.0.hap1.chr03	::chr03:11311804-17785175
15214150	15215805	2889773	2891429	1656	1657	97.34	VITVvi_vMgal_v1.0.hap1.chr03	::chr03:11311804-17785175
15215801	15216512	2893146	2893858	712	713	97.34	VITVvi_vMgal_v1.0.hap1.chr03	::chr03:11311804-17785175
15216508	15227852	2911711	2922997	11345	11287	96.45	VITVvi_vMgal_v1.0.hap1.chr03	::chr03:11311804-17785175
15219299	15219656	6008303	6008656	358	354	87.26	VITVvi_vMgal_v1.0.hap1.chr03	::chr03:11311804-17785175
15221899	15223193	6009814	6011098	1295	1285	95.92	VITVvi_vMgal_v1.0.hap1.chr03	::chr03:11311804-17785175
15221904	15223069	5762294	5763459	1166	1166	97.09	VITVvi_vMgal_v1.0.hap1.chr03	::chr03:11311804-17785175
15222781	15224948	2931779	2929624	2168	2156	95.39	VITVvi_vMgal_v1.0.hap1.chr03	::chr03:11311804-17785175
15223190	15224946	2881984	2883726	1757	1743	96.13	VITVvi_vMgal_v1.0.hap1.chr03	::chr03:11311804-17785175
15223193	15224946	903951	905700	1754	1750	91.7	VITVvi_vMgal_v1.0.hap1.chr03	::chr03:11311804-17785175
15229852	15232552	2922989	2925700	2701	2712	97.97	VITVvi_vMgal_v1.0.hap1.chr03	::chr03:11311804-17785175
15242758	15243754	2592366	2593366	997	1001	95.11	VITVvi_vMgal_v1.0.hap1.chr03	::chr03:11311804-17785175
15242824	15243751	368474	367544	928	931	95.28	VITVvi_vMgal_v1.0.hap1.chr03	::chr03:11311804-17785175
15246291	15252004	2097755	2103480	5714	5726	89.46	VITVvi_vMgal_v1.0.hap1.chr03	::chr03:11311804-17785175
15251819	15252311	2926527	2927033	493	507	92.52	VITVvi_vMgal_v1.0.hap1.chr03	::chr03:11311804-17785175
15252248	15255344	2927357	2930442	3097	3086	95.39	VITVvi_vMgal_v1.0.hap1.chr03	::chr03:11311804-17785175
15255808	15257399	2931770	2933376	1592	1607	96.76	VITVvi_vMgal_v1.0.hap1.chr03	::chr03:11311804-17785175
15257928	15259202	5323630	5322354	1275	1277	92.81	VITVvi_vMgal_v1.0.hap1.chr03	::chr03:11311804-17785175
15257941	15259186	5749356	5748118	1246	1239	90.74	VITVvi_vMgal_v1.0.hap1.chr03	::chr03:11311804-17785175
15261453	15263342	4730726	4728798	1890	1929	84.8	VITVvi_vMgal_v1.0.hap1.chr03	::chr03:11311804-17785175
15263291	15272304	2933376	2942405	9014	9030	98.02	VITVvi_vMgal_v1.0.hap1.chr03	::chr03:11311804-17785175
15272291	15275602	2942282	2945619	3312	3338	96.04	VITVvi_vMgal_v1.0.hap1.chr03	::chr03:11311804-17785175
15275605	15286863	2945713	2956975	11259	11263	98.6	VITVvi_vMgal_v1.0.hap1.chr03	::chr03:11311804-17785175
15279174	15280473	2048800	2047495	1300	1306	93.13	VITVvi_vMgal_v1.0.hap1.chr03	::chr03:11311804-17785175
15282300	15282906	2046808	2046211	607	598	90.46	VITVvi_vMgal_v1.0.hap1.chr03	::chr03:11311804-17785175
15282782	15283813	4088928	4087891	1032	1038	90.37	VITVvi_vMgal_v1.0.hap1.chr03	::chr03:11311804-17785175
15288047	15288530	3739344	3739841	484	498	93.78	VITVvi_vMgal_v1.0.hap1.chr03	::chr03:11311804-17785175
15288327	15288537	6030295	6030085	211	211	97.63	VITVvi_vMgal_v1.0.hap1.chr03	::chr03:11311804-17785175
15288533	15296267	2956975	2964664	7735	7690	97.98	VITVvi_vMgal_v1.0.hap1.chr03	::chr03:11311804-17785175
15298856	15309539	2964660	2975355	10684	10696	96.88	VITVvi_vMgal_v1.0.hap1.chr03	::chr03:11311804-17785175
15302539	15303800	1526701	1525446	1262	1256	85.58	VITVvi_vMgal_v1.0.hap1.chr03	::chr03:11311804-17785175
15314074	15315684	2973817	2975415	1611	1599	88.72	VITVvi_vMgal_v1.0.hap1.chr03	::chr03:11311804-17785175
15315231	15315862	2523215	2523836	632	622	85.67	VITVvi_vMgal_v1.0.hap1.chr03	::chr03:11311804-17785175
15316168	15317779	2973817	2975415	1612	1599	87.61	VITVvi_vMgal_v1.0.hap1.chr03	::chr03:11311804-17785175
15328212	15329781	2973814	2975368	1570	1555	90.32	VITVvi_vMgal_v1.0.hap1.chr03	::chr03:11311804-17785175
15332771	15334312	2973817	2975345	1542	1529	89.82	VITVvi_vMgal_v1.0.hap1.chr03	::chr03:11311804-17785175
15333146	15334754	2973817	2975415	1609	1599	88.4	VITVvi_vMgal_v1.0.hap1.chr03	::chr03:11311804-17785175
15334854	15354457	2973817	2993368	19604	19552	97.06	VITVvi_vMgal_v1.0.hap1.chr03	::chr03:11311804-17785175
15339723	15343735	2573014	2577045	4013	4032	93.93	VITVvi_vMgal_v1.0.hap1.chr03	::chr03:11311804-17785175
15339723	15341303	2724734	2723152	1581	1583	97.29	VITVvi_vMgal_v1.0.hap1.chr03	::chr03:11311804-17785175
15341301	15343735	2721412	2718973	2435	2440	95.03	VITVvi_vMgal_v1.0.hap1.chr03	::chr03:11311804-17785175
15358527	15359655	2395224	2396344	1129	1121	94.34	VITVvi_vMgal_v1.0.hap1.chr03	::chr03:11311804-17785175
15361216	15362131	3932444	3931528	916	917	95.42	VITVvi_vMgal_v1.0.hap1.chr03	::chr03:11311804-17785175
15361269	15362185	6000738	6001647	917	910	92.7	VITVvi_vMgal_v1.0.hap1.chr03	::chr03:11311804-17785175
15363164	15366561	2993364	2996763	3398	3400	94.75	VITVvi_vMgal_v1.0.hap1.chr03	::chr03:11311804-17785175
15363164	15363272	2993436	2993328	109	109	93.64	VITVvi_vMgal_v1.0.hap1.chr03	::chr03:11311804-17785175
15367896	15368095	3162590	3162388	200	203	89.71	VITVvi_vMgal_v1.0.hap1.chr03	::chr03:11311804-17785175
15369256	15375708	3001045	3007458	6453	6414	95.07	VITVvi_vMgal_v1.0.hap1.chr03	::chr03:11311804-17785175
15379467	15382491	3007452	3010456	3025	3005	94.32	VITVvi_vMgal_v1.0.hap1.chr03	::chr03:11311804-17785175
15383482	15386009	3113190	3110629	2528	2562	85.74	VITVvi_vMgal_v1.0.hap1.chr03	::chr03:11311804-17785175
15384042	15384841	2057405	2056599	800	807	87.89	VITVvi_vMgal_v1.0.hap1.chr03	::chr03:11311804-17785175
15399804	15400139	5834122	5833767	336	356	90.45	VITVvi_vMgal_v1.0.hap1.chr03	::chr03:11311804-17785175
15405602	15407459	5840967	5839103	1858	1865	92.94	VITVvi_vMgal_v1.0.hap1.chr03	::chr03:11311804-17785175
15408593	15408848	2840813	2841076	256	264	91.67	VITVvi_vMgal_v1.0.hap1.chr03	::chr03:11311804-17785175
15409885	15411351	2733683	2732231	1467	1453	89.32	VITVvi_vMgal_v1.0.hap1.chr03	::chr03:11311804-17785175
15412653	15414374	2871899	2870133	1722	1767	90.27	VITVvi_vMgal_v1.0.hap1.chr03	::chr03:11311804-17785175
15412902	15414429	2734598	2736180	1528	1583	90.01	VITVvi_vMgal_v1.0.hap1.chr03	::chr03:11311804-17785175
15412965	15414488	2587753	2589308	1524	1556	89.6	VITVvi_vMgal_v1.0.hap1.chr03	::chr03:11311804-17785175
15413817	15415280	3775061	3776560	1464	1500	92.56	VITVvi_vMgal_v1.0.hap1.chr03	::chr03:11311804-17785175
15423703	15430551	3097244	3090406	6849	6839	95.36	VITVvi_vMgal_v1.0.hap1.chr03	::chr03:11311804-17785175
15423703	15429763	3710258	3716320	6061	6063	95.32	VITVvi_vMgal_v1.0.hap1.chr03	::chr03:11311804-17785175
15423703	15427275	3734540	3738115	3573	3576	91.93	VITVvi_vMgal_v1.0.hap1.chr03	::chr03:11311804-17785175
15423703	15430732	6182529	6175485	7030	7045	94.71	VITVvi_vMgal_v1.0.hap1.chr03	::chr03:11311804-17785175
15423704	15430551	6230865	6237709	6848	6845	95.05	VITVvi_vMgal_v1.0.hap1.chr03	::chr03:11311804-17785175
15423708	15430257	2553716	2547163	6550	6554	94.77	VITVvi_vMgal_v1.0.hap1.chr03	::chr03:11311804-17785175
15426150	15430545	3340142	3335747	4396	4396	95.22	VITVvi_vMgal_v1.0.hap1.chr03	::chr03:11311804-17785175
15430732	15432990	6175352	6173107	2259	2246	91.74	VITVvi_vMgal_v1.0.hap1.chr03	::chr03:11311804-17785175
15434105	15436029	4920067	4918142	1925	1926	91.91	VITVvi_vMgal_v1.0.hap1.chr03	::chr03:11311804-17785175
15437383	15439858	2593683	2596159	2476	2477	96.77	VITVvi_vMgal_v1.0.hap1.chr03	::chr03:11311804-17785175
15437383	15438840	2738090	2739547	1458	1458	94.17	VITVvi_vMgal_v1.0.hap1.chr03	::chr03:11311804-17785175
15450247	15451216	2667453	2666487	970	967	97.94	VITVvi_vMgal_v1.0.hap1.chr03	::chr03:11311804-17785175
15451750	15453622	3797530	3795648	1873	1883	96.35	VITVvi_vMgal_v1.0.hap1.chr03	::chr03:11311804-17785175
15451958	15454798	1049751	1052598	2841	2848	95.38	VITVvi_vMgal_v1.0.hap1.chr03	::chr03:11311804-17785175
15454376	15454681	5761286	5760981	306	306	94.77	VITVvi_vMgal_v1.0.hap1.chr03	::chr03:11311804-17785175
15467094	15468531	5839048	5837611	1438	1438	92.22	VITVvi_vMgal_v1.0.hap1.chr03	::chr03:11311804-17785175
15468529	15470115	3015072	3016640	1587	1569	94.45	VITVvi_vMgal_v1.0.hap1.chr03	::chr03:11311804-17785175
15470126	15470205	3021514	3021435	80	80	100	VITVvi_vMgal_v1.0.hap1.chr03	::chr03:11311804-17785175
15470955	15473523	3021514	3024079	2569	2566	94.26	VITVvi_vMgal_v1.0.hap1.chr03	::chr03:11311804-17785175
15473521	15476667	3024733	3027880	3147	3148	96.22	VITVvi_vMgal_v1.0.hap1.chr03	::chr03:11311804-17785175
15476668	15477820	3060915	3062062	1153	1148	94.72	VITVvi_vMgal_v1.0.hap1.chr03	::chr03:11311804-17785175
15477819	15478608	2212911	2212130	790	782	92.79	VITVvi_vMgal_v1.0.hap1.chr03	::chr03:11311804-17785175
15478779	15479676	2653849	2652950	898	900	97.23	VITVvi_vMgal_v1.0.hap1.chr03	::chr03:11311804-17785175
15478779	15479679	3765388	3764486	901	903	97.02	VITVvi_vMgal_v1.0.hap1.chr03	::chr03:11311804-17785175
15479677	15484810	3062057	3067154	5134	5098	94.58	VITVvi_vMgal_v1.0.hap1.chr03	::chr03:11311804-17785175
15484812	15493393	3067326	3076011	8582	8686	94.12	VITVvi_vMgal_v1.0.hap1.chr03	::chr03:11311804-17785175
15500127	15508867	3076005	3084734	8741	8730	95.37	VITVvi_vMgal_v1.0.hap1.chr03	::chr03:11311804-17785175
15508563	15510735	5209530	5207287	2173	2244	88.36	VITVvi_vMgal_v1.0.hap1.chr03	::chr03:11311804-17785175
15508862	15512334	3098260	3101729	3473	3470	96.12	VITVvi_vMgal_v1.0.hap1.chr03	::chr03:11311804-17785175
15512332	15527478	3103220	3118149	15147	14930	92.9	VITVvi_vMgal_v1.0.hap1.chr03	::chr03:11311804-17785175
15519640	15521763	1905319	1903217	2124	2103	84.65	VITVvi_vMgal_v1.0.hap1.chr03	::chr03:11311804-17785175
15527481	15528949	3136384	3134914	1469	1471	93.76	VITVvi_vMgal_v1.0.hap1.chr03	::chr03:11311804-17785175
15527481	15529232	3960856	3962592	1752	1737	92.47	VITVvi_vMgal_v1.0.hap1.chr03	::chr03:11311804-17785175
15527481	15528846	4829064	4830433	1366	1370	92.53	VITVvi_vMgal_v1.0.hap1.chr03	::chr03:11311804-17785175
15533535	15543175	3121923	3131616	9641	9694	90.36	VITVvi_vMgal_v1.0.hap1.chr03	::chr03:11311804-17785175
15534779	15537199	2119912	2117515	2421	2398	84.69	VITVvi_vMgal_v1.0.hap1.chr03	::chr03:11311804-17785175
15538068	15539763	2602626	2604321	1696	1696	92.18	VITVvi_vMgal_v1.0.hap1.chr03	::chr03:11311804-17785175
15538069	15539346	2060381	2061657	1278	1277	92.42	VITVvi_vMgal_v1.0.hap1.chr03	::chr03:11311804-17785175
15539174	15541340	4327029	4329174	2167	2146	89.67	VITVvi_vMgal_v1.0.hap1.chr03	::chr03:11311804-17785175
15539415	15540867	4065773	4064319	1453	1455	87.9	VITVvi_vMgal_v1.0.hap1.chr03	::chr03:11311804-17785175
15539471	15541139	3165765	3167429	1669	1665	86.61	VITVvi_vMgal_v1.0.hap1.chr03	::chr03:11311804-17785175
15539534	15541332	2796020	2794209	1799	1812	89.64	VITVvi_vMgal_v1.0.hap1.chr03	::chr03:11311804-17785175
15542680	15543119	2068673	2069111	440	439	86	VITVvi_vMgal_v1.0.hap1.chr03	::chr03:11311804-17785175
15543319	15547349	3156907	3160958	4031	4052	91.64	VITVvi_vMgal_v1.0.hap1.chr03	::chr03:11311804-17785175
15543434	15546005	3131713	3134305	2572	2593	90.01	VITVvi_vMgal_v1.0.hap1.chr03	::chr03:11311804-17785175
15544348	15547338	2783367	2780365	2991	3003	89.13	VITVvi_vMgal_v1.0.hap1.chr03	::chr03:11311804-17785175
15545416	15547349	4718894	4720840	1934	1947	90.31	VITVvi_vMgal_v1.0.hap1.chr03	::chr03:11311804-17785175
15549266	15550517	3160954	3162191	1252	1238	93.29	VITVvi_vMgal_v1.0.hap1.chr03	::chr03:11311804-17785175
15550518	15552379	3163762	3165585	1862	1824	92.32	VITVvi_vMgal_v1.0.hap1.chr03	::chr03:11311804-17785175
15551185	15552379	5735377	5734185	1195	1193	92.17	VITVvi_vMgal_v1.0.hap1.chr03	::chr03:11311804-17785175
15552127	15552381	4067333	4067078	255	256	91.12	VITVvi_vMgal_v1.0.hap1.chr03	::chr03:11311804-17785175
15552585	15554321	3153001	3154740	1737	1740	93.94	VITVvi_vMgal_v1.0.hap1.chr03	::chr03:11311804-17785175
15552633	15554607	3165765	3167722	1975	1958	93.41	VITVvi_vMgal_v1.0.hap1.chr03	::chr03:11311804-17785175
15555376	15571006	3169377	3184968	15631	15592	96.15	VITVvi_vMgal_v1.0.hap1.chr03	::chr03:11311804-17785175
15556685	15558318	4833334	4831716	1634	1619	92.69	VITVvi_vMgal_v1.0.hap1.chr03	::chr03:11311804-17785175
15573315	15574146	3184848	3185669	832	822	91.6	VITVvi_vMgal_v1.0.hap1.chr03	::chr03:11311804-17785175
15574144	15576782	3190800	3193418	2639	2619	94.18	VITVvi_vMgal_v1.0.hap1.chr03	::chr03:11311804-17785175
15576785	15579674	3194284	3197171	2890	2888	93.63	VITVvi_vMgal_v1.0.hap1.chr03	::chr03:11311804-17785175
15579713	15580677	3197386	3198367	965	982	90.7	VITVvi_vMgal_v1.0.hap1.chr03	::chr03:11311804-17785175
15580753	15585621	3198802	3203635	4869	4834	91.94	VITVvi_vMgal_v1.0.hap1.chr03	::chr03:11311804-17785175
15585621	15586220	3204094	3204652	600	559	88.5	VITVvi_vMgal_v1.0.hap1.chr03	::chr03:11311804-17785175
15586910	15595104	3204650	3212919	8195	8270	94.93	VITVvi_vMgal_v1.0.hap1.chr03	::chr03:11311804-17785175
15595141	15596104	3213247	3214213	964	967	95.89	VITVvi_vMgal_v1.0.hap1.chr03	::chr03:11311804-17785175
15595978	15597827	3214245	3216106	1850	1862	89.96	VITVvi_vMgal_v1.0.hap1.chr03	::chr03:11311804-17785175
15636526	15636770	3216543	3216798	245	256	89.06	VITVvi_vMgal_v1.0.hap1.chr03	::chr03:11311804-17785175
15636783	15643280	3217528	3224045	6498	6518	95.81	VITVvi_vMgal_v1.0.hap1.chr03	::chr03:11311804-17785175
15643314	15646803	3225513	3228988	3490	3476	94.3	VITVvi_vMgal_v1.0.hap1.chr03	::chr03:11311804-17785175
15646803	15647734	917616	918549	932	934	94.86	VITVvi_vMgal_v1.0.hap1.chr03	::chr03:11311804-17785175
15646804	15647730	3946126	3945196	927	931	85.88	VITVvi_vMgal_v1.0.hap1.chr03	::chr03:11311804-17785175
15646863	15647788	658991	658067	926	925	90.87	VITVvi_vMgal_v1.0.hap1.chr03	::chr03:11311804-17785175
15648601	15653794	3228984	3234191	5194	5208	96.12	VITVvi_vMgal_v1.0.hap1.chr03	::chr03:11311804-17785175
15653728	15654039	3234184	3234495	312	312	98.4	VITVvi_vMgal_v1.0.hap1.chr03	::chr03:11311804-17785175
15654467	15661674	3234491	3241707	7208	7217	97.49	VITVvi_vMgal_v1.0.hap1.chr03	::chr03:11311804-17785175
15662034	15668594	3241703	3248301	6561	6599	97.53	VITVvi_vMgal_v1.0.hap1.chr03	::chr03:11311804-17785175
15667166	15667480	4787507	4787203	315	305	89.21	VITVvi_vMgal_v1.0.hap1.chr03	::chr03:11311804-17785175
15668589	15676697	3261834	3269956	8109	8123	98.15	VITVvi_vMgal_v1.0.hap1.chr03	::chr03:11311804-17785175
15680332	15685918	2098030	2103619	5587	5590	93.88	VITVvi_vMgal_v1.0.hap1.chr03	::chr03:11311804-17785175
15689616	15691575	4069670	4067713	1960	1958	94.95	VITVvi_vMgal_v1.0.hap1.chr03	::chr03:11311804-17785175
15692890	15693258	6104420	6104786	369	367	93.5	VITVvi_vMgal_v1.0.hap1.chr03	::chr03:11311804-17785175
15693074	15695096	3269960	3271988	2023	2029	98.32	VITVvi_vMgal_v1.0.hap1.chr03	::chr03:11311804-17785175
15695093	15703790	3273961	3282810	8698	8850	95.92	VITVvi_vMgal_v1.0.hap1.chr03	::chr03:11311804-17785175
15702707	15706540	3301617	3305476	3834	3860	93.88	VITVvi_vMgal_v1.0.hap1.chr03	::chr03:11311804-17785175
15704172	15722164	3283524	3301493	17993	17970	96.81	VITVvi_vMgal_v1.0.hap1.chr03	::chr03:11311804-17785175
15706536	15713331	3311879	3318710	6796	6832	94.03	VITVvi_vMgal_v1.0.hap1.chr03	::chr03:11311804-17785175
15713450	15714920	3318895	3320364	1471	1470	93.9	VITVvi_vMgal_v1.0.hap1.chr03	::chr03:11311804-17785175
15724360	15728796	3290624	3295121	4437	4498	96.92	VITVvi_vMgal_v1.0.hap1.chr03	::chr03:11311804-17785175
15726494	15727937	3318895	3320334	1444	1440	93.37	VITVvi_vMgal_v1.0.hap1.chr03	::chr03:11311804-17785175
15733592	15738134	3295116	3299658	4543	4543	99.1	VITVvi_vMgal_v1.0.hap1.chr03	::chr03:11311804-17785175
15733594	15734026	3321691	3322122	433	432	97.92	VITVvi_vMgal_v1.0.hap1.chr03	::chr03:11311804-17785175
15738222	15741264	3299658	3302722	3043	3065	96.57	VITVvi_vMgal_v1.0.hap1.chr03	::chr03:11311804-17785175
15740188	15744105	3281641	3285632	3918	3992	93.1	VITVvi_vMgal_v1.0.hap1.chr03	::chr03:11311804-17785175
15741573	15744101	3302724	3305219	2529	2496	93.05	VITVvi_vMgal_v1.0.hap1.chr03	::chr03:11311804-17785175
15747425	15756851	3286060	3295550	9427	9491	94.99	VITVvi_vMgal_v1.0.hap1.chr03	::chr03:11311804-17785175
15748110	15754022	3312791	3318696	5913	5906	95.3	VITVvi_vMgal_v1.0.hap1.chr03	::chr03:11311804-17785175
15754160	15756413	3318895	3321118	2254	2224	92.76	VITVvi_vMgal_v1.0.hap1.chr03	::chr03:11311804-17785175
15756406	15760260	3321677	3325569	3855	3893	97.82	VITVvi_vMgal_v1.0.hap1.chr03	::chr03:11311804-17785175
15756852	15757850	3298680	3299675	999	996	97.5	VITVvi_vMgal_v1.0.hap1.chr03	::chr03:11311804-17785175
15757938	15759898	3299675	3301616	1961	1942	94.98	VITVvi_vMgal_v1.0.hap1.chr03	::chr03:11311804-17785175
15760001	15760942	3350371	3349431	942	941	88.25	VITVvi_vMgal_v1.0.hap1.chr03	::chr03:11311804-17785175
15760256	15761422	3346529	3347695	1167	1167	98.46	VITVvi_vMgal_v1.0.hap1.chr03	::chr03:11311804-17785175
15762004	15762640	3762332	3761687	637	646	92.3	VITVvi_vMgal_v1.0.hap1.chr03	::chr03:11311804-17785175
15763853	15764565	3953015	3952323	713	693	93.13	VITVvi_vMgal_v1.0.hap1.chr03	::chr03:11311804-17785175
15765052	15765517	1240480	1240016	466	465	88.75	VITVvi_vMgal_v1.0.hap1.chr03	::chr03:11311804-17785175
15773257	15790252	3347691	3364677	16996	16987	97.32	VITVvi_vMgal_v1.0.hap1.chr03	::chr03:11311804-17785175
15774217	15774435	3348876	3348657	219	220	86.16	VITVvi_vMgal_v1.0.hap1.chr03	::chr03:11311804-17785175
15774987	15775670	3347213	3346529	684	685	87.77	VITVvi_vMgal_v1.0.hap1.chr03	::chr03:11311804-17785175
15775666	15775924	3325569	3325308	259	262	88.93	VITVvi_vMgal_v1.0.hap1.chr03	::chr03:11311804-17785175
15777335	15779974	5794906	5792303	2640	2604	89.04	VITVvi_vMgal_v1.0.hap1.chr03	::chr03:11311804-17785175
15780095	15780597	5777993	5777493	503	501	94.46	VITVvi_vMgal_v1.0.hap1.chr03	::chr03:11311804-17785175
15782213	15783840	5777282	5775718	1628	1565	85.23	VITVvi_vMgal_v1.0.hap1.chr03	::chr03:11311804-17785175
15790282	15791845	3365007	3366645	1564	1639	94.09	VITVvi_vMgal_v1.0.hap1.chr03	::chr03:11311804-17785175
15791843	15794954	3372594	3375712	3112	3119	95.78	VITVvi_vMgal_v1.0.hap1.chr03	::chr03:11311804-17785175
15796104	15796300	3375728	3375923	197	196	97.97	VITVvi_vMgal_v1.0.hap1.chr03	::chr03:11311804-17785175
15797451	15797757	6419434	6419142	307	293	88.1	VITVvi_vMgal_v1.0.hap1.chr03	::chr03:11311804-17785175
15833762	15836715	326831	323865	2954	2967	89.63	VITVvi_vMgal_v1.0.hap1.chr03	::chr03:11311804-17785175
15838672	15839089	6422211	6421792	418	420	88.57	VITVvi_vMgal_v1.0.hap1.chr03	::chr03:11311804-17785175
15839128	15839629	6420836	6420329	502	508	84.18	VITVvi_vMgal_v1.0.hap1.chr03	::chr03:11311804-17785175
15840451	15840861	6419429	6419010	411	420	85.38	VITVvi_vMgal_v1.0.hap1.chr03	::chr03:11311804-17785175
15846508	15847118	5328992	5328380	611	613	90.02	VITVvi_vMgal_v1.0.hap1.chr03	::chr03:11311804-17785175
15854200	15858066	3375923	3379797	3867	3875	96.79	VITVvi_vMgal_v1.0.hap1.chr03	::chr03:11311804-17785175
15858214	15858527	3381928	3382240	314	313	94.29	VITVvi_vMgal_v1.0.hap1.chr03	::chr03:11311804-17785175
15858528	15859665	3425946	3427088	1138	1143	94.67	VITVvi_vMgal_v1.0.hap1.chr03	::chr03:11311804-17785175
15860361	15861525	3440908	3442067	1165	1160	92.13	VITVvi_vMgal_v1.0.hap1.chr03	::chr03:11311804-17785175
15861526	15862079	3376927	3377486	554	560	96.25	VITVvi_vMgal_v1.0.hap1.chr03	::chr03:11311804-17785175
15862076	15864454	3383709	3386122	2379	2414	94.31	VITVvi_vMgal_v1.0.hap1.chr03	::chr03:11311804-17785175
15864118	15865474	3385446	3386788	1357	1343	95.1	VITVvi_vMgal_v1.0.hap1.chr03	::chr03:11311804-17785175
15865403	15871892	3387159	3393708	6490	6550	93.2	VITVvi_vMgal_v1.0.hap1.chr03	::chr03:11311804-17785175
15865469	15865746	3387113	3387391	278	279	95.36	VITVvi_vMgal_v1.0.hap1.chr03	::chr03:11311804-17785175
15868395	15871275	5835341	5838222	2881	2882	93.07	VITVvi_vMgal_v1.0.hap1.chr03	::chr03:11311804-17785175
15871266	15872941	3159861	3158176	1676	1686	85.12	VITVvi_vMgal_v1.0.hap1.chr03	::chr03:11311804-17785175
15871887	15874352	3395603	3398030	2466	2428	93.48	VITVvi_vMgal_v1.0.hap1.chr03	::chr03:11311804-17785175
15874419	15882809	3398300	3406711	8391	8412	95.5	VITVvi_vMgal_v1.0.hap1.chr03	::chr03:11311804-17785175
15878074	15879142	3389086	3390177	1069	1092	93.69	VITVvi_vMgal_v1.0.hap1.chr03	::chr03:11311804-17785175
15883875	15884978	323322	324427	1104	1106	94.24	VITVvi_vMgal_v1.0.hap1.chr03	::chr03:11311804-17785175
15884994	15887315	3406722	3409032	2322	2311	97.94	VITVvi_vMgal_v1.0.hap1.chr03	::chr03:11311804-17785175
15890475	15891931	3924920	3923467	1457	1454	88.22	VITVvi_vMgal_v1.0.hap1.chr03	::chr03:11311804-17785175
15892317	15897896	3409028	3414564	5580	5537	98.14	VITVvi_vMgal_v1.0.hap1.chr03	::chr03:11311804-17785175
15908341	15909999	3414563	3416206	1659	1644	98.13	VITVvi_vMgal_v1.0.hap1.chr03	::chr03:11311804-17785175
15909996	15910216	3416246	3416466	221	221	100	VITVvi_vMgal_v1.0.hap1.chr03	::chr03:11311804-17785175
15911489	15916153	3416467	3421220	4665	4754	93.24	VITVvi_vMgal_v1.0.hap1.chr03	::chr03:11311804-17785175
15916147	15916519	3422359	3422726	373	368	95.71	VITVvi_vMgal_v1.0.hap1.chr03	::chr03:11311804-17785175
15916514	15916726	3423983	3424195	213	213	98.59	VITVvi_vMgal_v1.0.hap1.chr03	::chr03:11311804-17785175
15917690	15918016	3424191	3424515	327	325	98.47	VITVvi_vMgal_v1.0.hap1.chr03	::chr03:11311804-17785175
15924019	15925513	4417395	4415929	1495	1467	86.81	VITVvi_vMgal_v1.0.hap1.chr03	::chr03:11311804-17785175
15936133	15940250	3424733	3428897	4118	4165	96.41	VITVvi_vMgal_v1.0.hap1.chr03	::chr03:11311804-17785175
15938500	15940036	3537585	3536044	1537	1542	84.78	VITVvi_vMgal_v1.0.hap1.chr03	::chr03:11311804-17785175
15940250	15940765	5666527	5666010	516	518	96.91	VITVvi_vMgal_v1.0.hap1.chr03	::chr03:11311804-17785175
15941322	15946374	2776759	2771729	5053	5031	95.14	VITVvi_vMgal_v1.0.hap1.chr03	::chr03:11311804-17785175
15955456	15955778	3046286	3046608	323	323	96.9	VITVvi_vMgal_v1.0.hap1.chr03	::chr03:11311804-17785175
15957050	15976511	3428892	3448404	19462	19513	96.7	VITVvi_vMgal_v1.0.hap1.chr03	::chr03:11311804-17785175
15960693	15961010	5971878	5972195	318	318	92.16	VITVvi_vMgal_v1.0.hap1.chr03	::chr03:11311804-17785175
15966124	15966865	1840908	1840155	742	754	85.98	VITVvi_vMgal_v1.0.hap1.chr03	::chr03:11311804-17785175
15975833	15981014	3447452	3452668	5182	5217	96.17	VITVvi_vMgal_v1.0.hap1.chr03	::chr03:11311804-17785175
15979546	15980111	5869192	5868616	566	577	90.05	VITVvi_vMgal_v1.0.hap1.chr03	::chr03:11311804-17785175
15981116	15983435	5868615	5866289	2320	2327	91.53	VITVvi_vMgal_v1.0.hap1.chr03	::chr03:11311804-17785175
15981358	15982971	6400321	6398701	1614	1621	92.28	VITVvi_vMgal_v1.0.hap1.chr03	::chr03:11311804-17785175
15981490	15984885	3460031	3463438	3396	3408	98.13	VITVvi_vMgal_v1.0.hap1.chr03	::chr03:11311804-17785175
15985526	16002253	3463436	3480099	16728	16664	97.07	VITVvi_vMgal_v1.0.hap1.chr03	::chr03:11311804-17785175
16013523	16015198	978950	977298	1676	1653	95.95	VITVvi_vMgal_v1.0.hap1.chr03	::chr03:11311804-17785175
16013523	16014059	2818594	2818068	537	527	84.47	VITVvi_vMgal_v1.0.hap1.chr03	::chr03:11311804-17785175
16015199	16017758	3480095	3482656	2560	2562	97.58	VITVvi_vMgal_v1.0.hap1.chr03	::chr03:11311804-17785175
16019504	16023492	3482649	3486601	3989	3953	96.62	VITVvi_vMgal_v1.0.hap1.chr03	::chr03:11311804-17785175
16023487	16028125	3488344	3492978	4639	4635	97.44	VITVvi_vMgal_v1.0.hap1.chr03	::chr03:11311804-17785175
16028121	16031447	3494648	3497990	3327	3343	96.53	VITVvi_vMgal_v1.0.hap1.chr03	::chr03:11311804-17785175
16028324	16029689	1442576	1441209	1366	1368	90.4	VITVvi_vMgal_v1.0.hap1.chr03	::chr03:11311804-17785175
16036099	16037586	5822412	5823904	1488	1493	96.39	VITVvi_vMgal_v1.0.hap1.chr03	::chr03:11311804-17785175
16038060	16052514	3497985	3512462	14455	14478	97.75	VITVvi_vMgal_v1.0.hap1.chr03	::chr03:11311804-17785175
16046585	16047567	3515394	3514410	983	985	88.87	VITVvi_vMgal_v1.0.hap1.chr03	::chr03:11311804-17785175
16047563	16047768	3512462	3512255	206	208	94.23	VITVvi_vMgal_v1.0.hap1.chr03	::chr03:11311804-17785175
16048939	16049668	3512242	3511499	730	744	86.6	VITVvi_vMgal_v1.0.hap1.chr03	::chr03:11311804-17785175
16050691	16050864	3515584	3515408	174	177	88.7	VITVvi_vMgal_v1.0.hap1.chr03	::chr03:11311804-17785175
16052307	16053494	3507712	3506526	1188	1187	90.27	VITVvi_vMgal_v1.0.hap1.chr03	::chr03:11311804-17785175
16052510	16069571	3514410	3531331	17062	16922	96.94	VITVvi_vMgal_v1.0.hap1.chr03	::chr03:11311804-17785175
16058528	16060192	4955564	4953922	1665	1643	90.62	VITVvi_vMgal_v1.0.hap1.chr03	::chr03:11311804-17785175
16066505	16067701	3151739	3152933	1197	1195	91.42	VITVvi_vMgal_v1.0.hap1.chr03	::chr03:11311804-17785175
16069571	16069744	610652	610825	174	174	96	VITVvi_vMgal_v1.0.hap1.chr03	::chr03:11311804-17785175
16069733	16070117	3531383	3531768	385	386	97.94	VITVvi_vMgal_v1.0.hap1.chr03	::chr03:11311804-17785175
16070126	16071008	3531890	3532760	883	871	96.16	VITVvi_vMgal_v1.0.hap1.chr03	::chr03:11311804-17785175
16070621	16074764	3542834	3546983	4144	4150	91.56	VITVvi_vMgal_v1.0.hap1.chr03	::chr03:11311804-17785175
16070936	16072149	3532801	3534031	1214	1231	94.42	VITVvi_vMgal_v1.0.hap1.chr03	::chr03:11311804-17785175
16072151	16073145	3536799	3537779	995	981	90.55	VITVvi_vMgal_v1.0.hap1.chr03	::chr03:11311804-17785175
16074123	16074663	3538515	3539054	541	540	97.79	VITVvi_vMgal_v1.0.hap1.chr03	::chr03:11311804-17785175
16078323	16085317	3546981	3554001	6995	7021	98.65	VITVvi_vMgal_v1.0.hap1.chr03	::chr03:11311804-17785175
16085314	16102233	3555273	3572087	16920	16815	94.4	VITVvi_vMgal_v1.0.hap1.chr03	::chr03:11311804-17785175
16096515	16100909	4210846	4215247	4395	4402	94.19	VITVvi_vMgal_v1.0.hap1.chr03	::chr03:11311804-17785175
16100920	16102194	4236519	4237789	1275	1271	94.1	VITVvi_vMgal_v1.0.hap1.chr03	::chr03:11311804-17785175
16102738	16109790	3572550	3579591	7053	7042	94.58	VITVvi_vMgal_v1.0.hap1.chr03	::chr03:11311804-17785175
16102982	16103992	4242845	4243844	1011	1000	93.92	VITVvi_vMgal_v1.0.hap1.chr03	::chr03:11311804-17785175
16107691	16108443	4249657	4250401	753	745	92.56	VITVvi_vMgal_v1.0.hap1.chr03	::chr03:11311804-17785175
16108288	16111618	3539516	3542839	3331	3324	93.23	VITVvi_vMgal_v1.0.hap1.chr03	::chr03:11311804-17785175
16109782	16112148	3612494	3614863	2367	2370	95.38	VITVvi_vMgal_v1.0.hap1.chr03	::chr03:11311804-17785175
16115991	16116432	3622470	3622910	442	441	93.26	VITVvi_vMgal_v1.0.hap1.chr03	::chr03:11311804-17785175
16117268	16118779	3850804	3852271	1512	1468	92.1	VITVvi_vMgal_v1.0.hap1.chr03	::chr03:11311804-17785175
16117281	16118701	3820489	3821933	1421	1445	92.1	VITVvi_vMgal_v1.0.hap1.chr03	::chr03:11311804-17785175
16117368	16118441	3670162	3671236	1074	1075	94.73	VITVvi_vMgal_v1.0.hap1.chr03	::chr03:11311804-17785175
16118864	16119974	1144611	1145763	1111	1153	93.84	VITVvi_vMgal_v1.0.hap1.chr03	::chr03:11311804-17785175
16120003	16120626	4126274	4126897	624	624	95.24	VITVvi_vMgal_v1.0.hap1.chr03	::chr03:11311804-17785175
16120286	16120626	3671924	3672263	341	340	96.79	VITVvi_vMgal_v1.0.hap1.chr03	::chr03:11311804-17785175
16121823	16123303	3904461	3905968	1481	1508	92.79	VITVvi_vMgal_v1.0.hap1.chr03	::chr03:11311804-17785175
16123505	16129572	3855079	3861141	6068	6063	94.9	VITVvi_vMgal_v1.0.hap1.chr03	::chr03:11311804-17785175
16123505	16129572	4129113	4135188	6068	6076	94.09	VITVvi_vMgal_v1.0.hap1.chr03	::chr03:11311804-17785175
16123505	16126310	4257972	4260782	2806	2811	88.56	VITVvi_vMgal_v1.0.hap1.chr03	::chr03:11311804-17785175
16123511	16124221	3674501	3675224	711	724	92.61	VITVvi_vMgal_v1.0.hap1.chr03	::chr03:11311804-17785175
16124914	16128733	3906876	3910710	3820	3835	91.25	VITVvi_vMgal_v1.0.hap1.chr03	::chr03:11311804-17785175
16126125	16129094	3677050	3680000	2970	2951	92.86	VITVvi_vMgal_v1.0.hap1.chr03	::chr03:11311804-17785175
16126296	16128112	3640738	3642516	1817	1779	91.19	VITVvi_vMgal_v1.0.hap1.chr03	::chr03:11311804-17785175
16129568	16132810	3644142	3647376	3243	3235	93.81	VITVvi_vMgal_v1.0.hap1.chr03	::chr03:11311804-17785175
16129568	16133776	3680873	3685076	4209	4204	95.32	VITVvi_vMgal_v1.0.hap1.chr03	::chr03:11311804-17785175
16129568	16134085	3831065	3835545	4518	4481	92.33	VITVvi_vMgal_v1.0.hap1.chr03	::chr03:11311804-17785175
16129568	16130716	4265745	4266892	1149	1148	95.21	VITVvi_vMgal_v1.0.hap1.chr03	::chr03:11311804-17785175
16129572	16131383	3861554	3863343	1812	1790	96.96	VITVvi_vMgal_v1.0.hap1.chr03	::chr03:11311804-17785175
16131817	16133895	4302787	4304864	2079	2078	96.64	VITVvi_vMgal_v1.0.hap1.chr03	::chr03:11311804-17785175
16131871	16133769	3913136	3915035	1899	1900	93.58	VITVvi_vMgal_v1.0.hap1.chr03	::chr03:11311804-17785175
16134092	16134660	4307517	4308089	569	573	96.86	VITVvi_vMgal_v1.0.hap1.chr03	::chr03:11311804-17785175
16135947	16136752	3874512	3875308	806	797	95.92	VITVvi_vMgal_v1.0.hap1.chr03	::chr03:11311804-17785175
16136894	16139363	3875715	3878145	2470	2431	95.1	VITVvi_vMgal_v1.0.hap1.chr03	::chr03:11311804-17785175
16139366	16140718	135973	137329	1353	1357	97.49	VITVvi_vMgal_v1.0.hap1.chr03	::chr03:11311804-17785175
16142628	16143655	137331	138357	1028	1027	96.12	VITVvi_vMgal_v1.0.hap1.chr03	::chr03:11311804-17785175
16144869	16145703	141738	142615	835	878	91.82	VITVvi_vMgal_v1.0.hap1.chr03	::chr03:11311804-17785175
16145699	16147633	144260	146184	1935	1925	96.07	VITVvi_vMgal_v1.0.hap1.chr03	::chr03:11311804-17785175
16151308	16155497	148715	152904	4190	4190	97.14	VITVvi_vMgal_v1.0.hap1.chr03	::chr03:11311804-17785175
16151883	16154832	3595002	3592044	2950	2959	93.35	VITVvi_vMgal_v1.0.hap1.chr03	::chr03:11311804-17785175
16155188	16161045	1083994	1089856	5858	5863	95.05	VITVvi_vMgal_v1.0.hap1.chr03	::chr03:11311804-17785175
16155351	16160972	3591508	3585874	5622	5635	95.71	VITVvi_vMgal_v1.0.hap1.chr03	::chr03:11311804-17785175
16156908	16161086	154219	158394	4179	4176	97.97	VITVvi_vMgal_v1.0.hap1.chr03	::chr03:11311804-17785175
16161254	16165911	158482	163138	4658	4657	97.43	VITVvi_vMgal_v1.0.hap1.chr03	::chr03:11311804-17785175
16161665	16166101	1090324	1094773	4437	4450	97.84	VITVvi_vMgal_v1.0.hap1.chr03	::chr03:11311804-17785175
16166101	16166860	1094876	1095656	760	781	93.98	VITVvi_vMgal_v1.0.hap1.chr03	::chr03:11311804-17785175
16167273	16168711	3414648	3416076	1439	1429	98.68	VITVvi_vMgal_v1.0.hap1.chr03	::chr03:11311804-17785175
16168711	16169009	3416171	3416469	299	299	99	VITVvi_vMgal_v1.0.hap1.chr03	::chr03:11311804-17785175
16170401	16171831	3416467	3417893	1431	1427	94.75	VITVvi_vMgal_v1.0.hap1.chr03	::chr03:11311804-17785175
16171955	16176984	3417744	3422724	5030	4981	94.59	VITVvi_vMgal_v1.0.hap1.chr03	::chr03:11311804-17785175
16178577	16179324	3424513	3425297	748	785	88.97	VITVvi_vMgal_v1.0.hap1.chr03	::chr03:11311804-17785175
16180059	16181028	3425293	3426273	970	981	97.96	VITVvi_vMgal_v1.0.hap1.chr03	::chr03:11311804-17785175
16188157	16188765	3440120	3440728	609	609	92.96	VITVvi_vMgal_v1.0.hap1.chr03	::chr03:11311804-17785175
16188763	16191255	3426730	3429211	2493	2482	94.88	VITVvi_vMgal_v1.0.hap1.chr03	::chr03:11311804-17785175
16191560	16195549	3430141	3434127	3990	3987	96.1	VITVvi_vMgal_v1.0.hap1.chr03	::chr03:11311804-17785175
16195583	16205194	3434719	3444312	9612	9594	95.27	VITVvi_vMgal_v1.0.hap1.chr03	::chr03:11311804-17785175
16197956	16198818	3537581	3536701	863	881	86.61	VITVvi_vMgal_v1.0.hap1.chr03	::chr03:11311804-17785175
16205182	16206785	3444454	3446071	1604	1618	97.22	VITVvi_vMgal_v1.0.hap1.chr03	::chr03:11311804-17785175
16206780	16207826	3450117	3451191	1047	1075	93.83	VITVvi_vMgal_v1.0.hap1.chr03	::chr03:11311804-17785175
16208249	16209271	1415295	1414263	1023	1033	95	VITVvi_vMgal_v1.0.hap1.chr03	::chr03:11311804-17785175
16208616	16209844	1414786	1413541	1229	1246	91.88	VITVvi_vMgal_v1.0.hap1.chr03	::chr03:11311804-17785175
16212428	16213956	3451186	3452668	1529	1483	95.04	VITVvi_vMgal_v1.0.hap1.chr03	::chr03:11311804-17785175
16212447	16213010	5869192	5868618	564	575	90.53	VITVvi_vMgal_v1.0.hap1.chr03	::chr03:11311804-17785175
16214437	16217898	3460031	3463438	3462	3408	94.98	VITVvi_vMgal_v1.0.hap1.chr03	::chr03:11311804-17785175
16215070	16215978	6399610	6398701	909	910	92.36	VITVvi_vMgal_v1.0.hap1.chr03	::chr03:11311804-17785175
16218596	16234640	3467318	3483308	16045	15991	95.84	VITVvi_vMgal_v1.0.hap1.chr03	::chr03:11311804-17785175
16239445	16239595	1237878	1238028	151	151	93.38	VITVvi_vMgal_v1.0.hap1.chr03	::chr03:11311804-17785175
16242278	16243195	3483304	3484227	918	924	95.78	VITVvi_vMgal_v1.0.hap1.chr03	::chr03:11311804-17785175
16246281	16246756	6003381	6003856	476	476	92.66	VITVvi_vMgal_v1.0.hap1.chr03	::chr03:11311804-17785175
16248931	16250998	4240579	4238538	2068	2042	90.46	VITVvi_vMgal_v1.0.hap1.chr03	::chr03:11311804-17785175
16252450	16254593	2856149	2858299	2144	2151	89.33	VITVvi_vMgal_v1.0.hap1.chr03	::chr03:11311804-17785175
16254595	16254975	2703857	2703478	381	380	93.98	VITVvi_vMgal_v1.0.hap1.chr03	::chr03:11311804-17785175
16260334	16261746	3529925	3531331	1413	1407	98.37	VITVvi_vMgal_v1.0.hap1.chr03	::chr03:11311804-17785175
16261746	16262849	610652	611858	1104	1207	85.43	VITVvi_vMgal_v1.0.hap1.chr03	::chr03:11311804-17785175
16268025	16268232	611854	612058	208	205	93.27	VITVvi_vMgal_v1.0.hap1.chr03	::chr03:11311804-17785175
16270640	16271204	3273043	3273609	565	567	90.49	VITVvi_vMgal_v1.0.hap1.chr03	::chr03:11311804-17785175
16280355	16281369	658081	659096	1015	1016	92.95	VITVvi_vMgal_v1.0.hap1.chr03	::chr03:11311804-17785175
16280355	16281374	3135367	3136384	1020	1018	92.87	VITVvi_vMgal_v1.0.hap1.chr03	::chr03:11311804-17785175
16281375	16282289	3057652	3056756	915	897	87.9	VITVvi_vMgal_v1.0.hap1.chr03	::chr03:11311804-17785175
16291571	16294491	3311878	3308988	2921	2891	95.03	VITVvi_vMgal_v1.0.hap1.chr03	::chr03:11311804-17785175
16297171	16298342	5813471	5812305	1172	1167	96	VITVvi_vMgal_v1.0.hap1.chr03	::chr03:11311804-17785175
16306106	16307436	2005829	2004517	1331	1313	86.25	VITVvi_vMgal_v1.0.hap1.chr03	::chr03:11311804-17785175
16314296	16315443	3517666	3518811	1148	1146	87.42	VITVvi_vMgal_v1.0.hap1.chr03	::chr03:11311804-17785175
16321103	16322054	3478921	3477982	952	940	88.26	VITVvi_vMgal_v1.0.hap1.chr03	::chr03:11311804-17785175
16322267	16323674	3531397	3532799	1408	1403	96.48	VITVvi_vMgal_v1.0.hap1.chr03	::chr03:11311804-17785175
16323251	16324023	3542834	3543593	773	760	92.72	VITVvi_vMgal_v1.0.hap1.chr03	::chr03:11311804-17785175
16324023	16325733	3543854	3545590	1711	1737	93.71	VITVvi_vMgal_v1.0.hap1.chr03	::chr03:11311804-17785175
16324539	16325518	3536799	3537779	980	981	89.44	VITVvi_vMgal_v1.0.hap1.chr03	::chr03:11311804-17785175
16326491	16333958	3546340	3553878	7468	7539	97.91	VITVvi_vMgal_v1.0.hap1.chr03	::chr03:11311804-17785175
16333964	16336707	3555389	3558087	2744	2699	96.48	VITVvi_vMgal_v1.0.hap1.chr03	::chr03:11311804-17785175
16339593	16340467	5997871	5996996	875	876	92.37	VITVvi_vMgal_v1.0.hap1.chr03	::chr03:11311804-17785175
16339593	16341604	6208015	6210015	2012	2001	92.12	VITVvi_vMgal_v1.0.hap1.chr03	::chr03:11311804-17785175
16340355	16341413	4272994	4274054	1059	1061	91.67	VITVvi_vMgal_v1.0.hap1.chr03	::chr03:11311804-17785175
16340362	16341530	2065902	2067059	1169	1158	92.75	VITVvi_vMgal_v1.0.hap1.chr03	::chr03:11311804-17785175
16340553	16341470	3029802	3028891	918	912	89.38	VITVvi_vMgal_v1.0.hap1.chr03	::chr03:11311804-17785175
16344983	16347440	3558082	3560538	2458	2457	98.29	VITVvi_vMgal_v1.0.hap1.chr03	::chr03:11311804-17785175
16347440	16366310	3560821	3579591	18871	18771	95.65	VITVvi_vMgal_v1.0.hap1.chr03	::chr03:11311804-17785175
16353014	16357407	4210846	4215247	4394	4402	94.1	VITVvi_vMgal_v1.0.hap1.chr03	::chr03:11311804-17785175
16357418	16359464	4236519	4238535	2047	2017	93.93	VITVvi_vMgal_v1.0.hap1.chr03	::chr03:11311804-17785175
16359514	16360528	4242857	4243864	1015	1008	94.3	VITVvi_vMgal_v1.0.hap1.chr03	::chr03:11311804-17785175
16362485	16364210	4245735	4247470	1726	1736	92.62	VITVvi_vMgal_v1.0.hap1.chr03	::chr03:11311804-17785175
16364204	16364951	4249657	4250401	748	745	91.27	VITVvi_vMgal_v1.0.hap1.chr03	::chr03:11311804-17785175
16364799	16366813	3539516	3541506	2015	1991	95.76	VITVvi_vMgal_v1.0.hap1.chr03	::chr03:11311804-17785175
16368053	16369394	3541499	3542839	1342	1341	95.33	VITVvi_vMgal_v1.0.hap1.chr03	::chr03:11311804-17785175
16368053	16369597	3612998	3614541	1545	1544	95.23	VITVvi_vMgal_v1.0.hap1.chr03	::chr03:11311804-17785175
16369612	16370728	3621231	3622300	1117	1070	88.31	VITVvi_vMgal_v1.0.hap1.chr03	::chr03:11311804-17785175
16371293	16371710	3622967	3623385	418	419	88.63	VITVvi_vMgal_v1.0.hap1.chr03	::chr03:11311804-17785175
16371770	16383048	3670013	3681197	11279	11185	95.06	VITVvi_vMgal_v1.0.hap1.chr03	::chr03:11311804-17785175
16371908	16372969	3820576	3821638	1062	1063	93.01	VITVvi_vMgal_v1.0.hap1.chr03	::chr03:11311804-17785175
16373915	16375995	3822238	3824336	2081	2099	92.29	VITVvi_vMgal_v1.0.hap1.chr03	::chr03:11311804-17785175
16374264	16375183	4292550	4293469	920	920	96.21	VITVvi_vMgal_v1.0.hap1.chr03	::chr03:11311804-17785175
16374615	16376142	3904459	3905968	1528	1510	91.93	VITVvi_vMgal_v1.0.hap1.chr03	::chr03:11311804-17785175
16375212	16376955	3854043	3855748	1744	1706	93.04	VITVvi_vMgal_v1.0.hap1.chr03	::chr03:11311804-17785175
16375212	16376955	4128074	4129801	1744	1728	93.3	VITVvi_vMgal_v1.0.hap1.chr03	::chr03:11311804-17785175
16377042	16379520	3825503	3827981	2479	2479	90.15	VITVvi_vMgal_v1.0.hap1.chr03	::chr03:11311804-17785175
16377042	16382794	4129924	4135664	5753	5741	91.44	VITVvi_vMgal_v1.0.hap1.chr03	::chr03:11311804-17785175
16382558	16383046	3910731	3911219	489	489	94.07	VITVvi_vMgal_v1.0.hap1.chr03	::chr03:11311804-17785175
16383301	16385938	3671318	3673952	2638	2635	93.59	VITVvi_vMgal_v1.0.hap1.chr03	::chr03:11311804-17785175
16383911	16385428	4126560	4128079	1518	1520	94.16	VITVvi_vMgal_v1.0.hap1.chr03	::chr03:11311804-17785175
16384161	16385930	3822238	3824024	1770	1787	91.91	VITVvi_vMgal_v1.0.hap1.chr03	::chr03:11311804-17785175
16384856	16385939	3904459	3905534	1084	1076	94.66	VITVvi_vMgal_v1.0.hap1.chr03	::chr03:11311804-17785175
16388971	16412612	3614544	3638208	23642	23665	96.63	VITVvi_vMgal_v1.0.hap1.chr03	::chr03:11311804-17785175
16391943	16393534	5938150	5939742	1592	1593	91.1	VITVvi_vMgal_v1.0.hap1.chr03	::chr03:11311804-17785175
16393618	16395436	6047535	6045729	1819	1807	92.58	VITVvi_vMgal_v1.0.hap1.chr03	::chr03:11311804-17785175
16401778	16404047	5152375	5154643	2270	2269	90.89	VITVvi_vMgal_v1.0.hap1.chr03	::chr03:11311804-17785175
16404047	16404487	3669099	3669538	441	440	95.05	VITVvi_vMgal_v1.0.hap1.chr03	::chr03:11311804-17785175
16405466	16407161	3367674	3369355	1696	1682	88.61	VITVvi_vMgal_v1.0.hap1.chr03	::chr03:11311804-17785175
16410808	16412612	4257908	4259717	1805	1810	92.49	VITVvi_vMgal_v1.0.hap1.chr03	::chr03:11311804-17785175
16412612	16413117	2607015	2607519	506	505	85.96	VITVvi_vMgal_v1.0.hap1.chr03	::chr03:11311804-17785175
16414299	16416114	3638204	3640039	1816	1836	97	VITVvi_vMgal_v1.0.hap1.chr03	::chr03:11311804-17785175
16414299	16416114	4259713	4261554	1816	1842	90.51	VITVvi_vMgal_v1.0.hap1.chr03	::chr03:11311804-17785175
16423507	16426657	3640037	3643184	3151	3148	98.32	VITVvi_vMgal_v1.0.hap1.chr03	::chr03:11311804-17785175
16423507	16425989	4261552	4263999	2483	2448	93.05	VITVvi_vMgal_v1.0.hap1.chr03	::chr03:11311804-17785175
16437443	16438882	3643182	3644608	1440	1427	97.29	VITVvi_vMgal_v1.0.hap1.chr03	::chr03:11311804-17785175
16437658	16438882	3830310	3831534	1225	1225	93.72	VITVvi_vMgal_v1.0.hap1.chr03	::chr03:11311804-17785175
16437991	16438882	4265323	4266216	892	894	95.2	VITVvi_vMgal_v1.0.hap1.chr03	::chr03:11311804-17785175
16438877	16440769	3686577	3688457	1893	1881	93.82	VITVvi_vMgal_v1.0.hap1.chr03	::chr03:11311804-17785175
16438877	16440125	3916590	3917850	1249	1261	96.43	VITVvi_vMgal_v1.0.hap1.chr03	::chr03:11311804-17785175
16438877	16440921	4306288	4308345	2045	2058	95.15	VITVvi_vMgal_v1.0.hap1.chr03	::chr03:11311804-17785175
16442027	16444101	2702187	2700118	2075	2070	92.22	VITVvi_vMgal_v1.0.hap1.chr03	::chr03:11311804-17785175
16453489	16453806	3688145	3688457	318	313	90.91	VITVvi_vMgal_v1.0.hap1.chr03	::chr03:11311804-17785175
16464741	16466022	3661895	3663173	1282	1279	93.3	VITVvi_vMgal_v1.0.hap1.chr03	::chr03:11311804-17785175
16464741	16466033	3848692	3849984	1293	1293	96.44	VITVvi_vMgal_v1.0.hap1.chr03	::chr03:11311804-17785175
16464741	16466033	4122367	4123657	1293	1291	96.83	VITVvi_vMgal_v1.0.hap1.chr03	::chr03:11311804-17785175
16466039	16468264	3850338	3852566	2226	2229	89.65	VITVvi_vMgal_v1.0.hap1.chr03	::chr03:11311804-17785175
16466418	16467908	3820419	3821933	1491	1515	94.22	VITVvi_vMgal_v1.0.hap1.chr03	::chr03:11311804-17785175
16466569	16467618	3670162	3671236	1050	1075	92.49	VITVvi_vMgal_v1.0.hap1.chr03	::chr03:11311804-17785175
16468225	16474264	3821931	3827981	6040	6051	94.42	VITVvi_vMgal_v1.0.hap1.chr03	::chr03:11311804-17785175
16468402	16479196	3852595	3863260	10795	10666	91.4	VITVvi_vMgal_v1.0.hap1.chr03	::chr03:11311804-17785175
16468402	16469898	4126587	4128079	1497	1493	91.92	VITVvi_vMgal_v1.0.hap1.chr03	::chr03:11311804-17785175
16469331	16470836	3904459	3905968	1506	1510	94.36	VITVvi_vMgal_v1.0.hap1.chr03	::chr03:11311804-17785175
16472732	16472935	3641124	3641327	204	204	90.69	VITVvi_vMgal_v1.0.hap1.chr03	::chr03:11311804-17785175
16473621	16479196	3677054	3682601	5576	5548	93.36	VITVvi_vMgal_v1.0.hap1.chr03	::chr03:11311804-17785175
16474397	16479196	3827983	3832794	4800	4812	97.95	VITVvi_vMgal_v1.0.hap1.chr03	::chr03:11311804-17785175
16476710	16479196	3643388	3645865	2487	2478	93.53	VITVvi_vMgal_v1.0.hap1.chr03	::chr03:11311804-17785175
16482317	16482785	3328434	3328901	469	468	94.24	VITVvi_vMgal_v1.0.hap1.chr03	::chr03:11311804-17785175
16485225	16485661	4909724	4910161	437	438	94.06	VITVvi_vMgal_v1.0.hap1.chr03	::chr03:11311804-17785175
16485660	16490575	3832789	3837697	4916	4909	97.35	VITVvi_vMgal_v1.0.hap1.chr03	::chr03:11311804-17785175
16485660	16488102	3912613	3915039	2443	2427	92.64	VITVvi_vMgal_v1.0.hap1.chr03	::chr03:11311804-17785175
16486208	16487148	3646436	3647376	941	941	93.3	VITVvi_vMgal_v1.0.hap1.chr03	::chr03:11311804-17785175
16488339	16492767	3865431	3869833	4429	4403	95.85	VITVvi_vMgal_v1.0.hap1.chr03	::chr03:11311804-17785175
16488339	16490690	4141987	4144313	2352	2327	94.91	VITVvi_vMgal_v1.0.hap1.chr03	::chr03:11311804-17785175
16488339	16490690	4304872	4307178	2352	2307	93.35	VITVvi_vMgal_v1.0.hap1.chr03	::chr03:11311804-17785175
16488642	16490206	3647375	3648895	1565	1521	91.48	VITVvi_vMgal_v1.0.hap1.chr03	::chr03:11311804-17785175
16491245	16492764	4185396	4186916	1520	1521	94.28	VITVvi_vMgal_v1.0.hap1.chr03	::chr03:11311804-17785175
16492766	16493682	4621768	4622680	917	913	93.78	VITVvi_vMgal_v1.0.hap1.chr03	::chr03:11311804-17785175
16492767	16493682	3136384	3135469	916	916	96.07	VITVvi_vMgal_v1.0.hap1.chr03	::chr03:11311804-17785175
16492767	16493682	3960856	3961771	916	916	96.07	VITVvi_vMgal_v1.0.hap1.chr03	::chr03:11311804-17785175
16492767	16493682	6000629	6001544	916	916	96.29	VITVvi_vMgal_v1.0.hap1.chr03	::chr03:11311804-17785175
16504103	16504235	4349169	4349301	133	133	91.04	VITVvi_vMgal_v1.0.hap1.chr03	::chr03:11311804-17785175
16517466	16518605	3135471	3134307	1140	1165	90.58	VITVvi_vMgal_v1.0.hap1.chr03	::chr03:11311804-17785175
16518604	16524475	3869828	3875676	5872	5849	97.14	VITVvi_vMgal_v1.0.hap1.chr03	::chr03:11311804-17785175
16518609	16521846	4186919	4190181	3238	3263	94.09	VITVvi_vMgal_v1.0.hap1.chr03	::chr03:11311804-17785175
16524741	16532411	3876644	3884282	7671	7639	95.93	VITVvi_vMgal_v1.0.hap1.chr03	::chr03:11311804-17785175
16531451	16532220	3894101	3894866	770	766	92.48	VITVvi_vMgal_v1.0.hap1.chr03	::chr03:11311804-17785175
16532401	16532680	3884508	3884785	280	278	95.73	VITVvi_vMgal_v1.0.hap1.chr03	::chr03:11311804-17785175
16532676	16540410	3889574	3897243	7735	7670	96.43	VITVvi_vMgal_v1.0.hap1.chr03	::chr03:11311804-17785175
16540710	16547873	3897240	3904457	7164	7218	95.22	VITVvi_vMgal_v1.0.hap1.chr03	::chr03:11311804-17785175
16542953	16544218	4145223	4146488	1266	1266	92.71	VITVvi_vMgal_v1.0.hap1.chr03	::chr03:11311804-17785175
16542953	16545446	4280489	4283002	2494	2514	88.93	VITVvi_vMgal_v1.0.hap1.chr03	::chr03:11311804-17785175
16543576	16545754	3688318	3690510	2179	2193	89.11	VITVvi_vMgal_v1.0.hap1.chr03	::chr03:11311804-17785175
16545963	16549703	3659311	3663176	3741	3866	89.76	VITVvi_vMgal_v1.0.hap1.chr03	::chr03:11311804-17785175
16547992	16549760	3848244	3850035	1769	1792	92.15	VITVvi_vMgal_v1.0.hap1.chr03	::chr03:11311804-17785175
16547992	16549760	4121897	4123708	1769	1812	90.93	VITVvi_vMgal_v1.0.hap1.chr03	::chr03:11311804-17785175
16549280	16549766	3818391	3818854	487	464	87.32	VITVvi_vMgal_v1.0.hap1.chr03	::chr03:11311804-17785175
16549763	16550759	3820953	3821933	997	981	92.59	VITVvi_vMgal_v1.0.hap1.chr03	::chr03:11311804-17785175
16549763	16551124	4125264	4126564	1362	1301	87.02	VITVvi_vMgal_v1.0.hap1.chr03	::chr03:11311804-17785175
16551080	16551390	3821931	3822239	311	309	92.48	VITVvi_vMgal_v1.0.hap1.chr03	::chr03:11311804-17785175
16551525	16553184	3822498	3824226	1660	1729	91.15	VITVvi_vMgal_v1.0.hap1.chr03	::chr03:11311804-17785175
16551956	16553184	3904459	3905735	1229	1277	93.36	VITVvi_vMgal_v1.0.hap1.chr03	::chr03:11311804-17785175
16553860	16555151	5908764	5910048	1292	1285	90.42	VITVvi_vMgal_v1.0.hap1.chr03	::chr03:11311804-17785175
16556025	16558245	359866	362086	2221	2221	96.08	VITVvi_vMgal_v1.0.hap1.chr03	::chr03:11311804-17785175
16558245	16560986	369352	372101	2742	2750	96.04	VITVvi_vMgal_v1.0.hap1.chr03	::chr03:11311804-17785175
16561061	16562495	2736126	2734662	1435	1465	93.32	VITVvi_vMgal_v1.0.hap1.chr03	::chr03:11311804-17785175
16561062	16562570	656002	657530	1509	1529	92.84	VITVvi_vMgal_v1.0.hap1.chr03	::chr03:11311804-17785175
16561062	16562495	2870133	2871586	1434	1454	93.21	VITVvi_vMgal_v1.0.hap1.chr03	::chr03:11311804-17785175
16564271	16565295	3674214	3675224	1025	1011	90.14	VITVvi_vMgal_v1.0.hap1.chr03	::chr03:11311804-17785175
16564271	16567858	3824361	3827981	3588	3621	90.79	VITVvi_vMgal_v1.0.hap1.chr03	::chr03:11311804-17785175
16564271	16570224	3854792	3860675	5954	5884	91.11	VITVvi_vMgal_v1.0.hap1.chr03	::chr03:11311804-17785175
16564271	16564441	3905801	3905968	171	168	96.49	VITVvi_vMgal_v1.0.hap1.chr03	::chr03:11311804-17785175
16564372	16568003	3636271	3639863	3632	3593	89.32	VITVvi_vMgal_v1.0.hap1.chr03	::chr03:11311804-17785175
16565103	16569880	3905971	3910712	4778	4742	94.47	VITVvi_vMgal_v1.0.hap1.chr03	::chr03:11311804-17785175
16567214	16569103	3677054	3678942	1890	1889	93.51	VITVvi_vMgal_v1.0.hap1.chr03	::chr03:11311804-17785175
16569154	16576306	3829086	3836217	7153	7132	93.03	VITVvi_vMgal_v1.0.hap1.chr03	::chr03:11311804-17785175
16569154	16570222	4263894	4264924	1069	1031	87.27	VITVvi_vMgal_v1.0.hap1.chr03	::chr03:11311804-17785175
16570295	16575329	3679989	3685076	5035	5088	93.18	VITVvi_vMgal_v1.0.hap1.chr03	::chr03:11311804-17785175
16570419	16573480	3643383	3646438	3062	3056	93.87	VITVvi_vMgal_v1.0.hap1.chr03	::chr03:11311804-17785175
16570756	16572324	4265323	4266892	1569	1570	93.77	VITVvi_vMgal_v1.0.hap1.chr03	::chr03:11311804-17785175
16571013	16575326	3910731	3915039	4314	4309	97.11	VITVvi_vMgal_v1.0.hap1.chr03	::chr03:11311804-17785175
16573785	16576306	4104373	4106866	2522	2494	90.62	VITVvi_vMgal_v1.0.hap1.chr03	::chr03:11311804-17785175
16575426	16576306	3915039	3915922	881	884	95.02	VITVvi_vMgal_v1.0.hap1.chr03	::chr03:11311804-17785175
16575564	16576306	3865431	3866170	743	740	96.1	VITVvi_vMgal_v1.0.hap1.chr03	::chr03:11311804-17785175
16576316	16576578	4306668	4306930	263	263	95.06	VITVvi_vMgal_v1.0.hap1.chr03	::chr03:11311804-17785175
16576320	16576578	3686949	3687207	259	259	94.98	VITVvi_vMgal_v1.0.hap1.chr03	::chr03:11311804-17785175
16576790	16578103	3687151	3688460	1314	1310	93.58	VITVvi_vMgal_v1.0.hap1.chr03	::chr03:11311804-17785175
16576790	16582176	3917173	3922590	5387	5418	91.74	VITVvi_vMgal_v1.0.hap1.chr03	::chr03:11311804-17785175
16576790	16579884	4144011	4147141	3095	3131	93.8	VITVvi_vMgal_v1.0.hap1.chr03	::chr03:11311804-17785175
16576790	16578449	4306874	4308523	1660	1650	95.28	VITVvi_vMgal_v1.0.hap1.chr03	::chr03:11311804-17785175
16576975	16577438	3873277	3873740	464	464	95.05	VITVvi_vMgal_v1.0.hap1.chr03	::chr03:11311804-17785175
16579452	16579884	4308532	4308995	433	464	88.84	VITVvi_vMgal_v1.0.hap1.chr03	::chr03:11311804-17785175
16580268	16580948	4147350	4148025	681	676	94.73	VITVvi_vMgal_v1.0.hap1.chr03	::chr03:11311804-17785175
16580268	16580948	4309204	4309888	681	685	95.04	VITVvi_vMgal_v1.0.hap1.chr03	::chr03:11311804-17785175
16581267	16582176	4362529	4363446	910	918	95.54	VITVvi_vMgal_v1.0.hap1.chr03	::chr03:11311804-17785175
16587372	16589719	3922588	3924941	2348	2354	95.41	VITVvi_vMgal_v1.0.hap1.chr03	::chr03:11311804-17785175
16589715	16591514	3932452	3934249	1800	1798	95.33	VITVvi_vMgal_v1.0.hap1.chr03	::chr03:11311804-17785175
16592311	16593354	2414694	2413655	1044	1040	88.87	VITVvi_vMgal_v1.0.hap1.chr03	::chr03:11311804-17785175
16593355	16596603	3934245	3937531	3249	3287	95.03	VITVvi_vMgal_v1.0.hap1.chr03	::chr03:11311804-17785175
16594548	16594743	3922885	3923080	196	196	99.49	VITVvi_vMgal_v1.0.hap1.chr03	::chr03:11311804-17785175
16594769	16596037	4363917	4365184	1269	1268	93.17	VITVvi_vMgal_v1.0.hap1.chr03	::chr03:11311804-17785175
16596037	16596603	4365278	4365844	567	567	95.24	VITVvi_vMgal_v1.0.hap1.chr03	::chr03:11311804-17785175
16596604	16596806	3944294	3944496	203	203	91.18	VITVvi_vMgal_v1.0.hap1.chr03	::chr03:11311804-17785175
16596604	16597340	5004372	5003645	737	728	88.89	VITVvi_vMgal_v1.0.hap1.chr03	::chr03:11311804-17785175
16597180	16598377	2587140	2585941	1198	1200	94.52	VITVvi_vMgal_v1.0.hap1.chr03	::chr03:11311804-17785175
16598376	16605128	3937543	3944293	6753	6751	97.07	VITVvi_vMgal_v1.0.hap1.chr03	::chr03:11311804-17785175
16598376	16607449	4365856	4375031	9074	9176	93.9	VITVvi_vMgal_v1.0.hap1.chr03	::chr03:11311804-17785175
16605124	16605570	3951878	3952324	447	447	96.64	VITVvi_vMgal_v1.0.hap1.chr03	::chr03:11311804-17785175
16605624	16606627	3001413	3000408	1004	1006	86.31	VITVvi_vMgal_v1.0.hap1.chr03	::chr03:11311804-17785175
16605624	16608018	3954200	3956599	2395	2400	96.88	VITVvi_vMgal_v1.0.hap1.chr03	::chr03:11311804-17785175
16607442	16609265	4376331	4378156	1824	1826	94.01	VITVvi_vMgal_v1.0.hap1.chr03	::chr03:11311804-17785175
16609534	16612367	4378158	4380931	2834	2774	93.86	VITVvi_vMgal_v1.0.hap1.chr03	::chr03:11311804-17785175
16612396	16614161	4381200	4382967	1766	1768	96.02	VITVvi_vMgal_v1.0.hap1.chr03	::chr03:11311804-17785175
16612673	16614154	3962893	3964379	1482	1487	96.2	VITVvi_vMgal_v1.0.hap1.chr03	::chr03:11311804-17785175
16614068	16614527	4382665	4383157	460	493	87.55	VITVvi_vMgal_v1.0.hap1.chr03	::chr03:11311804-17785175
16614331	16614974	3964387	3965019	644	633	95.22	VITVvi_vMgal_v1.0.hap1.chr03	::chr03:11311804-17785175
16614541	16615140	4422507	4423106	600	600	98	VITVvi_vMgal_v1.0.hap1.chr03	::chr03:11311804-17785175
16615274	16634056	3965799	3984567	18783	18769	93.37	VITVvi_vMgal_v1.0.hap1.chr03	::chr03:11311804-17785175
16616086	16629114	4423611	4436588	13029	12978	93.32	VITVvi_vMgal_v1.0.hap1.chr03	::chr03:11311804-17785175
16616323	16619461	4015464	4018595	3139	3132	89.41	VITVvi_vMgal_v1.0.hap1.chr03	::chr03:11311804-17785175
16627730	16630471	4030110	4032888	2742	2779	88.06	VITVvi_vMgal_v1.0.hap1.chr03	::chr03:11311804-17785175
16629109	16634915	4438509	4444392	5807	5884	93.57	VITVvi_vMgal_v1.0.hap1.chr03	::chr03:11311804-17785175
16635342	16636873	4444398	4445945	1532	1548	96.46	VITVvi_vMgal_v1.0.hap1.chr03	::chr03:11311804-17785175
16636869	16648866	4449551	4461575	11998	12025	94.72	VITVvi_vMgal_v1.0.hap1.chr03	::chr03:11311804-17785175
16640112	16641450	3984578	3985911	1339	1334	93.64	VITVvi_vMgal_v1.0.hap1.chr03	::chr03:11311804-17785175
16640112	16641450	3998977	4000306	1339	1330	92.4	VITVvi_vMgal_v1.0.hap1.chr03	::chr03:11311804-17785175
16641451	16641842	4009020	4009413	392	394	94.47	VITVvi_vMgal_v1.0.hap1.chr03	::chr03:11311804-17785175
16641834	16643039	4013514	4014695	1206	1182	93.16	VITVvi_vMgal_v1.0.hap1.chr03	::chr03:11311804-17785175
16643290	16644692	4549529	4550948	1403	1420	92.62	VITVvi_vMgal_v1.0.hap1.chr03	::chr03:11311804-17785175
16659091	16659393	4461571	4461873	303	303	98.35	VITVvi_vMgal_v1.0.hap1.chr03	::chr03:11311804-17785175
16659496	16668329	4461874	4470495	8834	8622	89.68	VITVvi_vMgal_v1.0.hap1.chr03	::chr03:11311804-17785175
16659863	16661688	4573566	4575386	1826	1821	90.49	VITVvi_vMgal_v1.0.hap1.chr03	::chr03:11311804-17785175
16668325	16669851	4480140	4481657	1527	1518	91.87	VITVvi_vMgal_v1.0.hap1.chr03	::chr03:11311804-17785175
16671032	16671432	5106707	5106305	401	403	92.84	VITVvi_vMgal_v1.0.hap1.chr03	::chr03:11311804-17785175
16685288	16686291	3513448	3512453	1004	996	97.01	VITVvi_vMgal_v1.0.hap1.chr03	::chr03:11311804-17785175
16686496	16687509	4481655	4482718	1014	1064	85.93	VITVvi_vMgal_v1.0.hap1.chr03	::chr03:11311804-17785175
16687534	16691642	4483005	4487053	4109	4049	89.54	VITVvi_vMgal_v1.0.hap1.chr03	::chr03:11311804-17785175
16692741	16693574	4487095	4487931	834	837	92.84	VITVvi_vMgal_v1.0.hap1.chr03	::chr03:11311804-17785175
16693569	16699982	4488088	4494510	6414	6423	87.83	VITVvi_vMgal_v1.0.hap1.chr03	::chr03:11311804-17785175
16703798	16705159	3722330	3723687	1362	1358	91.79	VITVvi_vMgal_v1.0.hap1.chr03	::chr03:11311804-17785175
16703798	16709372	4516969	4522538	5575	5570	89.56	VITVvi_vMgal_v1.0.hap1.chr03	::chr03:11311804-17785175
16707311	16711138	3723687	3727559	3828	3873	89.63	VITVvi_vMgal_v1.0.hap1.chr03	::chr03:11311804-17785175
16710151	16717517	4522540	4529881	7367	7342	90.01	VITVvi_vMgal_v1.0.hap1.chr03	::chr03:11311804-17785175
16711250	16712192	3727557	3728493	943	937	90.83	VITVvi_vMgal_v1.0.hap1.chr03	::chr03:11311804-17785175
16712188	16713963	3786919	3788677	1776	1759	93.32	VITVvi_vMgal_v1.0.hap1.chr03	::chr03:11311804-17785175
16714242	16717107	3788925	3791797	2866	2873	90.01	VITVvi_vMgal_v1.0.hap1.chr03	::chr03:11311804-17785175
16717102	16718848	3799041	3800744	1747	1704	87.51	VITVvi_vMgal_v1.0.hap1.chr03	::chr03:11311804-17785175
16718846	16721915	3802646	3805720	3070	3075	91.58	VITVvi_vMgal_v1.0.hap1.chr03	::chr03:11311804-17785175
16719332	16722064	4529879	4532591	2733	2713	89.81	VITVvi_vMgal_v1.0.hap1.chr03	::chr03:11311804-17785175
16723051	16723408	3806610	3806967	358	358	94.13	VITVvi_vMgal_v1.0.hap1.chr03	::chr03:11311804-17785175
16723413	16725449	3815197	3817238	2037	2042	92.65	VITVvi_vMgal_v1.0.hap1.chr03	::chr03:11311804-17785175
16724834	16726430	4541517	4543113	1597	1597	92.7	VITVvi_vMgal_v1.0.hap1.chr03	::chr03:11311804-17785175
16726005	16727015	3817252	3818265	1011	1014	93.63	VITVvi_vMgal_v1.0.hap1.chr03	::chr03:11311804-17785175
16726418	16727015	4548611	4549196	598	586	89.55	VITVvi_vMgal_v1.0.hap1.chr03	::chr03:11311804-17785175
16727014	16728316	4462585	4463874	1303	1290	93.17	VITVvi_vMgal_v1.0.hap1.chr03	::chr03:11311804-17785175
16727014	16728494	4549281	4550746	1481	1466	91.4	VITVvi_vMgal_v1.0.hap1.chr03	::chr03:11311804-17785175
16727262	16728494	4455999	4457218	1233	1220	88.56	VITVvi_vMgal_v1.0.hap1.chr03	::chr03:11311804-17785175
16737894	16741626	2708004	2704282	3733	3723	89.29	VITVvi_vMgal_v1.0.hap1.chr03	::chr03:11311804-17785175
16745539	16745848	2689338	2689647	310	310	95.81	VITVvi_vMgal_v1.0.hap1.chr03	::chr03:11311804-17785175
16747345	16748126	2606210	2605406	782	805	90.58	VITVvi_vMgal_v1.0.hap1.chr03	::chr03:11311804-17785175
16747345	16748126	2813104	2813905	782	802	91.53	VITVvi_vMgal_v1.0.hap1.chr03	::chr03:11311804-17785175
16747345	16748126	2839087	2839888	782	802	90.78	VITVvi_vMgal_v1.0.hap1.chr03	::chr03:11311804-17785175
16747705	16749779	2702205	2700111	2075	2095	93.43	VITVvi_vMgal_v1.0.hap1.chr03	::chr03:11311804-17785175
16752351	16755993	2695495	2699128	3643	3634	93.1	VITVvi_vMgal_v1.0.hap1.chr03	::chr03:11311804-17785175
16752355	16756234	2150282	2154154	3880	3873	92.64	VITVvi_vMgal_v1.0.hap1.chr03	::chr03:11311804-17785175
16756765	16758972	2692422	2694640	2208	2219	91.86	VITVvi_vMgal_v1.0.hap1.chr03	::chr03:11311804-17785175
16766787	16773650	2147281	2154139	6864	6859	93.53	VITVvi_vMgal_v1.0.hap1.chr03	::chr03:11311804-17785175
16766992	16773481	911369	904866	6490	6504	93.07	VITVvi_vMgal_v1.0.hap1.chr03	::chr03:11311804-17785175
16775250	16776181	680101	681027	932	927	89.95	VITVvi_vMgal_v1.0.hap1.chr03	::chr03:11311804-17785175
16775308	16776461	2797772	2796619	1154	1154	87.62	VITVvi_vMgal_v1.0.hap1.chr03	::chr03:11311804-17785175
16776294	16776470	2079988	2079814	177	175	89.27	VITVvi_vMgal_v1.0.hap1.chr03	::chr03:11311804-17785175
16779101	16780229	4036730	4037865	1129	1136	90.16	VITVvi_vMgal_v1.0.hap1.chr03	::chr03:11311804-17785175
16787258	16787965	2785063	2785771	708	709	90.18	VITVvi_vMgal_v1.0.hap1.chr03	::chr03:11311804-17785175
16792495	16793396	2110966	2110066	902	901	97.78	VITVvi_vMgal_v1.0.hap1.chr03	::chr03:11311804-17785175
16795957	16796720	3050569	3051330	764	762	93.73	VITVvi_vMgal_v1.0.hap1.chr03	::chr03:11311804-17785175
16799372	16805821	3311879	3305476	6450	6404	97.18	VITVvi_vMgal_v1.0.hap1.chr03	::chr03:11311804-17785175
16802375	16802777	5817679	5817279	403	401	96.28	VITVvi_vMgal_v1.0.hap1.chr03	::chr03:11311804-17785175
16812553	16812912	4561289	4561694	360	406	84.84	VITVvi_vMgal_v1.0.hap1.chr03	::chr03:11311804-17785175
16812798	16815206	4558878	4561292	2409	2415	94.02	VITVvi_vMgal_v1.0.hap1.chr03	::chr03:11311804-17785175
16812906	16814370	4567541	4569015	1465	1475	93.58	VITVvi_vMgal_v1.0.hap1.chr03	::chr03:11311804-17785175
16823165	16824456	3528318	3529608	1292	1291	91.3	VITVvi_vMgal_v1.0.hap1.chr03	::chr03:11311804-17785175
16833462	16834329	3782386	3781516	868	871	92.57	VITVvi_vMgal_v1.0.hap1.chr03	::chr03:11311804-17785175
16833462	16834439	6361300	6362276	978	977	94.99	VITVvi_vMgal_v1.0.hap1.chr03	::chr03:11311804-17785175
16836409	16839954	4550945	4554513	3546	3569	97.34	VITVvi_vMgal_v1.0.hap1.chr03	::chr03:11311804-17785175
16839982	16841554	4558856	4560463	1573	1608	95.09	VITVvi_vMgal_v1.0.hap1.chr03	::chr03:11311804-17785175
16840109	16858616	4567541	4586045	18508	18505	95.63	VITVvi_vMgal_v1.0.hap1.chr03	::chr03:11311804-17785175
16846330	16847733	4462461	4463874	1404	1414	92.99	VITVvi_vMgal_v1.0.hap1.chr03	::chr03:11311804-17785175
16858752	16862175	4586046	4589499	3424	3454	97.66	VITVvi_vMgal_v1.0.hap1.chr03	::chr03:11311804-17785175
16862356	16868096	4589698	4595406	5741	5709	94.5	VITVvi_vMgal_v1.0.hap1.chr03	::chr03:11311804-17785175
16864829	16866213	4599976	4601365	1385	1390	89.27	VITVvi_vMgal_v1.0.hap1.chr03	::chr03:11311804-17785175
16866962	16877367	4594456	4604894	10406	10439	94.77	VITVvi_vMgal_v1.0.hap1.chr03	::chr03:11311804-17785175
16873374	16873829	4593036	4593501	456	466	89.81	VITVvi_vMgal_v1.0.hap1.chr03	::chr03:11311804-17785175
16877486	16877921	4607111	4606668	436	444	95.51	VITVvi_vMgal_v1.0.hap1.chr03	::chr03:11311804-17785175
16877915	16877990	4604961	4604886	76	76	100	VITVvi_vMgal_v1.0.hap1.chr03	::chr03:11311804-17785175
16877987	16879072	2088486	2089589	1086	1104	88.34	VITVvi_vMgal_v1.0.hap1.chr03	::chr03:11311804-17785175
16877987	16880287	4620583	4622884	2301	2302	97.57	VITVvi_vMgal_v1.0.hap1.chr03	::chr03:11311804-17785175
16879172	16880287	4816132	4817244	1116	1113	90.14	VITVvi_vMgal_v1.0.hap1.chr03	::chr03:11311804-17785175
16879173	16880287	3136384	3135274	1115	1111	92.5	VITVvi_vMgal_v1.0.hap1.chr03	::chr03:11311804-17785175
16879173	16881488	4627451	4629887	2316	2437	91.46	VITVvi_vMgal_v1.0.hap1.chr03	::chr03:11311804-17785175
16880705	16881150	4623409	4623867	446	459	94.77	VITVvi_vMgal_v1.0.hap1.chr03	::chr03:11311804-17785175
16881152	16882308	3027055	3025902	1157	1154	88.42	VITVvi_vMgal_v1.0.hap1.chr03	::chr03:11311804-17785175
16881484	16884006	4631771	4634296	2523	2526	97.43	VITVvi_vMgal_v1.0.hap1.chr03	::chr03:11311804-17785175
16884007	16884207	3763001	3762801	201	201	92.54	VITVvi_vMgal_v1.0.hap1.chr03	::chr03:11311804-17785175
16884249	16885961	315698	313984	1713	1715	93.54	VITVvi_vMgal_v1.0.hap1.chr03	::chr03:11311804-17785175
16885961	16886592	4634292	4634924	632	633	97.95	VITVvi_vMgal_v1.0.hap1.chr03	::chr03:11311804-17785175
16886586	16890868	4638382	4642662	4283	4281	97.62	VITVvi_vMgal_v1.0.hap1.chr03	::chr03:11311804-17785175
16890864	16901650	4644376	4655146	10787	10771	98	VITVvi_vMgal_v1.0.hap1.chr03	::chr03:11311804-17785175
16901651	16903609	3733491	3735448	1959	1958	96.23	VITVvi_vMgal_v1.0.hap1.chr03	::chr03:11311804-17785175
16912383	16913415	1836650	1835629	1033	1022	90.9	VITVvi_vMgal_v1.0.hap1.chr03	::chr03:11311804-17785175
16913413	16914769	2109170	2107816	1357	1355	94.27	VITVvi_vMgal_v1.0.hap1.chr03	::chr03:11311804-17785175
16913413	16915236	2575216	2577046	1824	1831	92.74	VITVvi_vMgal_v1.0.hap1.chr03	::chr03:11311804-17785175
16913413	16915235	2720785	2718973	1823	1813	95.18	VITVvi_vMgal_v1.0.hap1.chr03	::chr03:11311804-17785175
16915807	16917414	3950248	3948647	1608	1602	90.45	VITVvi_vMgal_v1.0.hap1.chr03	::chr03:11311804-17785175
16929634	16929954	4655166	4655486	321	321	98.75	VITVvi_vMgal_v1.0.hap1.chr03	::chr03:11311804-17785175
16930031	16931258	4655485	4656704	1228	1220	97.39	VITVvi_vMgal_v1.0.hap1.chr03	::chr03:11311804-17785175
16931820	16941118	4656698	4666083	9299	9386	95.48	VITVvi_vMgal_v1.0.hap1.chr03	::chr03:11311804-17785175
16944186	16953254	4666087	4675158	9069	9072	98.22	VITVvi_vMgal_v1.0.hap1.chr03	::chr03:11311804-17785175
16953248	16961455	4675546	4683796	8208	8251	97.59	VITVvi_vMgal_v1.0.hap1.chr03	::chr03:11311804-17785175
16957978	16959268	4722749	4724027	1291	1279	90.83	VITVvi_vMgal_v1.0.hap1.chr03	::chr03:11311804-17785175
16961451	16967404	2911714	2905733	5954	5982	95.27	VITVvi_vMgal_v1.0.hap1.chr03	::chr03:11311804-17785175
16961453	16963375	2866939	2865017	1923	1923	96.52	VITVvi_vMgal_v1.0.hap1.chr03	::chr03:11311804-17785175
16961453	16969502	6229847	6237918	8050	8072	94.98	VITVvi_vMgal_v1.0.hap1.chr03	::chr03:11311804-17785175
16961454	16970121	1202898	1211585	8668	8688	93.7	VITVvi_vMgal_v1.0.hap1.chr03	::chr03:11311804-17785175
16961454	16968529	3709241	3716320	7076	7080	95.79	VITVvi_vMgal_v1.0.hap1.chr03	::chr03:11311804-17785175
16961455	16963376	3086656	3084734	1922	1923	95.89	VITVvi_vMgal_v1.0.hap1.chr03	::chr03:11311804-17785175
16961455	16963375	3718306	3720226	1921	1921	95.27	VITVvi_vMgal_v1.0.hap1.chr03	::chr03:11311804-17785175
16961455	16963375	4438509	4436589	1921	1921	95.63	VITVvi_vMgal_v1.0.hap1.chr03	::chr03:11311804-17785175
16961455	16974965	6183543	6170057	13511	13487	93.98	VITVvi_vMgal_v1.0.hap1.chr03	::chr03:11311804-17785175
16962622	16974965	3097092	3084735	12344	12358	95.12	VITVvi_vMgal_v1.0.hap1.chr03	::chr03:11311804-17785175
16967404	16972580	2904417	2899199	5177	5219	93.09	VITVvi_vMgal_v1.0.hap1.chr03	::chr03:11311804-17785175
16973043	16974965	4438509	4436589	1923	1921	95.63	VITVvi_vMgal_v1.0.hap1.chr03	::chr03:11311804-17785175
16974966	16975985	4683791	4684810	1020	1020	98.33	VITVvi_vMgal_v1.0.hap1.chr03	::chr03:11311804-17785175
16975121	16975804	4681892	4682575	684	684	92.13	VITVvi_vMgal_v1.0.hap1.chr03	::chr03:11311804-17785175
16975989	16986782	4706443	4717247	10794	10805	97.37	VITVvi_vMgal_v1.0.hap1.chr03	::chr03:11311804-17785175
16978686	16980915	3156780	3159019	2230	2240	90.94	VITVvi_vMgal_v1.0.hap1.chr03	::chr03:11311804-17785175
16978714	16980915	877323	879521	2202	2199	90.1	VITVvi_vMgal_v1.0.hap1.chr03	::chr03:11311804-17785175
16978815	16980915	4058288	4056172	2101	2117	91.08	VITVvi_vMgal_v1.0.hap1.chr03	::chr03:11311804-17785175
16988731	16990385	4717243	4718895	1655	1653	96.51	VITVvi_vMgal_v1.0.hap1.chr03	::chr03:11311804-17785175
16989986	16990384	3039764	3039363	399	402	95.29	VITVvi_vMgal_v1.0.hap1.chr03	::chr03:11311804-17785175
16992499	17002789	5550408	5540143	10291	10266	93.66	VITVvi_vMgal_v1.0.hap1.chr03	::chr03:11311804-17785175
17001598	17002823	2775499	2776713	1226	1215	89.56	VITVvi_vMgal_v1.0.hap1.chr03	::chr03:11311804-17785175
17002350	17003530	4711375	4712555	1181	1181	96.95	VITVvi_vMgal_v1.0.hap1.chr03	::chr03:11311804-17785175
17003526	17008174	4712853	4717565	4649	4713	96.35	VITVvi_vMgal_v1.0.hap1.chr03	::chr03:11311804-17785175
17011248	17039084	4717565	4745353	27837	27789	97.3	VITVvi_vMgal_v1.0.hap1.chr03	::chr03:11311804-17785175
17013206	17015021	3136389	3138221	1816	1833	88.16	VITVvi_vMgal_v1.0.hap1.chr03	::chr03:11311804-17785175
17022454	17024391	2004279	2002368	1938	1912	86.17	VITVvi_vMgal_v1.0.hap1.chr03	::chr03:11311804-17785175
17039082	17050035	4746576	4757630	10954	11055	98.03	VITVvi_vMgal_v1.0.hap1.chr03	::chr03:11311804-17785175
17044461	17046103	4892139	4890567	1643	1573	89.19	VITVvi_vMgal_v1.0.hap1.chr03	::chr03:11311804-17785175
17050023	17051803	4764517	4766272	1781	1756	93.51	VITVvi_vMgal_v1.0.hap1.chr03	::chr03:11311804-17785175
17050034	17050172	4890559	4890421	139	139	95.68	VITVvi_vMgal_v1.0.hap1.chr03	::chr03:11311804-17785175
17050610	17051803	4890423	4889229	1194	1195	95.34	VITVvi_vMgal_v1.0.hap1.chr03	::chr03:11311804-17785175
17050907	17051382	4977532	4977992	476	461	92.23	VITVvi_vMgal_v1.0.hap1.chr03	::chr03:11311804-17785175
17052967	17056215	6414157	6410908	3249	3250	89.49	VITVvi_vMgal_v1.0.hap1.chr03	::chr03:11311804-17785175
17057106	17058341	459721	458521	1236	1201	84.48	VITVvi_vMgal_v1.0.hap1.chr03	::chr03:11311804-17785175
17058342	17063359	4766268	4771137	5018	4870	94.74	VITVvi_vMgal_v1.0.hap1.chr03	::chr03:11311804-17785175
17058342	17059809	4889233	4887763	1468	1471	94.65	VITVvi_vMgal_v1.0.hap1.chr03	::chr03:11311804-17785175
17058386	17059809	4978344	4979762	1424	1419	95.3	VITVvi_vMgal_v1.0.hap1.chr03	::chr03:11311804-17785175
17059812	17061347	4887566	4886073	1536	1494	95.91	VITVvi_vMgal_v1.0.hap1.chr03	::chr03:11311804-17785175
17059812	17060717	4979959	4980867	906	909	97.36	VITVvi_vMgal_v1.0.hap1.chr03	::chr03:11311804-17785175
17060840	17061672	4981009	4981835	833	827	92.56	VITVvi_vMgal_v1.0.hap1.chr03	::chr03:11311804-17785175
17061533	17063359	4886073	4884256	1827	1818	91.48	VITVvi_vMgal_v1.0.hap1.chr03	::chr03:11311804-17785175
17069589	17081159	4771122	4782556	11571	11435	93.57	VITVvi_vMgal_v1.0.hap1.chr03	::chr03:11311804-17785175
17069589	17073307	4884271	4880559	3719	3713	97.16	VITVvi_vMgal_v1.0.hap1.chr03	::chr03:11311804-17785175
17071622	17073263	4984660	4986326	1642	1667	95.11	VITVvi_vMgal_v1.0.hap1.chr03	::chr03:11311804-17785175
17073500	17077951	4880558	4876201	4452	4358	92.03	VITVvi_vMgal_v1.0.hap1.chr03	::chr03:11311804-17785175
17074506	17075361	4986784	4987652	856	869	94.44	VITVvi_vMgal_v1.0.hap1.chr03	::chr03:11311804-17785175
17078063	17078715	4876255	4875653	653	603	88.06	VITVvi_vMgal_v1.0.hap1.chr03	::chr03:11311804-17785175
17078836	17079144	4875519	4875211	309	309	94.87	VITVvi_vMgal_v1.0.hap1.chr03	::chr03:11311804-17785175
17081685	17083686	4782554	4784552	2002	1999	96.9	VITVvi_vMgal_v1.0.hap1.chr03	::chr03:11311804-17785175
17083681	17091998	4785875	4794084	8318	8210	93.14	VITVvi_vMgal_v1.0.hap1.chr03	::chr03:11311804-17785175
17085484	17087395	5425591	5427537	1912	1947	90.2	VITVvi_vMgal_v1.0.hap1.chr03	::chr03:11311804-17785175
17092390	17102005	4794186	4803805	9616	9620	93.89	VITVvi_vMgal_v1.0.hap1.chr03	::chr03:11311804-17785175
17099675	17099933	2793430	2793173	259	258	90.8	VITVvi_vMgal_v1.0.hap1.chr03	::chr03:11311804-17785175
17099676	17100147	4831716	4832168	472	453	89.19	VITVvi_vMgal_v1.0.hap1.chr03	::chr03:11311804-17785175
17099676	17101046	6108991	6107640	1371	1352	89.99	VITVvi_vMgal_v1.0.hap1.chr03	::chr03:11311804-17785175
17102003	17105155	4804175	4807328	3153	3154	93.15	VITVvi_vMgal_v1.0.hap1.chr03	::chr03:11311804-17785175
17116549	17124779	5548964	5540727	8231	8238	96.87	VITVvi_vMgal_v1.0.hap1.chr03	::chr03:11311804-17785175
17143126	17143875	3161454	3162190	750	737	82.45	VITVvi_vMgal_v1.0.hap1.chr03	::chr03:11311804-17785175
17154599	17155969	4807331	4808695	1371	1365	94.57	VITVvi_vMgal_v1.0.hap1.chr03	::chr03:11311804-17785175
17157777	17159455	3051330	3049663	1679	1668	92.11	VITVvi_vMgal_v1.0.hap1.chr03	::chr03:11311804-17785175
17158594	17159452	1442224	1441373	859	852	90.8	VITVvi_vMgal_v1.0.hap1.chr03	::chr03:11311804-17785175
17159329	17159455	988285	988411	127	127	100	VITVvi_vMgal_v1.0.hap1.chr03	::chr03:11311804-17785175
17159999	17162787	951811	954623	2789	2813	88.78	VITVvi_vMgal_v1.0.hap1.chr03	::chr03:11311804-17785175
17159999	17162649	3813523	3810917	2651	2607	88.18	VITVvi_vMgal_v1.0.hap1.chr03	::chr03:11311804-17785175
17159999	17161669	4152340	4154010	1671	1671	94.04	VITVvi_vMgal_v1.0.hap1.chr03	::chr03:11311804-17785175
17160125	17161427	2030369	2029055	1303	1315	92.79	VITVvi_vMgal_v1.0.hap1.chr03	::chr03:11311804-17785175
17163124	17164479	6025005	6026369	1356	1365	91.47	VITVvi_vMgal_v1.0.hap1.chr03	::chr03:11311804-17785175
17166127	17167060	4839791	4840752	934	962	93.67	VITVvi_vMgal_v1.0.hap1.chr03	::chr03:11311804-17785175
17167231	17167308	4840751	4840828	78	78	98.72	VITVvi_vMgal_v1.0.hap1.chr03	::chr03:11311804-17785175
17168725	17173250	4840900	4845405	4526	4506	94.69	VITVvi_vMgal_v1.0.hap1.chr03	::chr03:11311804-17785175
17169767	17173540	3200010	3203815	3774	3806	84.9	VITVvi_vMgal_v1.0.hap1.chr03	::chr03:11311804-17785175
17173246	17177101	4847095	4851010	3856	3916	93.69	VITVvi_vMgal_v1.0.hap1.chr03	::chr03:11311804-17785175
17177109	17180656	4851127	4854646	3548	3520	95.51	VITVvi_vMgal_v1.0.hap1.chr03	::chr03:11311804-17785175
17181748	17182202	3814204	3813747	455	458	92.14	VITVvi_vMgal_v1.0.hap1.chr03	::chr03:11311804-17785175
17187209	17187647	4896846	4896408	439	439	95.9	VITVvi_vMgal_v1.0.hap1.chr03	::chr03:11311804-17785175
17188169	17189948	5767950	5769723	1780	1774	87.45	VITVvi_vMgal_v1.0.hap1.chr03	::chr03:11311804-17785175
17188465	17189946	4829063	4827577	1482	1487	88.88	VITVvi_vMgal_v1.0.hap1.chr03	::chr03:11311804-17785175
17196156	17198207	2718907	2716845	2052	2063	92.77	VITVvi_vMgal_v1.0.hap1.chr03	::chr03:11311804-17785175
17209773	17210167	4896405	4896011	395	395	97.97	VITVvi_vMgal_v1.0.hap1.chr03	::chr03:11311804-17785175
17209782	17215524	4874834	4880558	5743	5725	96.07	VITVvi_vMgal_v1.0.hap1.chr03	::chr03:11311804-17785175
17210159	17210349	4780544	4780364	191	181	89.64	VITVvi_vMgal_v1.0.hap1.chr03	::chr03:11311804-17785175
17210159	17210563	4992439	4992045	405	395	90.31	VITVvi_vMgal_v1.0.hap1.chr03	::chr03:11311804-17785175
17210558	17211256	4780184	4779470	699	715	91.82	VITVvi_vMgal_v1.0.hap1.chr03	::chr03:11311804-17785175
17211202	17220746	4779370	4769834	9545	9537	95.25	VITVvi_vMgal_v1.0.hap1.chr03	::chr03:11311804-17785175
17212923	17213695	4989357	4988610	773	748	93.92	VITVvi_vMgal_v1.0.hap1.chr03	::chr03:11311804-17785175
17213253	17214644	4988185	4986784	1392	1402	92.92	VITVvi_vMgal_v1.0.hap1.chr03	::chr03:11311804-17785175
17215089	17215385	4986783	4986487	297	297	98.32	VITVvi_vMgal_v1.0.hap1.chr03	::chr03:11311804-17785175
17215658	17217374	4986389	4984660	1717	1730	94.35	VITVvi_vMgal_v1.0.hap1.chr03	::chr03:11311804-17785175
17215708	17222695	4880578	4887498	6988	6921	97.22	VITVvi_vMgal_v1.0.hap1.chr03	::chr03:11311804-17785175
17217355	17218776	4983264	4981837	1422	1428	96.09	VITVvi_vMgal_v1.0.hap1.chr03	::chr03:11311804-17785175
17221229	17222695	4769161	4767806	1467	1356	90.33	VITVvi_vMgal_v1.0.hap1.chr03	::chr03:11311804-17785175
17221229	17221735	4981522	4981009	507	514	91.95	VITVvi_vMgal_v1.0.hap1.chr03	::chr03:11311804-17785175
17221858	17225260	4980867	4977532	3403	3336	91.63	VITVvi_vMgal_v1.0.hap1.chr03	::chr03:11311804-17785175
17222692	17232395	4887550	4897168	9704	9619	96.59	VITVvi_vMgal_v1.0.hap1.chr03	::chr03:11311804-17785175
17222905	17225267	4767735	4765378	2363	2358	95.9	VITVvi_vMgal_v1.0.hap1.chr03	::chr03:11311804-17785175
17225707	17227353	4753626	4751984	1647	1643	95.93	VITVvi_vMgal_v1.0.hap1.chr03	::chr03:11311804-17785175
17226340	17227892	4977542	4976014	1553	1529	91.83	VITVvi_vMgal_v1.0.hap1.chr03	::chr03:11311804-17785175
17227035	17228040	4976018	4975011	1006	1008	93.76	VITVvi_vMgal_v1.0.hap1.chr03	::chr03:11311804-17785175
17228659	17232395	4975014	4971281	3737	3734	91.38	VITVvi_vMgal_v1.0.hap1.chr03	::chr03:11311804-17785175
17231238	17231623	4875219	4874834	386	386	98.7	VITVvi_vMgal_v1.0.hap1.chr03	::chr03:11311804-17785175
17233333	17239120	4897164	4902995	5788	5832	98.13	VITVvi_vMgal_v1.0.hap1.chr03	::chr03:11311804-17785175
17233333	17234057	4971285	4970556	725	730	94.13	VITVvi_vMgal_v1.0.hap1.chr03	::chr03:11311804-17785175
17235494	17235648	5075015	5074861	155	155	90.32	VITVvi_vMgal_v1.0.hap1.chr03	::chr03:11311804-17785175
17237489	17239120	4970552	4968950	1632	1603	94.24	VITVvi_vMgal_v1.0.hap1.chr03	::chr03:11311804-17785175
17239437	17241745	5755016	5752715	2309	2302	94.77	VITVvi_vMgal_v1.0.hap1.chr03	::chr03:11311804-17785175
17241746	17243643	3393708	3395602	1898	1895	95.47	VITVvi_vMgal_v1.0.hap1.chr03	::chr03:11311804-17785175
17242117	17243643	4630221	4631770	1527	1550	92.97	VITVvi_vMgal_v1.0.hap1.chr03	::chr03:11311804-17785175
17243887	17246761	4902992	4905870	2875	2879	97.92	VITVvi_vMgal_v1.0.hap1.chr03	::chr03:11311804-17785175
17243887	17245213	4968953	4967643	1327	1311	94.2	VITVvi_vMgal_v1.0.hap1.chr03	::chr03:11311804-17785175
17246754	17254753	4910158	4918143	8000	7986	97.44	VITVvi_vMgal_v1.0.hap1.chr03	::chr03:11311804-17785175
17251257	17253472	4967655	4965446	2216	2210	96.31	VITVvi_vMgal_v1.0.hap1.chr03	::chr03:11311804-17785175
17253529	17260571	5074866	5067690	7043	7177	92.03	VITVvi_vMgal_v1.0.hap1.chr03	::chr03:11311804-17785175
17253673	17254526	4965446	4964597	854	850	97.42	VITVvi_vMgal_v1.0.hap1.chr03	::chr03:11311804-17785175
17254632	17260571	4964597	4958690	5940	5908	92.8	VITVvi_vMgal_v1.0.hap1.chr03	::chr03:11311804-17785175
17254747	17261276	4920064	4926561	6530	6498	98.7	VITVvi_vMgal_v1.0.hap1.chr03	::chr03:11311804-17785175
17258508	17260999	4874814	4872299	2492	2516	94.8	VITVvi_vMgal_v1.0.hap1.chr03	::chr03:11311804-17785175
17260573	17262584	4926136	4928142	2012	2007	96.42	VITVvi_vMgal_v1.0.hap1.chr03	::chr03:11311804-17785175
17260851	17262584	4872747	4871005	1734	1743	92.61	VITVvi_vMgal_v1.0.hap1.chr03	::chr03:11311804-17785175
17261275	17262584	4958695	4957421	1310	1275	93.3	VITVvi_vMgal_v1.0.hap1.chr03	::chr03:11311804-17785175
17261275	17262584	5067695	5066383	1310	1313	91.77	VITVvi_vMgal_v1.0.hap1.chr03	::chr03:11311804-17785175
17264274	17267653	4871010	4867574	3380	3437	93.78	VITVvi_vMgal_v1.0.hap1.chr03	::chr03:11311804-17785175
17264274	17269168	4928137	4932976	4895	4840	96.71	VITVvi_vMgal_v1.0.hap1.chr03	::chr03:11311804-17785175
17264277	17266142	4957423	4955565	1866	1859	94.18	VITVvi_vMgal_v1.0.hap1.chr03	::chr03:11311804-17785175
17264710	17265485	5065636	5064868	776	769	95.23	VITVvi_vMgal_v1.0.hap1.chr03	::chr03:11311804-17785175
17265481	17267653	5059921	5057685	2173	2237	92.03	VITVvi_vMgal_v1.0.hap1.chr03	::chr03:11311804-17785175
17266140	17267048	4945093	4945994	909	902	96.26	VITVvi_vMgal_v1.0.hap1.chr03	::chr03:11311804-17785175
17267645	17269418	5057437	5055677	1774	1761	92.94	VITVvi_vMgal_v1.0.hap1.chr03	::chr03:11311804-17785175
17268153	17270004	4947039	4948829	1852	1791	92.93	VITVvi_vMgal_v1.0.hap1.chr03	::chr03:11311804-17785175
17268244	17270390	4867027	4864965	2147	2063	92.05	VITVvi_vMgal_v1.0.hap1.chr03	::chr03:11311804-17785175
17270006	17270390	4941893	4941508	385	386	99.74	VITVvi_vMgal_v1.0.hap1.chr03	::chr03:11311804-17785175
17270095	17270395	4932977	4933277	301	301	100	VITVvi_vMgal_v1.0.hap1.chr03	::chr03:11311804-17785175
17270389	17278374	4933880	4941896	7986	8017	97.05	VITVvi_vMgal_v1.0.hap1.chr03	::chr03:11311804-17785175
17276762	17277807	4863768	4864813	1046	1046	95.26	VITVvi_vMgal_v1.0.hap1.chr03	::chr03:11311804-17785175
17278372	17279287	4948830	4947906	916	925	91.78	VITVvi_vMgal_v1.0.hap1.chr03	::chr03:11311804-17785175
17279141	17279287	4866131	4866277	147	147	100	VITVvi_vMgal_v1.0.hap1.chr03	::chr03:11311804-17785175
17279356	17279656	4933277	4932977	301	301	100	VITVvi_vMgal_v1.0.hap1.chr03	::chr03:11311804-17785175
17279361	17281469	4864965	4867027	2109	2063	92.24	VITVvi_vMgal_v1.0.hap1.chr03	::chr03:11311804-17785175
17279361	17279747	4941508	4941896	387	389	98.97	VITVvi_vMgal_v1.0.hap1.chr03	::chr03:11311804-17785175
17279745	17282688	4948830	4946002	2944	2829	93.79	VITVvi_vMgal_v1.0.hap1.chr03	::chr03:11311804-17785175
17280583	17281559	4932976	4931998	977	979	97.85	VITVvi_vMgal_v1.0.hap1.chr03	::chr03:11311804-17785175
17281555	17284455	5056959	5059921	2901	2963	93.4	VITVvi_vMgal_v1.0.hap1.chr03	::chr03:11311804-17785175
17281575	17286928	4867027	4872300	5354	5274	92.37	VITVvi_vMgal_v1.0.hap1.chr03	::chr03:11311804-17785175
17282223	17286928	4931511	4926837	4706	4675	93.68	VITVvi_vMgal_v1.0.hap1.chr03	::chr03:11311804-17785175
17282874	17283794	4946010	4945093	921	918	96.98	VITVvi_vMgal_v1.0.hap1.chr03	::chr03:11311804-17785175
17283792	17293722	4955565	4965446	9931	9882	95.88	VITVvi_vMgal_v1.0.hap1.chr03	::chr03:11311804-17785175
17286923	17288906	4872749	4874811	1984	2063	90.43	VITVvi_vMgal_v1.0.hap1.chr03	::chr03:11311804-17785175
17286923	17292755	4925856	4920065	5833	5792	91.13	VITVvi_vMgal_v1.0.hap1.chr03	::chr03:11311804-17785175
17287880	17290519	5068680	5071382	2640	2703	90.3	VITVvi_vMgal_v1.0.hap1.chr03	::chr03:11311804-17785175
17291659	17292871	5072492	5073734	1213	1243	93.89	VITVvi_vMgal_v1.0.hap1.chr03	::chr03:11311804-17785175
17292871	17296121	4917917	4914647	3251	3271	96.51	VITVvi_vMgal_v1.0.hap1.chr03	::chr03:11311804-17785175
17292871	17293622	5073838	5074591	752	754	96.55	VITVvi_vMgal_v1.0.hap1.chr03	::chr03:11311804-17785175
17293923	17304357	4965446	4975868	10435	10423	94.67	VITVvi_vMgal_v1.0.hap1.chr03	::chr03:11311804-17785175
17296108	17299010	4904319	4901359	2903	2961	93.79	VITVvi_vMgal_v1.0.hap1.chr03	::chr03:11311804-17785175
17299009	17303414	4897892	4893456	4406	4437	92.62	VITVvi_vMgal_v1.0.hap1.chr03	::chr03:11311804-17785175
17300502	17300899	4874834	4875219	398	386	93.47	VITVvi_vMgal_v1.0.hap1.chr03	::chr03:11311804-17785175
17303499	17304357	4892826	4891969	859	858	94.88	VITVvi_vMgal_v1.0.hap1.chr03	::chr03:11311804-17785175
17303647	17304357	4976014	4976719	711	706	93.12	VITVvi_vMgal_v1.0.hap1.chr03	::chr03:11311804-17785175
17304359	17306951	4977292	4979852	2593	2561	95.04	VITVvi_vMgal_v1.0.hap1.chr03	::chr03:11311804-17785175
17304392	17304609	4891425	4891209	218	217	97.25	VITVvi_vMgal_v1.0.hap1.chr03	::chr03:11311804-17785175
17304599	17307908	4890122	4886673	3310	3450	92.32	VITVvi_vMgal_v1.0.hap1.chr03	::chr03:11311804-17785175
17305053	17306861	4765899	4767736	1809	1838	94.84	VITVvi_vMgal_v1.0.hap1.chr03	::chr03:11311804-17785175
17306945	17310575	4979883	4983534	3631	3652	97.6	VITVvi_vMgal_v1.0.hap1.chr03	::chr03:11311804-17785175
17308046	17308556	4886580	4886073	511	508	91.75	VITVvi_vMgal_v1.0.hap1.chr03	::chr03:11311804-17785175
17308742	17308863	4886073	4885952	122	122	98.36	VITVvi_vMgal_v1.0.hap1.chr03	::chr03:11311804-17785175
17308877	17310306	4771753	4773176	1430	1424	97.28	VITVvi_vMgal_v1.0.hap1.chr03	::chr03:11311804-17785175
17308877	17310306	4883639	4882215	1430	1425	97.14	VITVvi_vMgal_v1.0.hap1.chr03	::chr03:11311804-17785175
17310559	17322008	4983632	4995081	11450	11450	96.41	VITVvi_vMgal_v1.0.hap1.chr03	::chr03:11311804-17785175
17311586	17313304	4882234	4880559	1719	1676	95.01	VITVvi_vMgal_v1.0.hap1.chr03	::chr03:11311804-17785175
17313461	17313757	4880419	4880123	297	297	97.32	VITVvi_vMgal_v1.0.hap1.chr03	::chr03:11311804-17785175
17313758	17315127	4879666	4878265	1370	1402	90.53	VITVvi_vMgal_v1.0.hap1.chr03	::chr03:11311804-17785175
17315135	17315554	4878713	4878265	420	449	90.89	VITVvi_vMgal_v1.0.hap1.chr03	::chr03:11311804-17785175
17315562	17316313	4878713	4877926	752	788	91.35	VITVvi_vMgal_v1.0.hap1.chr03	::chr03:11311804-17785175
17317437	17317876	4779105	4779554	440	450	87.53	VITVvi_vMgal_v1.0.hap1.chr03	::chr03:11311804-17785175
17318984	17319392	4875623	4875211	409	413	93.06	VITVvi_vMgal_v1.0.hap1.chr03	::chr03:11311804-17785175
17322622	17323829	4783342	4784550	1208	1209	92.24	VITVvi_vMgal_v1.0.hap1.chr03	::chr03:11311804-17785175
17327213	17334305	4995081	5002171	7093	7091	97.46	VITVvi_vMgal_v1.0.hap1.chr03	::chr03:11311804-17785175
17330858	17331911	661573	660523	1054	1051	92.23	VITVvi_vMgal_v1.0.hap1.chr03	::chr03:11311804-17785175
17333632	17334305	5845210	5844538	674	673	92.32	VITVvi_vMgal_v1.0.hap1.chr03	::chr03:11311804-17785175
17334426	17334657	2869879	2869634	232	246	89.84	VITVvi_vMgal_v1.0.hap1.chr03	::chr03:11311804-17785175
17335400	17336321	3959433	3960356	922	924	92.65	VITVvi_vMgal_v1.0.hap1.chr03	::chr03:11311804-17785175
17337369	17337612	405195	404941	244	255	89.8	VITVvi_vMgal_v1.0.hap1.chr03	::chr03:11311804-17785175
17338691	17338997	5002219	5002525	307	307	96.09	VITVvi_vMgal_v1.0.hap1.chr03	::chr03:11311804-17785175
17338774	17339721	5767951	5768901	948	951	94.96	VITVvi_vMgal_v1.0.hap1.chr03	::chr03:11311804-17785175
17340167	17340680	376069	376588	514	520	90	VITVvi_vMgal_v1.0.hap1.chr03	::chr03:11311804-17785175
17340680	17341770	685860	684776	1091	1085	92.05	VITVvi_vMgal_v1.0.hap1.chr03	::chr03:11311804-17785175
17343748	17344748	5029231	5030231	1001	1001	90.05	VITVvi_vMgal_v1.0.hap1.chr03	::chr03:11311804-17785175
17343785	17344748	682936	681974	964	963	92.34	VITVvi_vMgal_v1.0.hap1.chr03	::chr03:11311804-17785175
17345111	17349833	4684986	4689710	4723	4725	92.67	VITVvi_vMgal_v1.0.hap1.chr03	::chr03:11311804-17785175
17345111	17349832	4701716	4706440	4722	4725	92.33	VITVvi_vMgal_v1.0.hap1.chr03	::chr03:11311804-17785175
17347330	17348221	304038	304923	892	886	89.29	VITVvi_vMgal_v1.0.hap1.chr03	::chr03:11311804-17785175
17348146	17348664	305409	305927	519	519	94.99	VITVvi_vMgal_v1.0.hap1.chr03	::chr03:11311804-17785175
17349833	17350098	3396922	3396657	266	266	95.86	VITVvi_vMgal_v1.0.hap1.chr03	::chr03:11311804-17785175
17349961	17351691	680101	678380	1731	1722	92.44	VITVvi_vMgal_v1.0.hap1.chr03	::chr03:11311804-17785175
17351099	17354436	5839103	5835764	3338	3340	92.04	VITVvi_vMgal_v1.0.hap1.chr03	::chr03:11311804-17785175
17351686	17354436	664739	661990	2751	2750	92.48	VITVvi_vMgal_v1.0.hap1.chr03	::chr03:11311804-17785175
17352687	17354436	395670	397399	1750	1730	85.96	VITVvi_vMgal_v1.0.hap1.chr03	::chr03:11311804-17785175
17354437	17356262	2081059	2079230	1826	1830	92.16	VITVvi_vMgal_v1.0.hap1.chr03	::chr03:11311804-17785175
17354437	17356262	3049502	3051329	1826	1828	93.45	VITVvi_vMgal_v1.0.hap1.chr03	::chr03:11311804-17785175
17355492	17356263	5003609	5004373	772	765	91.21	VITVvi_vMgal_v1.0.hap1.chr03	::chr03:11311804-17785175
17356263	17357748	661994	660523	1486	1472	91.87	VITVvi_vMgal_v1.0.hap1.chr03	::chr03:11311804-17785175
17356263	17357519	3390598	3389336	1257	1263	89.21	VITVvi_vMgal_v1.0.hap1.chr03	::chr03:11311804-17785175
17356684	17357783	4998725	4999813	1100	1089	93.1	VITVvi_vMgal_v1.0.hap1.chr03	::chr03:11311804-17785175
17357764	17358117	4900629	4900996	354	368	91.03	VITVvi_vMgal_v1.0.hap1.chr03	::chr03:11311804-17785175
17357852	17358117	3388898	3388632	266	267	91.39	VITVvi_vMgal_v1.0.hap1.chr03	::chr03:11311804-17785175
17359574	17366902	5005038	5012346	7329	7309	94.64	VITVvi_vMgal_v1.0.hap1.chr03	::chr03:11311804-17785175
17366915	17369832	5014178	5017122	2918	2945	93.54	VITVvi_vMgal_v1.0.hap1.chr03	::chr03:11311804-17785175
17369834	17370313	664739	665215	480	477	95	VITVvi_vMgal_v1.0.hap1.chr03	::chr03:11311804-17785175
17370296	17374467	2632544	2636743	4172	4200	90.95	VITVvi_vMgal_v1.0.hap1.chr03	::chr03:11311804-17785175
17373478	17374467	665952	666938	990	987	91.22	VITVvi_vMgal_v1.0.hap1.chr03	::chr03:11311804-17785175
17374669	17380025	667025	672314	5357	5290	91.96	VITVvi_vMgal_v1.0.hap1.chr03	::chr03:11311804-17785175
17374688	17378827	2637087	2641171	4140	4085	91.56	VITVvi_vMgal_v1.0.hap1.chr03	::chr03:11311804-17785175
17380028	17380278	404005	404254	251	250	91.7	VITVvi_vMgal_v1.0.hap1.chr03	::chr03:11311804-17785175
17380028	17382007	1443225	1441208	1980	2018	90.66	VITVvi_vMgal_v1.0.hap1.chr03	::chr03:11311804-17785175
17382006	17382854	672311	673159	849	849	92.93	VITVvi_vMgal_v1.0.hap1.chr03	::chr03:11311804-17785175
17383468	17384502	6060777	6059744	1035	1034	96.33	VITVvi_vMgal_v1.0.hap1.chr03	::chr03:11311804-17785175
17384521	17386435	673159	675083	1915	1925	90.65	VITVvi_vMgal_v1.0.hap1.chr03	::chr03:11311804-17785175
17386899	17389030	675084	677207	2132	2124	93.54	VITVvi_vMgal_v1.0.hap1.chr03	::chr03:11311804-17785175
17388557	17389030	2631812	2632291	474	480	92.71	VITVvi_vMgal_v1.0.hap1.chr03	::chr03:11311804-17785175
17392591	17393004	665950	666363	414	414	92.55	VITVvi_vMgal_v1.0.hap1.chr03	::chr03:11311804-17785175
17393004	17397891	5017118	5022001	4888	4884	95.85	VITVvi_vMgal_v1.0.hap1.chr03	::chr03:11311804-17785175
17396362	17398040	5363865	5362187	1679	1679	84.42	VITVvi_vMgal_v1.0.hap1.chr03	::chr03:11311804-17785175
17397884	17398326	5022982	5023424	443	443	96.39	VITVvi_vMgal_v1.0.hap1.chr03	::chr03:11311804-17785175
17401963	17403961	6210014	6208013	1999	2002	94.73	VITVvi_vMgal_v1.0.hap1.chr03	::chr03:11311804-17785175
17402422	17402856	2865401	2865831	435	431	89.91	VITVvi_vMgal_v1.0.hap1.chr03	::chr03:11311804-17785175
17409838	17410900	4194472	4193409	1063	1064	85.82	VITVvi_vMgal_v1.0.hap1.chr03	::chr03:11311804-17785175
17419651	17420400	4205779	4205046	750	734	85.22	VITVvi_vMgal_v1.0.hap1.chr03	::chr03:11311804-17785175
17419651	17421941	5023504	5025792	2291	2289	93.7	VITVvi_vMgal_v1.0.hap1.chr03	::chr03:11311804-17785175
17420400	17421462	5035224	5036285	1063	1062	94.64	VITVvi_vMgal_v1.0.hap1.chr03	::chr03:11311804-17785175
17422011	17425712	2729807	2726109	3702	3699	95.3	VITVvi_vMgal_v1.0.hap1.chr03	::chr03:11311804-17785175
17422011	17425712	2808127	2811819	3702	3693	93.22	VITVvi_vMgal_v1.0.hap1.chr03	::chr03:11311804-17785175
17422028	17425712	2554736	2558408	3685	3673	93.76	VITVvi_vMgal_v1.0.hap1.chr03	::chr03:11311804-17785175
17423273	17425712	2103598	2101146	2440	2453	95.35	VITVvi_vMgal_v1.0.hap1.chr03	::chr03:11311804-17785175
17431167	17433713	5755016	5752476	2547	2541	96.51	VITVvi_vMgal_v1.0.hap1.chr03	::chr03:11311804-17785175
17436136	17444848	6174845	6183543	8713	8699	92.63	VITVvi_vMgal_v1.0.hap1.chr03	::chr03:11311804-17785175
17437279	17444848	2547163	2554735	7570	7573	96.23	VITVvi_vMgal_v1.0.hap1.chr03	::chr03:11311804-17785175
17440723	17444274	2978708	2982266	3552	3559	91.42	VITVvi_vMgal_v1.0.hap1.chr03	::chr03:11311804-17785175
17442300	17443933	2721412	2719781	1634	1632	91.59	VITVvi_vMgal_v1.0.hap1.chr03	::chr03:11311804-17785175
17442928	17444850	313985	315909	1923	1925	94.55	VITVvi_vMgal_v1.0.hap1.chr03	::chr03:11311804-17785175
17444849	17449786	2101150	2096206	4938	4945	96.04	VITVvi_vMgal_v1.0.hap1.chr03	::chr03:11311804-17785175
17444849	17447808	2726113	2723152	2960	2962	97.6	VITVvi_vMgal_v1.0.hap1.chr03	::chr03:11311804-17785175
17445037	17450253	2571823	2577047	5217	5225	95.63	VITVvi_vMgal_v1.0.hap1.chr03	::chr03:11311804-17785175
17445554	17450249	2813906	2818594	4696	4689	95.41	VITVvi_vMgal_v1.0.hap1.chr03	::chr03:11311804-17785175
17446228	17450249	2978708	2982733	4022	4026	96.72	VITVvi_vMgal_v1.0.hap1.chr03	::chr03:11311804-17785175
17447806	17450249	2721412	2718975	2444	2438	96.82	VITVvi_vMgal_v1.0.hap1.chr03	::chr03:11311804-17785175
17448432	17449786	2109170	2107816	1355	1355	94.92	VITVvi_vMgal_v1.0.hap1.chr03	::chr03:11311804-17785175
17448432	17450249	3707319	3709130	1818	1812	96.26	VITVvi_vMgal_v1.0.hap1.chr03	::chr03:11311804-17785175
17448453	17450249	2734028	2732233	1797	1796	96	VITVvi_vMgal_v1.0.hap1.chr03	::chr03:11311804-17785175
17450293	17452021	231419	229699	1729	1721	92.08	VITVvi_vMgal_v1.0.hap1.chr03	::chr03:11311804-17785175
17450733	17452172	3171887	3170451	1440	1437	90.76	VITVvi_vMgal_v1.0.hap1.chr03	::chr03:11311804-17785175
17450753	17452019	3728919	3730205	1267	1287	91.93	VITVvi_vMgal_v1.0.hap1.chr03	::chr03:11311804-17785175
17451035	17451962	2845785	2844877	928	909	85.21	VITVvi_vMgal_v1.0.hap1.chr03	::chr03:11311804-17785175
17455160	17456873	3779725	3781457	1714	1733	88.89	VITVvi_vMgal_v1.0.hap1.chr03	::chr03:11311804-17785175
17457510	17458963	2736111	2734662	1454	1450	88.86	VITVvi_vMgal_v1.0.hap1.chr03	::chr03:11311804-17785175
17458749	17460416	4831715	4833334	1668	1620	89.67	VITVvi_vMgal_v1.0.hap1.chr03	::chr03:11311804-17785175
17460488	17465075	5038624	5043250	4588	4627	94.72	VITVvi_vMgal_v1.0.hap1.chr03	::chr03:11311804-17785175
17465074	17465527	5045557	5046019	454	463	93.35	VITVvi_vMgal_v1.0.hap1.chr03	::chr03:11311804-17785175
17465534	17467463	5046072	5048081	1930	2010	91.18	VITVvi_vMgal_v1.0.hap1.chr03	::chr03:11311804-17785175
17468283	17479883	5048306	5059921	11601	11616	96.53	VITVvi_vMgal_v1.0.hap1.chr03	::chr03:11311804-17785175
17470331	17470555	3413270	3413052	225	219	87.11	VITVvi_vMgal_v1.0.hap1.chr03	::chr03:11311804-17785175
17476464	17477401	4932439	4931503	938	937	91.07	VITVvi_vMgal_v1.0.hap1.chr03	::chr03:11311804-17785175
17476464	17477298	4947481	4946680	835	802	91.03	VITVvi_vMgal_v1.0.hap1.chr03	::chr03:11311804-17785175
17476499	17476825	4866704	4867027	327	324	94.51	VITVvi_vMgal_v1.0.hap1.chr03	::chr03:11311804-17785175
17477419	17482394	4867374	4872300	4976	4927	92.43	VITVvi_vMgal_v1.0.hap1.chr03	::chr03:11311804-17785175
17477451	17478114	4946665	4946002	664	664	97.59	VITVvi_vMgal_v1.0.hap1.chr03	::chr03:11311804-17785175
17477650	17482394	4931509	4926837	4745	4673	92.49	VITVvi_vMgal_v1.0.hap1.chr03	::chr03:11311804-17785175
17479224	17484073	4955565	4960368	4850	4804	92.55	VITVvi_vMgal_v1.0.hap1.chr03	::chr03:11311804-17785175
17479879	17480647	5064868	5065636	769	769	97.79	VITVvi_vMgal_v1.0.hap1.chr03	::chr03:11311804-17785175
17480647	17484406	5065952	5069712	3760	3761	98.11	VITVvi_vMgal_v1.0.hap1.chr03	::chr03:11311804-17785175
17482389	17484406	4872749	4874768	2018	2020	91.91	VITVvi_vMgal_v1.0.hap1.chr03	::chr03:11311804-17785175
17482389	17484406	4925856	4923871	2018	1986	91.16	VITVvi_vMgal_v1.0.hap1.chr03	::chr03:11311804-17785175
17484404	17485112	1375823	1376533	709	711	94.39	VITVvi_vMgal_v1.0.hap1.chr03	::chr03:11311804-17785175
17485107	17491678	5069692	5076310	6572	6619	96.42	VITVvi_vMgal_v1.0.hap1.chr03	::chr03:11311804-17785175
17485108	17489039	4923890	4920064	3932	3827	90.7	VITVvi_vMgal_v1.0.hap1.chr03	::chr03:11311804-17785175
17487912	17489154	4963367	4964597	1243	1231	95.41	VITVvi_vMgal_v1.0.hap1.chr03	::chr03:11311804-17785175
17489033	17490251	4918143	4916920	1219	1224	95.43	VITVvi_vMgal_v1.0.hap1.chr03	::chr03:11311804-17785175
17489254	17490103	4964597	4965443	850	847	96.24	VITVvi_vMgal_v1.0.hap1.chr03	::chr03:11311804-17785175
17490246	17490400	4899484	4899330	155	155	90.97	VITVvi_vMgal_v1.0.hap1.chr03	::chr03:11311804-17785175
17491761	17497553	5089413	5095195	5793	5783	96.7	VITVvi_vMgal_v1.0.hap1.chr03	::chr03:11311804-17785175
17497554	17498580	3932455	3931430	1027	1026	94.36	VITVvi_vMgal_v1.0.hap1.chr03	::chr03:11311804-17785175
17498597	17499371	4822353	4821588	775	766	90.38	VITVvi_vMgal_v1.0.hap1.chr03	::chr03:11311804-17785175
17498901	17499373	6076049	6075578	473	472	94.94	VITVvi_vMgal_v1.0.hap1.chr03	::chr03:11311804-17785175
17499372	17510280	5095192	5106113	10909	10922	96.58	VITVvi_vMgal_v1.0.hap1.chr03	::chr03:11311804-17785175
17502876	17503973	4898473	4897383	1098	1091	83.42	VITVvi_vMgal_v1.0.hap1.chr03	::chr03:11311804-17785175
17508851	17509716	4467302	4468181	866	880	87.19	VITVvi_vMgal_v1.0.hap1.chr03	::chr03:11311804-17785175
17514023	17515721	5106108	5107817	1699	1710	97.14	VITVvi_vMgal_v1.0.hap1.chr03	::chr03:11311804-17785175
17515718	17528208	5112899	5125278	12491	12380	97.04	VITVvi_vMgal_v1.0.hap1.chr03	::chr03:11311804-17785175
17528307	17550051	5125276	5147018	21745	21743	96.22	VITVvi_vMgal_v1.0.hap1.chr03	::chr03:11311804-17785175
17555866	17557062	1107839	1106640	1197	1200	97.09	VITVvi_vMgal_v1.0.hap1.chr03	::chr03:11311804-17785175
17557057	17557367	5147008	5147318	311	311	99.36	VITVvi_vMgal_v1.0.hap1.chr03	::chr03:11311804-17785175
17557533	17566905	5147325	5156711	9373	9387	94.31	VITVvi_vMgal_v1.0.hap1.chr03	::chr03:11311804-17785175
17566896	17575982	5157133	5166084	9087	8952	94.37	VITVvi_vMgal_v1.0.hap1.chr03	::chr03:11311804-17785175
17575983	17577901	1204815	1202899	1919	1917	95.73	VITVvi_vMgal_v1.0.hap1.chr03	::chr03:11311804-17785175
17577902	17596928	5166080	5185130	19027	19051	95.24	VITVvi_vMgal_v1.0.hap1.chr03	::chr03:11311804-17785175
17589082	17591007	5162464	5160539	1926	1926	85.78	VITVvi_vMgal_v1.0.hap1.chr03	::chr03:11311804-17785175
17596968	17598247	5185118	5186408	1280	1291	96.6	VITVvi_vMgal_v1.0.hap1.chr03	::chr03:11311804-17785175
17604947	17605146	5186391	5186590	200	200	98.5	VITVvi_vMgal_v1.0.hap1.chr03	::chr03:11311804-17785175
17605149	17608627	5193239	5196718	3479	3480	95.75	VITVvi_vMgal_v1.0.hap1.chr03	::chr03:11311804-17785175
17605964	17606272	5212199	5212485	309	287	88.67	VITVvi_vMgal_v1.0.hap1.chr03	::chr03:11311804-17785175
17607760	17608794	5196720	5197753	1035	1034	95.65	VITVvi_vMgal_v1.0.hap1.chr03	::chr03:11311804-17785175
17608793	17616489	5210326	5217988	7697	7663	96.83	VITVvi_vMgal_v1.0.hap1.chr03	::chr03:11311804-17785175
17616489	17617609	5218164	5219280	1121	1117	97.06	VITVvi_vMgal_v1.0.hap1.chr03	::chr03:11311804-17785175
17617610	17620982	5223350	5226764	3373	3415	91.41	VITVvi_vMgal_v1.0.hap1.chr03	::chr03:11311804-17785175
17617610	17618502	5236255	5237152	893	898	94.47	VITVvi_vMgal_v1.0.hap1.chr03	::chr03:11311804-17785175
17617610	17618599	5579651	5578669	990	983	90.6	VITVvi_vMgal_v1.0.hap1.chr03	::chr03:11311804-17785175
17620686	17621295	5226650	5227261	610	612	87.98	VITVvi_vMgal_v1.0.hap1.chr03	::chr03:11311804-17785175
17621317	17627835	5227421	5233916	6519	6496	92.71	VITVvi_vMgal_v1.0.hap1.chr03	::chr03:11311804-17785175
17623124	17625011	5595800	5593915	1888	1886	88.38	VITVvi_vMgal_v1.0.hap1.chr03	::chr03:11311804-17785175
17629171	17629458	286073	286360	288	288	87.5	VITVvi_vMgal_v1.0.hap1.chr03	::chr03:11311804-17785175
17629171	17632570	5233911	5237330	3400	3420	96.76	VITVvi_vMgal_v1.0.hap1.chr03	::chr03:11311804-17785175
17629171	17632392	5581975	5578764	3222	3212	92.49	VITVvi_vMgal_v1.0.hap1.chr03	::chr03:11311804-17785175
17630249	17631558	5532984	5534293	1310	1310	93.31	VITVvi_vMgal_v1.0.hap1.chr03	::chr03:11311804-17785175
17630249	17632447	5602738	5600521	2199	2218	93.51	VITVvi_vMgal_v1.0.hap1.chr03	::chr03:11311804-17785175
17630254	17632391	5222086	5224231	2138	2146	94.88	VITVvi_vMgal_v1.0.hap1.chr03	::chr03:11311804-17785175
17632602	17636247	5237284	5240880	3646	3597	94.68	VITVvi_vMgal_v1.0.hap1.chr03	::chr03:11311804-17785175
17636117	17637841	5240607	5242324	1725	1718	95.28	VITVvi_vMgal_v1.0.hap1.chr03	::chr03:11311804-17785175
17638049	17639758	2741271	2739549	1710	1723	90.53	VITVvi_vMgal_v1.0.hap1.chr03	::chr03:11311804-17785175
17639835	17640045	5242322	5242534	211	213	94.37	VITVvi_vMgal_v1.0.hap1.chr03	::chr03:11311804-17785175
17640040	17642233	5212490	5210326	2194	2165	91.65	VITVvi_vMgal_v1.0.hap1.chr03	::chr03:11311804-17785175
17645132	17645785	5242556	5243205	654	650	94.22	VITVvi_vMgal_v1.0.hap1.chr03	::chr03:11311804-17785175
17649184	17651027	5243200	5245030	1844	1831	95.69	VITVvi_vMgal_v1.0.hap1.chr03	::chr03:11311804-17785175
17651128	17651635	5245031	5245543	508	513	96.49	VITVvi_vMgal_v1.0.hap1.chr03	::chr03:11311804-17785175
17651927	17655736	5245558	5249362	3810	3805	96.71	VITVvi_vMgal_v1.0.hap1.chr03	::chr03:11311804-17785175
17655725	17656116	5255138	5255531	392	394	96.96	VITVvi_vMgal_v1.0.hap1.chr03	::chr03:11311804-17785175
17656538	17658575	5255559	5257599	2038	2041	97.94	VITVvi_vMgal_v1.0.hap1.chr03	::chr03:11311804-17785175
17665063	17666388	5257586	5258910	1326	1325	98.87	VITVvi_vMgal_v1.0.hap1.chr03	::chr03:11311804-17785175
17671854	17683532	5258905	5270694	11679	11790	96.44	VITVvi_vMgal_v1.0.hap1.chr03	::chr03:11311804-17785175
17683533	17686041	5270649	5273154	2509	2506	98.21	VITVvi_vMgal_v1.0.hap1.chr03	::chr03:11311804-17785175
17686146	17687346	5273157	5274354	1201	1198	98.33	VITVvi_vMgal_v1.0.hap1.chr03	::chr03:11311804-17785175
17688690	17691761	5274350	5277419	3072	3070	98.86	VITVvi_vMgal_v1.0.hap1.chr03	::chr03:11311804-17785175
17696835	17699846	5277415	5280468	3012	3054	96.35	VITVvi_vMgal_v1.0.hap1.chr03	::chr03:11311804-17785175
17699843	17702067	5280689	5282907	2225	2219	94.9	VITVvi_vMgal_v1.0.hap1.chr03	::chr03:11311804-17785175
17709279	17709927	2484544	2483897	649	648	95.69	VITVvi_vMgal_v1.0.hap1.chr03	::chr03:11311804-17785175
17710701	17711507	3328503	3329309	807	807	95.8	VITVvi_vMgal_v1.0.hap1.chr03	::chr03:11311804-17785175
17714373	17714967	3046622	3047207	595	586	90.64	VITVvi_vMgal_v1.0.hap1.chr03	::chr03:11311804-17785175
17723216	17726105	5282909	5285792	2890	2884	90.31	VITVvi_vMgal_v1.0.hap1.chr03	::chr03:11311804-17785175
17726094	17730982	5286072	5290917	4889	4846	95.36	VITVvi_vMgal_v1.0.hap1.chr03	::chr03:11311804-17785175
17733005	17733289	5292129	5292420	285	292	91.78	VITVvi_vMgal_v1.0.hap1.chr03	::chr03:11311804-17785175
17733286	17734869	5293101	5294722	1584	1622	91.14	VITVvi_vMgal_v1.0.hap1.chr03	::chr03:11311804-17785175
17735135	17737681	5294782	5297398	2547	2617	94.96	VITVvi_vMgal_v1.0.hap1.chr03	::chr03:11311804-17785175
17738008	17738465	5297396	5297857	458	462	94.03	VITVvi_vMgal_v1.0.hap1.chr03	::chr03:11311804-17785175
17738456	17738752	5298420	5298716	297	297	98.99	VITVvi_vMgal_v1.0.hap1.chr03	::chr03:11311804-17785175
17738748	17754185	5308139	5323635	15438	15497	96.58	VITVvi_vMgal_v1.0.hap1.chr03	::chr03:11311804-17785175
17750886	17752667	5322115	5320326	1782	1790	92.11	VITVvi_vMgal_v1.0.hap1.chr03	::chr03:11311804-17785175
17752863	17753458	3120138	3120733	596	596	95.97	VITVvi_vMgal_v1.0.hap1.chr03	::chr03:11311804-17785175
17752999	17753824	2874304	2873480	826	825	95.04	VITVvi_vMgal_v1.0.hap1.chr03	::chr03:11311804-17785175
17754352	17755717	5323889	5325256	1366	1368	96.42	VITVvi_vMgal_v1.0.hap1.chr03	::chr03:11311804-17785175
17754697	17757015	3457374	3459689	2319	2316	94.22	VITVvi_vMgal_v1.0.hap1.chr03	::chr03:11311804-17785175
17755637	17756207	1293107	1293648	571	542	88.11	VITVvi_vMgal_v1.0.hap1.chr03	::chr03:11311804-17785175
17756189	17757974	5325251	5327038	1786	1788	96.98	VITVvi_vMgal_v1.0.hap1.chr03	::chr03:11311804-17785175
17757973	17759009	5328473	5329508	1037	1036	97.59	VITVvi_vMgal_v1.0.hap1.chr03	::chr03:11311804-17785175
17759008	17760361	5327102	5328456	1354	1355	95.76	VITVvi_vMgal_v1.0.hap1.chr03	::chr03:11311804-17785175
17760134	17760252	5329115	5328997	119	119	95.8	VITVvi_vMgal_v1.0.hap1.chr03	::chr03:11311804-17785175
17760359	17764855	5329500	5333983	4497	4484	95.67	VITVvi_vMgal_v1.0.hap1.chr03	::chr03:11311804-17785175
17764850	17774054	5333750	5342968	9205	9219	96.35	VITVvi_vMgal_v1.0.hap1.chr03	::chr03:11311804-17785175
17774041	17780083	5342899	5348992	6043	6094	95.11	VITVvi_vMgal_v1.0.hap1.chr03	::chr03:11311804-17785175
17780082	17781281	5349915	5351100	1200	1186	96.26	VITVvi_vMgal_v1.0.hap1.chr03	::chr03:11311804-17785175
17781733	17796752	5356714	5371787	15020	15074	96.32	VITVvi_vMgal_v1.0.hap1.chr03	::chr03:11311804-17785175
17789704	17790482	3028774	3027996	779	779	87.07	VITVvi_vMgal_v1.0.hap1.chr03	::chr03:11311804-17785175
17796752	17808646	5371906	5383973	11895	12068	96.09	VITVvi_vMgal_v1.0.hap1.chr03	::chr03:11311804-17785175
17808763	17810255	5384101	5385591	1493	1491	96.92	VITVvi_vMgal_v1.0.hap1.chr03	::chr03:11311804-17785175
17810247	17815900	5401674	5407319	5654	5646	98.55	VITVvi_vMgal_v1.0.hap1.chr03	::chr03:11311804-17785175
17815891	17819609	5411337	5415066	3719	3730	91.99	VITVvi_vMgal_v1.0.hap1.chr03	::chr03:11311804-17785175
17819601	17819871	5415165	5415435	271	271	94.12	VITVvi_vMgal_v1.0.hap1.chr03	::chr03:11311804-17785175
17819688	17821174	5414962	5416442	1487	1481	90.18	VITVvi_vMgal_v1.0.hap1.chr03	::chr03:11311804-17785175
17819977	17820164	5414962	5415149	188	188	94.68	VITVvi_vMgal_v1.0.hap1.chr03	::chr03:11311804-17785175
17828981	17830813	5423000	5424761	1833	1762	89.71	VITVvi_vMgal_v1.0.hap1.chr03	::chr03:11311804-17785175
17835255	17835644	5424755	5425144	390	390	94.87	VITVvi_vMgal_v1.0.hap1.chr03	::chr03:11311804-17785175
17836520	17838039	5427534	5429042	1520	1509	95.01	VITVvi_vMgal_v1.0.hap1.chr03	::chr03:11311804-17785175
17839933	17840370	5429053	5429496	438	444	93.48	VITVvi_vMgal_v1.0.hap1.chr03	::chr03:11311804-17785175
17845254	17851486	1794690	1788460	6233	6231	91.57	VITVvi_vMgal_v1.0.hap1.chr03	::chr03:11311804-17785175
17851488	17853998	1787788	1785278	2511	2511	94.47	VITVvi_vMgal_v1.0.hap1.chr03	::chr03:11311804-17785175
17853255	17855336	5783170	5785249	2082	2080	90.67	VITVvi_vMgal_v1.0.hap1.chr03	::chr03:11311804-17785175
17858911	17859510	4387667	4387055	600	613	85.39	VITVvi_vMgal_v1.0.hap1.chr03	::chr03:11311804-17785175
17863394	17865243	5429562	5431423	1850	1862	96.58	VITVvi_vMgal_v1.0.hap1.chr03	::chr03:11311804-17785175
17865241	17867822	5434229	5436867	2582	2639	93.87	VITVvi_vMgal_v1.0.hap1.chr03	::chr03:11311804-17785175
17868017	17869442	5438495	5439930	1426	1436	93.51	VITVvi_vMgal_v1.0.hap1.chr03	::chr03:11311804-17785175
17869157	17874542	5439962	5445265	5386	5304	97.57	VITVvi_vMgal_v1.0.hap1.chr03	::chr03:11311804-17785175
17874583	17883655	5445264	5454314	9073	9051	97.83	VITVvi_vMgal_v1.0.hap1.chr03	::chr03:11311804-17785175
17883857	17884962	578241	579343	1106	1103	96.22	VITVvi_vMgal_v1.0.hap1.chr03	::chr03:11311804-17785175
17885146	17889255	5454306	5458384	4110	4079	96.67	VITVvi_vMgal_v1.0.hap1.chr03	::chr03:11311804-17785175
17933143	17936030	5458489	5461405	2888	2917	96.54	VITVvi_vMgal_v1.0.hap1.chr03	::chr03:11311804-17785175
17936189	17953402	5461404	5478584	17214	17181	97.04	VITVvi_vMgal_v1.0.hap1.chr03	::chr03:11311804-17785175
17953397	17954692	5493212	5494512	1296	1301	97.39	VITVvi_vMgal_v1.0.hap1.chr03	::chr03:11311804-17785175
17954596	17955916	5494512	5495901	1321	1390	89.61	VITVvi_vMgal_v1.0.hap1.chr03	::chr03:11311804-17785175
17955915	17956554	5477949	5478584	640	636	97.04	VITVvi_vMgal_v1.0.hap1.chr03	::chr03:11311804-17785175
17956549	17957863	5493212	5494512	1315	1301	94.13	VITVvi_vMgal_v1.0.hap1.chr03	::chr03:11311804-17785175
17958170	17961834	5495026	5498710	3665	3685	95.9	VITVvi_vMgal_v1.0.hap1.chr03	::chr03:11311804-17785175
17961830	17962746	5513269	5514172	917	904	97.27	VITVvi_vMgal_v1.0.hap1.chr03	::chr03:11311804-17785175
17962746	17973445	5514696	5525313	10700	10618	96.67	VITVvi_vMgal_v1.0.hap1.chr03	::chr03:11311804-17785175
17973443	17974235	5525555	5526436	793	882	89.23	VITVvi_vMgal_v1.0.hap1.chr03	::chr03:11311804-17785175
17974227	17978564	5526644	5530986	4338	4343	96.97	VITVvi_vMgal_v1.0.hap1.chr03	::chr03:11311804-17785175
17978562	17979319	5531392	5532149	758	758	95.25	VITVvi_vMgal_v1.0.hap1.chr03	::chr03:11311804-17785175
17999328	18002496	2703232	2700111	3169	3122	93.98	VITVvi_vMgal_v1.0.hap1.chr03	::chr03:11311804-17785175
18000036	18000825	303208	304003	790	796	90.98	VITVvi_vMgal_v1.0.hap1.chr03	::chr03:11311804-17785175
18000036	18000620	2653774	2654322	585	549	85.71	VITVvi_vMgal_v1.0.hap1.chr03	::chr03:11311804-17785175
18012659	18012735	1321482	1321558	77	77	100	VITVvi_vMgal_v1.0.hap1.chr03	::chr03:11311804-17785175
18019711	18020535	5532142	5532984	825	843	91.93	VITVvi_vMgal_v1.0.hap1.chr03	::chr03:11311804-17785175
18020149	18022597	5609955	5612371	2449	2417	97.51	VITVvi_vMgal_v1.0.hap1.chr03	::chr03:11311804-17785175
18022843	18048609	5612504	5638306	25767	25803	96.59	VITVvi_vMgal_v1.0.hap1.chr03	::chr03:11311804-17785175
18047666	18047868	5637982	5637780	203	203	92.12	VITVvi_vMgal_v1.0.hap1.chr03	::chr03:11311804-17785175
18048078	18048285	5637570	5637367	208	204	89.9	VITVvi_vMgal_v1.0.hap1.chr03	::chr03:11311804-17785175
18058024	18066749	5638302	5647012	8726	8711	94.11	VITVvi_vMgal_v1.0.hap1.chr03	::chr03:11311804-17785175
18067162	18068175	5647030	5648090	1014	1061	89.72	VITVvi_vMgal_v1.0.hap1.chr03	::chr03:11311804-17785175
18068311	18069946	5648109	5649745	1636	1637	95.08	VITVvi_vMgal_v1.0.hap1.chr03	::chr03:11311804-17785175
18070957	18080867	5649745	5659697	9911	9953	96.98	VITVvi_vMgal_v1.0.hap1.chr03	::chr03:11311804-17785175
18083350	18085330	5659701	5661655	1981	1955	92.59	VITVvi_vMgal_v1.0.hap1.chr03	::chr03:11311804-17785175
18090353	18094824	5669343	5673875	4472	4533	90.28	VITVvi_vMgal_v1.0.hap1.chr03	::chr03:11311804-17785175
18095188	18098463	5673983	5677121	3276	3139	87.71	VITVvi_vMgal_v1.0.hap1.chr03	::chr03:11311804-17785175
18102336	18109208	5677118	5683932	6873	6815	97.01	VITVvi_vMgal_v1.0.hap1.chr03	::chr03:11311804-17785175
18109206	18142820	5684012	5717570	33615	33559	99.3	VITVvi_vMgal_v1.0.hap1.chr03	::chr03:11311804-17785175
18118294	18119110	5076847	5077661	817	815	97.92	VITVvi_vMgal_v1.0.hap1.chr03	::chr03:11311804-17785175
18119131	18125048	5079682	5085618	5918	5937	97.61	VITVvi_vMgal_v1.0.hap1.chr03	::chr03:11311804-17785175
18125048	18128428	5085764	5089168	3381	3405	96.17	VITVvi_vMgal_v1.0.hap1.chr03	::chr03:11311804-17785175
18125904	18126273	5087045	5087419	370	375	95.73	VITVvi_vMgal_v1.0.hap1.chr03	::chr03:11311804-17785175
18128427	18133288	5973282	5978147	4862	4866	90.61	VITVvi_vMgal_v1.0.hap1.chr03	::chr03:11311804-17785175
18136859	18142820	6034446	6040419	5962	5974	97.75	VITVvi_vMgal_v1.0.hap1.chr03	::chr03:11311804-17785175
18153764	18155505	5717576	5719307	1742	1732	98.39	VITVvi_vMgal_v1.0.hap1.chr03	::chr03:11311804-17785175
18153764	18156234	6040411	6042865	2471	2455	98.26	VITVvi_vMgal_v1.0.hap1.chr03	::chr03:11311804-17785175
18155500	18168204	5727163	5739858	12705	12696	99.29	VITVvi_vMgal_v1.0.hap1.chr03	::chr03:11311804-17785175
18155983	18160940	5903751	5898751	4958	5001	91.91	VITVvi_vMgal_v1.0.hap1.chr03	::chr03:11311804-17785175
18158658	18159767	5910135	5911235	1110	1101	90.2	VITVvi_vMgal_v1.0.hap1.chr03	::chr03:11311804-17785175
18162076	18162442	4002067	4001700	367	368	91.85	VITVvi_vMgal_v1.0.hap1.chr03	::chr03:11311804-17785175
18162501	18163723	2063038	2064266	1223	1229	92.23	VITVvi_vMgal_v1.0.hap1.chr03	::chr03:11311804-17785175
18162522	18163723	3987296	3986100	1202	1197	92.79	VITVvi_vMgal_v1.0.hap1.chr03	::chr03:11311804-17785175
18163100	18163721	2819475	2818853	622	623	93.44	VITVvi_vMgal_v1.0.hap1.chr03	::chr03:11311804-17785175
18169856	18182434	5739855	5752475	12579	12621	98.58	VITVvi_vMgal_v1.0.hap1.chr03	::chr03:11311804-17785175
18169856	18169931	5739938	5740013	76	76	100	VITVvi_vMgal_v1.0.hap1.chr03	::chr03:11311804-17785175
18174268	18175465	409277	408067	1198	1211	96.78	VITVvi_vMgal_v1.0.hap1.chr03	::chr03:11311804-17785175
18174557	18175465	4846186	4847094	909	909	95.94	VITVvi_vMgal_v1.0.hap1.chr03	::chr03:11311804-17785175
18178056	18179861	2689255	2687427	1806	1829	90.13	VITVvi_vMgal_v1.0.hap1.chr03	::chr03:11311804-17785175
18178069	18178612	3120192	3120733	544	542	92.12	VITVvi_vMgal_v1.0.hap1.chr03	::chr03:11311804-17785175
18179581	18183041	2708022	2704576	3461	3447	88.52	VITVvi_vMgal_v1.0.hap1.chr03	::chr03:11311804-17785175
18182431	18183036	5755687	5756292	606	606	99.01	VITVvi_vMgal_v1.0.hap1.chr03	::chr03:11311804-17785175
18183033	18183502	3462440	3461983	470	458	85.99	VITVvi_vMgal_v1.0.hap1.chr03	::chr03:11311804-17785175
18183033	18194149	5798048	5809151	11117	11104	98.54	VITVvi_vMgal_v1.0.hap1.chr03	::chr03:11311804-17785175
18206829	18207233	2679411	2679815	405	405	96.05	VITVvi_vMgal_v1.0.hap1.chr03	::chr03:11311804-17785175
18206874	18207233	918712	919071	360	360	89.75	VITVvi_vMgal_v1.0.hap1.chr03	::chr03:11311804-17785175
18214031	18214582	5812290	5811740	552	551	96.01	VITVvi_vMgal_v1.0.hap1.chr03	::chr03:11311804-17785175
18221969	18224910	3455640	3452700	2942	2941	98.16	VITVvi_vMgal_v1.0.hap1.chr03	::chr03:11311804-17785175
18229965	18239493	5809148	5818718	9529	9571	98.43	VITVvi_vMgal_v1.0.hap1.chr03	::chr03:11311804-17785175
18240474	18304536	5818817	5882891	64063	64075	98.68	VITVvi_vMgal_v1.0.hap1.chr03	::chr03:11311804-17785175
18257626	18260742	5034609	5031492	3117	3118	90.83	VITVvi_vMgal_v1.0.hap1.chr03	::chr03:11311804-17785175
18272510	18272732	5851100	5850877	223	224	90.31	VITVvi_vMgal_v1.0.hap1.chr03	::chr03:11311804-17785175
18287902	18289834	3461987	3460031	1933	1957	90.29	VITVvi_vMgal_v1.0.hap1.chr03	::chr03:11311804-17785175
18290227	18290802	3451769	3451205	576	565	90.22	VITVvi_vMgal_v1.0.hap1.chr03	::chr03:11311804-17785175
18294008	18298155	448564	444415	4148	4150	89.63	VITVvi_vMgal_v1.0.hap1.chr03	::chr03:11311804-17785175
18302759	18303367	344177	343572	609	606	88.29	VITVvi_vMgal_v1.0.hap1.chr03	::chr03:11311804-17785175
18304527	18304711	5886401	5886585	185	185	98.92	VITVvi_vMgal_v1.0.hap1.chr03	::chr03:11311804-17785175
18308195	18308523	5886582	5886911	329	330	98.48	VITVvi_vMgal_v1.0.hap1.chr03	::chr03:11311804-17785175
18308399	18320228	5886913	5898725	11830	11813	98.34	VITVvi_vMgal_v1.0.hap1.chr03	::chr03:11311804-17785175
18325033	18325743	3039362	3040069	711	708	92.21	VITVvi_vMgal_v1.0.hap1.chr03	::chr03:11311804-17785175
18336520	18336888	5739563	5739930	369	368	95.39	VITVvi_vMgal_v1.0.hap1.chr03	::chr03:11311804-17785175
18339068	18344391	5732935	5727646	5324	5290	91.31	VITVvi_vMgal_v1.0.hap1.chr03	::chr03:11311804-17785175
18339407	18349000	5898751	5908362	9594	9612	96.15	VITVvi_vMgal_v1.0.hap1.chr03	::chr03:11311804-17785175
18342201	18343380	6055313	6054134	1180	1180	86.48	VITVvi_vMgal_v1.0.hap1.chr03	::chr03:11311804-17785175
18343388	18344379	6054005	6053019	992	987	86.59	VITVvi_vMgal_v1.0.hap1.chr03	::chr03:11311804-17785175
18344140	18344391	6042865	6042614	252	252	95.24	VITVvi_vMgal_v1.0.hap1.chr03	::chr03:11311804-17785175
18348824	18350567	6299757	6301503	1744	1747	89.79	VITVvi_vMgal_v1.0.hap1.chr03	::chr03:11311804-17785175
18350583	18354876	5910048	5914349	4294	4302	96.64	VITVvi_vMgal_v1.0.hap1.chr03	::chr03:11311804-17785175
18351098	18353672	5745517	5748101	2575	2585	92.91	VITVvi_vMgal_v1.0.hap1.chr03	::chr03:11311804-17785175
18354907	18356060	5916335	5917483	1154	1149	97.31	VITVvi_vMgal_v1.0.hap1.chr03	::chr03:11311804-17785175
18356063	18359595	5941876	5945359	3533	3484	95.12	VITVvi_vMgal_v1.0.hap1.chr03	::chr03:11311804-17785175
18362758	18369736	5945449	5952429	6979	6981	95.81	VITVvi_vMgal_v1.0.hap1.chr03	::chr03:11311804-17785175
18367307	18367483	6111954	6111774	177	181	87.85	VITVvi_vMgal_v1.0.hap1.chr03	::chr03:11311804-17785175
18369715	18373033	5962938	5966278	3319	3341	96.01	VITVvi_vMgal_v1.0.hap1.chr03	::chr03:11311804-17785175
18372678	18375379	5966022	5968673	2702	2652	94.44	VITVvi_vMgal_v1.0.hap1.chr03	::chr03:11311804-17785175
18378172	18383473	6152866	6158146	5302	5281	88.12	VITVvi_vMgal_v1.0.hap1.chr03	::chr03:11311804-17785175
18381200	18384234	5969557	5972644	3035	3088	93.11	VITVvi_vMgal_v1.0.hap1.chr03	::chr03:11311804-17785175
18385225	18386751	1844868	1843384	1527	1485	85.34	VITVvi_vMgal_v1.0.hap1.chr03	::chr03:11311804-17785175
18397910	18398215	5973273	5973578	306	306	97.39	VITVvi_vMgal_v1.0.hap1.chr03	::chr03:11311804-17785175
18398216	18403744	5979013	5984525	5529	5513	96.19	VITVvi_vMgal_v1.0.hap1.chr03	::chr03:11311804-17785175
18404655	18413792	5984550	5993668	9138	9119	94.84	VITVvi_vMgal_v1.0.hap1.chr03	::chr03:11311804-17785175
18407020	18408767	6011112	6012829	1748	1718	88.01	VITVvi_vMgal_v1.0.hap1.chr03	::chr03:11311804-17785175
18414131	18415379	3739367	3738114	1249	1254	96.49	VITVvi_vMgal_v1.0.hap1.chr03	::chr03:11311804-17785175
18415380	18417612	5993666	5995849	2233	2184	92.7	VITVvi_vMgal_v1.0.hap1.chr03	::chr03:11311804-17785175
18417608	18420357	5997872	6000628	2750	2757	94.45	VITVvi_vMgal_v1.0.hap1.chr03	::chr03:11311804-17785175
[truncated: 140 more rows]

## Sheet: Rpv30_PN40024v5_vs_Rpv30-Mgalo
[S1]	[E1]	[S2]	[E2]	[LEN 1]	[LEN 2]	[% IDY]	[TAGS]
9732576	9736584	1	4008	4009	4008	97.27	VITVvi_vMgal_v1.0.hap1.chr03	::chr03:9831173-18373191			Start	End
9736602	9739015	4161	6559	2414	2399	91.89	VITVvi_vMgal_v1.0.hap1.chr03	::chr03:9831173-18373191			9732576	18965519
9739011	9743654	10071	14719	4644	4649	96.64	VITVvi_vMgal_v1.0.hap1.chr03	::chr03:9831173-18373191
9744453	9762178	14715	32400	17726	17686	94.65	VITVvi_vMgal_v1.0.hap1.chr03	::chr03:9831173-18373191
9762180	9766144	50880	54846	3965	3967	95.12	VITVvi_vMgal_v1.0.hap1.chr03	::chr03:9831173-18373191
9766261	9767851	54846	56424	1591	1579	95.25	VITVvi_vMgal_v1.0.hap1.chr03	::chr03:9831173-18373191
9768572	9775159	56417	63003	6588	6587	99.27	VITVvi_vMgal_v1.0.hap1.chr03	::chr03:9831173-18373191
9775144	9794413	63025	82299	19270	19275	99.06	VITVvi_vMgal_v1.0.hap1.chr03	::chr03:9831173-18373191
9794395	9796621	88703	90928	2227	2226	99.19	VITVvi_vMgal_v1.0.hap1.chr03	::chr03:9831173-18373191
9797128	9800150	90924	93927	3023	3004	98.18	VITVvi_vMgal_v1.0.hap1.chr03	::chr03:9831173-18373191
9800679	9836332	93915	129503	35654	35589	99.6	VITVvi_vMgal_v1.0.hap1.chr03	::chr03:9831173-18373191
9836355	9932092	129482	225214	95738	95733	99.88	VITVvi_vMgal_v1.0.hap1.chr03	::chr03:9831173-18373191
9932090	9940435	225249	233615	8346	8367	98.65	VITVvi_vMgal_v1.0.hap1.chr03	::chr03:9831173-18373191
9940398	9942021	238380	240011	1624	1632	96.22	VITVvi_vMgal_v1.0.hap1.chr03	::chr03:9831173-18373191
9946681	9950602	240007	243963	3922	3957	95.24	VITVvi_vMgal_v1.0.hap1.chr03	::chr03:9831173-18373191
9950590	10000018	243987	293449	49429	49463	98.81	VITVvi_vMgal_v1.0.hap1.chr03	::chr03:9831173-18373191
10000221	10010524	293443	303831	10304	10389	93.58	VITVvi_vMgal_v1.0.hap1.chr03	::chr03:9831173-18373191
10010294	10016475	303832	309996	6182	6165	95.26	VITVvi_vMgal_v1.0.hap1.chr03	::chr03:9831173-18373191
10016599	10018909	309998	312294	2311	2297	97.02	VITVvi_vMgal_v1.0.hap1.chr03	::chr03:9831173-18373191
10021699	10023199	751422	752929	1501	1508	90.23	VITVvi_vMgal_v1.0.hap1.chr03	::chr03:9831173-18373191
10029699	10042908	312295	325444	13210	13150	92.57	VITVvi_vMgal_v1.0.hap1.chr03	::chr03:9831173-18373191
10040629	10042278	336695	338330	1650	1636	89.11	VITVvi_vMgal_v1.0.hap1.chr03	::chr03:9831173-18373191
10043495	10045569	326173	328219	2075	2047	88.2	VITVvi_vMgal_v1.0.hap1.chr03	::chr03:9831173-18373191
10045028	10047093	327313	329321	2066	2009	90.66	VITVvi_vMgal_v1.0.hap1.chr03	::chr03:9831173-18373191
10047206	10056338	329323	338510	9133	9188	91.03	VITVvi_vMgal_v1.0.hap1.chr03	::chr03:9831173-18373191
10061409	10065040	338505	342089	3632	3585	89.09	VITVvi_vMgal_v1.0.hap1.chr03	::chr03:9831173-18373191
10066223	10068699	342071	344502	2477	2432	93.87	VITVvi_vMgal_v1.0.hap1.chr03	::chr03:9831173-18373191
10068702	10090216	344229	365633	21515	21405	97.38	VITVvi_vMgal_v1.0.hap1.chr03	::chr03:9831173-18373191
10093931	10095689	365628	367493	1759	1866	92.29	VITVvi_vMgal_v1.0.hap1.chr03	::chr03:9831173-18373191
10095685	10155938	368745	429038	60254	60294	98.61	VITVvi_vMgal_v1.0.hap1.chr03	::chr03:9831173-18373191
10157320	10159788	429034	431502	2469	2469	96.89	VITVvi_vMgal_v1.0.hap1.chr03	::chr03:9831173-18373191
10159934	10161361	431501	432931	1428	1431	97.77	VITVvi_vMgal_v1.0.hap1.chr03	::chr03:9831173-18373191
10161467	10172455	433118	444104	10989	10987	96.62	VITVvi_vMgal_v1.0.hap1.chr03	::chr03:9831173-18373191
10172456	10175608	444281	447418	3153	3138	96.16	VITVvi_vMgal_v1.0.hap1.chr03	::chr03:9831173-18373191
10175603	10187018	447648	458938	11416	11291	97.47	VITVvi_vMgal_v1.0.hap1.chr03	::chr03:9831173-18373191
10188420	10195241	458932	465750	6822	6819	96.51	VITVvi_vMgal_v1.0.hap1.chr03	::chr03:9831173-18373191
10195242	10200688	1251127	1245636	5447	5492	96.23	VITVvi_vMgal_v1.0.hap1.chr03	::chr03:9831173-18373191
10200690	10217438	465747	482468	16749	16722	97.06	VITVvi_vMgal_v1.0.hap1.chr03	::chr03:9831173-18373191
10217421	10223575	488556	494729	6155	6174	98.35	VITVvi_vMgal_v1.0.hap1.chr03	::chr03:9831173-18373191
10225863	10244404	494724	513355	18542	18632	97.99	VITVvi_vMgal_v1.0.hap1.chr03	::chr03:9831173-18373191
10243990	10261247	512985	530340	17258	17356	96.68	VITVvi_vMgal_v1.0.hap1.chr03	::chr03:9831173-18373191
10261276	10295856	530164	564751	34581	34588	99.45	VITVvi_vMgal_v1.0.hap1.chr03	::chr03:9831173-18373191
10296591	10303982	565007	572408	7392	7402	98.99	VITVvi_vMgal_v1.0.hap1.chr03	::chr03:9831173-18373191
10315924	10319055	572411	575553	3132	3143	95.79	VITVvi_vMgal_v1.0.hap1.chr03	::chr03:9831173-18373191
10319275	10320573	575552	576855	1299	1304	94.9	VITVvi_vMgal_v1.0.hap1.chr03	::chr03:9831173-18373191
10320576	10321056	578986	579475	481	490	94.7	VITVvi_vMgal_v1.0.hap1.chr03	::chr03:9831173-18373191
10323884	10326318	936986	939435	2435	2450	95.18	VITVvi_vMgal_v1.0.hap1.chr03	::chr03:9831173-18373191
10325383	10329930	673675	678217	4548	4543	97.76	VITVvi_vMgal_v1.0.hap1.chr03	::chr03:9831173-18373191
10327537	10331406	948091	951961	3870	3871	96.93	VITVvi_vMgal_v1.0.hap1.chr03	::chr03:9831173-18373191
10330846	10337235	951121	957518	6390	6398	95.99	VITVvi_vMgal_v1.0.hap1.chr03	::chr03:9831173-18373191
10337231	10339123	964213	966143	1893	1931	90.73	VITVvi_vMgal_v1.0.hap1.chr03	::chr03:9831173-18373191
10339549	10342100	2834331	2836841	2552	2511	87.89	VITVvi_vMgal_v1.0.hap1.chr03	::chr03:9831173-18373191
10343450	10346343	764341	767246	2894	2906	94.6	VITVvi_vMgal_v1.0.hap1.chr03	::chr03:9831173-18373191
10346340	10351365	724883	729838	5026	4956	94.11	VITVvi_vMgal_v1.0.hap1.chr03	::chr03:9831173-18373191
10350017	10354580	730308	734876	4564	4569	95.01	VITVvi_vMgal_v1.0.hap1.chr03	::chr03:9831173-18373191
10354456	10359558	735943	741164	5103	5222	94.88	VITVvi_vMgal_v1.0.hap1.chr03	::chr03:9831173-18373191
10358721	10360816	1044382	1046588	2096	2207	88.49	VITVvi_vMgal_v1.0.hap1.chr03	::chr03:9831173-18373191
10360524	10362262	741217	742968	1739	1752	93.39	VITVvi_vMgal_v1.0.hap1.chr03	::chr03:9831173-18373191
10362265	10364289	742615	744633	2025	2019	95.44	VITVvi_vMgal_v1.0.hap1.chr03	::chr03:9831173-18373191
10364499	10366157	1076032	1074393	1659	1640	95.5	VITVvi_vMgal_v1.0.hap1.chr03	::chr03:9831173-18373191
10368677	10371355	790637	793396	2679	2760	93.66	VITVvi_vMgal_v1.0.hap1.chr03	::chr03:9831173-18373191
10370488	10374205	7425913	7429612	3718	3700	98.47	VITVvi_vMgal_v1.0.hap1.chr03	::chr03:9831173-18373191
10375076	10378649	1095803	1099382	3574	3580	94.28	VITVvi_vMgal_v1.0.hap1.chr03	::chr03:9831173-18373191
10376212	10386639	795182	805478	10428	10297	92.21	VITVvi_vMgal_v1.0.hap1.chr03	::chr03:9831173-18373191
10386636	10393083	809171	815595	6448	6425	98.11	VITVvi_vMgal_v1.0.hap1.chr03	::chr03:9831173-18373191
10387788	10397651	643746	633959	9864	9788	91.73	VITVvi_vMgal_v1.0.hap1.chr03	::chr03:9831173-18373191
10393079	10399378	817245	823485	6300	6241	97.83	VITVvi_vMgal_v1.0.hap1.chr03	::chr03:9831173-18373191
10399382	10413740	823674	838054	14359	14381	98.29	VITVvi_vMgal_v1.0.hap1.chr03	::chr03:9831173-18373191
10413738	10417799	841801	845837	4062	4037	98.5	VITVvi_vMgal_v1.0.hap1.chr03	::chr03:9831173-18373191
10417911	10418447	845835	846398	537	564	93.97	VITVvi_vMgal_v1.0.hap1.chr03	::chr03:9831173-18373191
10419222	10419683	846626	847085	462	460	97.4	VITVvi_vMgal_v1.0.hap1.chr03	::chr03:9831173-18373191
10420632	10424861	847469	851671	4230	4203	92.83	VITVvi_vMgal_v1.0.hap1.chr03	::chr03:9831173-18373191
10421036	10431389	615454	605026	10354	10429	92.03	VITVvi_vMgal_v1.0.hap1.chr03	::chr03:9831173-18373191
10433046	10433752	855854	856578	707	725	85.21	VITVvi_vMgal_v1.0.hap1.chr03	::chr03:9831173-18373191
10433984	10440726	856743	863469	6743	6727	92.87	VITVvi_vMgal_v1.0.hap1.chr03	::chr03:9831173-18373191
10440763	10441049	863612	863898	287	287	95.17	VITVvi_vMgal_v1.0.hap1.chr03	::chr03:9831173-18373191
10446716	10451412	863890	868574	4697	4685	95.85	VITVvi_vMgal_v1.0.hap1.chr03	::chr03:9831173-18373191
10447914	10456210	591835	583509	8297	8327	96.66	VITVvi_vMgal_v1.0.hap1.chr03	::chr03:9831173-18373191
10451813	10456815	868573	873603	5003	5031	93.54	VITVvi_vMgal_v1.0.hap1.chr03	::chr03:9831173-18373191
10456205	10459366	583278	580145	3162	3134	96.91	VITVvi_vMgal_v1.0.hap1.chr03	::chr03:9831173-18373191
10459593	10460124	579999	579484	532	516	96.05	VITVvi_vMgal_v1.0.hap1.chr03	::chr03:9831173-18373191
10460537	10462997	861278	858861	2461	2418	93.4	VITVvi_vMgal_v1.0.hap1.chr03	::chr03:9831173-18373191
10461947	10463006	852114	853176	1060	1063	91.2	VITVvi_vMgal_v1.0.hap1.chr03	::chr03:9831173-18373191
10465751	10469922	856591	852416	4172	4176	88.58	VITVvi_vMgal_v1.0.hap1.chr03	::chr03:9831173-18373191
10470217	10471648	5344219	5345651	1432	1433	93.62	VITVvi_vMgal_v1.0.hap1.chr03	::chr03:9831173-18373191
10470281	10471648	790625	792017	1368	1393	90.03	VITVvi_vMgal_v1.0.hap1.chr03	::chr03:9831173-18373191
10471649	10475097	7425601	7429039	3449	3439	98.47	VITVvi_vMgal_v1.0.hap1.chr03	::chr03:9831173-18373191
10475072	10478865	607675	611502	3794	3828	92.51	VITVvi_vMgal_v1.0.hap1.chr03	::chr03:9831173-18373191
10479054	10482485	850855	847469	3432	3387	93.36	VITVvi_vMgal_v1.0.hap1.chr03	::chr03:9831173-18373191
10483435	10483896	847085	846626	462	460	97.62	VITVvi_vMgal_v1.0.hap1.chr03	::chr03:9831173-18373191
10484671	10485207	846398	845835	537	564	94.15	VITVvi_vMgal_v1.0.hap1.chr03	::chr03:9831173-18373191
10485321	10489336	845835	841801	4016	4035	98.42	VITVvi_vMgal_v1.0.hap1.chr03	::chr03:9831173-18373191
10489334	10497746	838054	829652	8413	8403	99.01	VITVvi_vMgal_v1.0.hap1.chr03	::chr03:9831173-18373191
10499669	10509917	829656	819381	10249	10276	98.67	VITVvi_vMgal_v1.0.hap1.chr03	::chr03:9831173-18373191
10509918	10517401	636487	643827	7484	7341	91.85	VITVvi_vMgal_v1.0.hap1.chr03	::chr03:9831173-18373191
10512009	10518472	815595	809171	6464	6425	98.22	VITVvi_vMgal_v1.0.hap1.chr03	::chr03:9831173-18373191
10518469	10523913	805478	800141	5445	5338	95.25	VITVvi_vMgal_v1.0.hap1.chr03	::chr03:9831173-18373191
10522577	10524174	659808	661368	1598	1561	92.89	VITVvi_vMgal_v1.0.hap1.chr03	::chr03:9831173-18373191
10524008	10528181	800112	796016	4174	4097	89.83	VITVvi_vMgal_v1.0.hap1.chr03	::chr03:9831173-18373191
10528182	10529234	1096598	1095510	1053	1089	91.83	VITVvi_vMgal_v1.0.hap1.chr03	::chr03:9831173-18373191
10529228	10530238	1093837	1092806	1011	1032	92.51	VITVvi_vMgal_v1.0.hap1.chr03	::chr03:9831173-18373191
10534185	10534306	781904	781780	122	125	95.2	VITVvi_vMgal_v1.0.hap1.chr03	::chr03:9831173-18373191
10534346	10534496	1050298	1050145	151	154	92.86	VITVvi_vMgal_v1.0.hap1.chr03	::chr03:9831173-18373191
10534405	10535779	781778	780408	1375	1371	95.8	VITVvi_vMgal_v1.0.hap1.chr03	::chr03:9831173-18373191
10536066	10537365	1098142	1096844	1300	1299	91.24	VITVvi_vMgal_v1.0.hap1.chr03	::chr03:9831173-18373191
10537366	10543345	723476	717501	5980	5976	91.78	VITVvi_vMgal_v1.0.hap1.chr03	::chr03:9831173-18373191
10543345	10548044	952825	957518	4700	4694	96.18	VITVvi_vMgal_v1.0.hap1.chr03	::chr03:9831173-18373191
10548040	10549991	964213	966143	1952	1931	93.25	VITVvi_vMgal_v1.0.hap1.chr03	::chr03:9831173-18373191
10550530	10550721	761841	762032	192	192	98.44	VITVvi_vMgal_v1.0.hap1.chr03	::chr03:9831173-18373191
10551683	10552659	2366236	2365224	977	1013	88.94	VITVvi_vMgal_v1.0.hap1.chr03	::chr03:9831173-18373191
10553374	10559137	2365222	2359446	5764	5777	91.64	VITVvi_vMgal_v1.0.hap1.chr03	::chr03:9831173-18373191
10559272	10561222	2356159	2354232	1951	1928	92.62	VITVvi_vMgal_v1.0.hap1.chr03	::chr03:9831173-18373191
10561451	10562916	4524155	4525623	1466	1469	91.64	VITVvi_vMgal_v1.0.hap1.chr03	::chr03:9831173-18373191
10563093	10563702	4525625	4526234	610	610	92.16	VITVvi_vMgal_v1.0.hap1.chr03	::chr03:9831173-18373191
10563707	10568011	984166	988472	4305	4307	95.72	VITVvi_vMgal_v1.0.hap1.chr03	::chr03:9831173-18373191
10576635	10577085	1053754	1054204	451	451	94.46	VITVvi_vMgal_v1.0.hap1.chr03	::chr03:9831173-18373191
10582043	10582515	8260531	8261003	473	473	85.08	VITVvi_vMgal_v1.0.hap1.chr03	::chr03:9831173-18373191
10582517	10583738	988469	989687	1222	1219	96.89	VITVvi_vMgal_v1.0.hap1.chr03	::chr03:9831173-18373191
10583784	10591064	990096	997418	7281	7323	95.15	VITVvi_vMgal_v1.0.hap1.chr03	::chr03:9831173-18373191
10628700	10629531	2994323	2995166	832	844	94.43	VITVvi_vMgal_v1.0.hap1.chr03	::chr03:9831173-18373191
10629538	10630813	2995708	2996975	1276	1268	95.61	VITVvi_vMgal_v1.0.hap1.chr03	::chr03:9831173-18373191
10631737	10634345	2999556	3002157	2609	2602	94.34	VITVvi_vMgal_v1.0.hap1.chr03	::chr03:9831173-18373191
10637348	10652916	2878964	2863369	15569	15596	97.48	VITVvi_vMgal_v1.0.hap1.chr03	::chr03:9831173-18373191
10652917	10653310	999220	999609	394	390	96.45	VITVvi_vMgal_v1.0.hap1.chr03	::chr03:9831173-18373191
10653640	10654511	779559	780407	872	849	92.53	VITVvi_vMgal_v1.0.hap1.chr03	::chr03:9831173-18373191
10654093	10657178	999608	1002596	3086	2989	93.93	VITVvi_vMgal_v1.0.hap1.chr03	::chr03:9831173-18373191
10656268	10660712	1466776	1471217	4445	4442	95.37	VITVvi_vMgal_v1.0.hap1.chr03	::chr03:9831173-18373191
10657354	10666589	1002597	1011748	9236	9152	95.19	VITVvi_vMgal_v1.0.hap1.chr03	::chr03:9831173-18373191
10661019	10668032	695853	702800	7014	6948	95.3	VITVvi_vMgal_v1.0.hap1.chr03	::chr03:9831173-18373191
10666585	10668032	1013541	1014987	1448	1447	95.18	VITVvi_vMgal_v1.0.hap1.chr03	::chr03:9831173-18373191
10668233	10670491	1014984	1017353	2259	2370	91.77	VITVvi_vMgal_v1.0.hap1.chr03	::chr03:9831173-18373191
10671284	10678333	1017348	1024519	7050	7172	90.52	VITVvi_vMgal_v1.0.hap1.chr03	::chr03:9831173-18373191
10686844	10687373	1024519	1025043	530	525	94.54	VITVvi_vMgal_v1.0.hap1.chr03	::chr03:9831173-18373191
10687369	10690506	1027000	1030148	3138	3149	90.07	VITVvi_vMgal_v1.0.hap1.chr03	::chr03:9831173-18373191
10690495	10692599	1030859	1032947	2105	2089	90.97	VITVvi_vMgal_v1.0.hap1.chr03	::chr03:9831173-18373191
10697830	10700039	1032942	1035157	2210	2216	89.49	VITVvi_vMgal_v1.0.hap1.chr03	::chr03:9831173-18373191
10700039	10704046	1035283	1039312	4008	4030	93.06	VITVvi_vMgal_v1.0.hap1.chr03	::chr03:9831173-18373191
10704876	10710891	761619	755553	6016	6067	94.24	VITVvi_vMgal_v1.0.hap1.chr03	::chr03:9831173-18373191
10715120	10717257	1085931	1083819	2138	2113	94.76	VITVvi_vMgal_v1.0.hap1.chr03	::chr03:9831173-18373191
10716383	10718042	939435	937742	1660	1694	94.76	VITVvi_vMgal_v1.0.hap1.chr03	::chr03:9831173-18373191
10731619	10732109	7576751	7576261	491	491	88.24	VITVvi_vMgal_v1.0.hap1.chr03	::chr03:9831173-18373191
10737606	10738593	6795229	6796232	988	1004	89.21	VITVvi_vMgal_v1.0.hap1.chr03	::chr03:9831173-18373191
10739384	10740443	37354	36310	1060	1045	88.53	VITVvi_vMgal_v1.0.hap1.chr03	::chr03:9831173-18373191
10743005	10744580	748454	746890	1576	1565	96.02	VITVvi_vMgal_v1.0.hap1.chr03	::chr03:9831173-18373191
10743005	10744151	937703	936484	1147	1220	87.72	VITVvi_vMgal_v1.0.hap1.chr03	::chr03:9831173-18373191
10743993	10744749	658991	659808	757	818	87.17	VITVvi_vMgal_v1.0.hap1.chr03	::chr03:9831173-18373191
10744086	10746387	1076764	1074393	2302	2372	92.83	VITVvi_vMgal_v1.0.hap1.chr03	::chr03:9831173-18373191
10744613	10746593	670897	668965	1981	1933	94.25	VITVvi_vMgal_v1.0.hap1.chr03	::chr03:9831173-18373191
10746589	10748738	744751	742615	2150	2137	96.24	VITVvi_vMgal_v1.0.hap1.chr03	::chr03:9831173-18373191
10748741	10750539	742968	741173	1799	1796	94.78	VITVvi_vMgal_v1.0.hap1.chr03	::chr03:9831173-18373191
10750203	10751185	1046588	1045600	983	989	91.81	VITVvi_vMgal_v1.0.hap1.chr03	::chr03:9831173-18373191
10751182	10754659	739463	735943	3478	3521	95.51	VITVvi_vMgal_v1.0.hap1.chr03	::chr03:9831173-18373191
10754535	10759733	734876	729705	5199	5172	95.43	VITVvi_vMgal_v1.0.hap1.chr03	::chr03:9831173-18373191
10759222	10761970	731663	728898	2749	2766	87.99	VITVvi_vMgal_v1.0.hap1.chr03	::chr03:9831173-18373191
10760882	10778974	728528	710406	18093	18123	95.08	VITVvi_vMgal_v1.0.hap1.chr03	::chr03:9831173-18373191
10778967	10781591	708689	706049	2625	2641	96.26	VITVvi_vMgal_v1.0.hap1.chr03	::chr03:9831173-18373191
10781579	10784448	665515	662631	2870	2885	94.6	VITVvi_vMgal_v1.0.hap1.chr03	::chr03:9831173-18373191
10781586	10786791	699874	694613	5206	5262	96.68	VITVvi_vMgal_v1.0.hap1.chr03	::chr03:9831173-18373191
10788035	10788268	4603823	4604055	234	233	90.25	VITVvi_vMgal_v1.0.hap1.chr03	::chr03:9831173-18373191
10788527	10796116	694617	687007	7590	7611	97.26	VITVvi_vMgal_v1.0.hap1.chr03	::chr03:9831173-18373191
10797792	10797997	687012	686807	206	206	97.09	VITVvi_vMgal_v1.0.hap1.chr03	::chr03:9831173-18373191
10797992	10798701	686493	685798	710	696	92	VITVvi_vMgal_v1.0.hap1.chr03	::chr03:9831173-18373191
10809198	10811828	685802	683127	2631	2676	94.75	VITVvi_vMgal_v1.0.hap1.chr03	::chr03:9831173-18373191
10811831	10813799	682677	680741	1969	1937	94.65	VITVvi_vMgal_v1.0.hap1.chr03	::chr03:9831173-18373191
10813799	10814377	680458	679869	579	590	92.36	VITVvi_vMgal_v1.0.hap1.chr03	::chr03:9831173-18373191
10813799	10814377	772817	772221	579	597	92.68	VITVvi_vMgal_v1.0.hap1.chr03	::chr03:9831173-18373191
10814581	10817166	1438481	1441067	2586	2587	96.99	VITVvi_vMgal_v1.0.hap1.chr03	::chr03:9831173-18373191
10817775	10818301	679652	679191	527	462	84.63	VITVvi_vMgal_v1.0.hap1.chr03	::chr03:9831173-18373191
10818575	10821859	767557	764341	3285	3217	92.46	VITVvi_vMgal_v1.0.hap1.chr03	::chr03:9831173-18373191
10818610	10819523	679192	678278	914	915	98.69	VITVvi_vMgal_v1.0.hap1.chr03	::chr03:9831173-18373191
10820769	10821234	639467	639928	466	462	89.1	VITVvi_vMgal_v1.0.hap1.chr03	::chr03:9831173-18373191
10823176	10825705	764345	761819	2530	2527	92.87	VITVvi_vMgal_v1.0.hap1.chr03	::chr03:9831173-18373191
10826127	10828057	966143	964217	1931	1927	93.35	VITVvi_vMgal_v1.0.hap1.chr03	::chr03:9831173-18373191
10828057	10834445	957518	951121	6389	6398	96	VITVvi_vMgal_v1.0.hap1.chr03	::chr03:9831173-18373191
10834445	10838314	760743	756874	3870	3870	95.34	VITVvi_vMgal_v1.0.hap1.chr03	::chr03:9831173-18373191
10835922	10840457	678217	673679	4536	4539	97.8	VITVvi_vMgal_v1.0.hap1.chr03	::chr03:9831173-18373191
10839533	10843928	939435	935081	4396	4355	93.63	VITVvi_vMgal_v1.0.hap1.chr03	::chr03:9831173-18373191
10840232	10846708	673675	667223	6477	6453	96.7	VITVvi_vMgal_v1.0.hap1.chr03	::chr03:9831173-18373191
10845559	10849500	5467164	5471101	3942	3938	96.53	VITVvi_vMgal_v1.0.hap1.chr03	::chr03:9831173-18373191
10849498	10853211	5344115	5347816	3714	3702	94.65	VITVvi_vMgal_v1.0.hap1.chr03	::chr03:9831173-18373191
10853847	10857649	5340477	5344291	3803	3815	96.57	VITVvi_vMgal_v1.0.hap1.chr03	::chr03:9831173-18373191
10857664	10859632	792600	790588	1969	2013	93.27	VITVvi_vMgal_v1.0.hap1.chr03	::chr03:9831173-18373191
10857664	10863402	5346234	5340477	5739	5758	95.22	VITVvi_vMgal_v1.0.hap1.chr03	::chr03:9831173-18373191
10865764	10871765	1120111	1126116	6002	6006	98.17	VITVvi_vMgal_v1.0.hap1.chr03	::chr03:9831173-18373191
10874700	10876537	5479774	5481612	1838	1839	94.73	VITVvi_vMgal_v1.0.hap1.chr03	::chr03:9831173-18373191
10877951	10879537	8477594	8479185	1587	1592	97.18	VITVvi_vMgal_v1.0.hap1.chr03	::chr03:9831173-18373191
10879270	10882574	878949	875641	3305	3309	97.92	VITVvi_vMgal_v1.0.hap1.chr03	::chr03:9831173-18373191
10883136	10884690	1841277	1839693	1555	1585	96.15	VITVvi_vMgal_v1.0.hap1.chr03	::chr03:9831173-18373191
10885068	10886384	5216219	5214903	1317	1317	94.59	VITVvi_vMgal_v1.0.hap1.chr03	::chr03:9831173-18373191
10891381	10893246	1126115	1128024	1866	1910	97.12	VITVvi_vMgal_v1.0.hap1.chr03	::chr03:9831173-18373191
10893242	10897457	1129710	1133932	4216	4223	98.84	VITVvi_vMgal_v1.0.hap1.chr03	::chr03:9831173-18373191
10897455	10908788	1135911	1147209	11334	11299	98.74	VITVvi_vMgal_v1.0.hap1.chr03	::chr03:9831173-18373191
10908783	10917249	1152409	1160801	8467	8393	97.55	VITVvi_vMgal_v1.0.hap1.chr03	::chr03:9831173-18373191
10917275	10932470	1166657	1181892	15196	15236	97.92	VITVvi_vMgal_v1.0.hap1.chr03	::chr03:9831173-18373191
10930157	10965510	1190043	1225456	35354	35414	98.39	VITVvi_vMgal_v1.0.hap1.chr03	::chr03:9831173-18373191
10965401	10968095	1225624	1228305	2695	2682	98.03	VITVvi_vMgal_v1.0.hap1.chr03	::chr03:9831173-18373191
10968093	10985061	1228608	1245636	16969	17029	98.5	VITVvi_vMgal_v1.0.hap1.chr03	::chr03:9831173-18373191
10985056	10987958	1251128	1254025	2903	2898	96.31	VITVvi_vMgal_v1.0.hap1.chr03	::chr03:9831173-18373191
10987960	11003916	1254379	1270372	15957	15994	97.79	VITVvi_vMgal_v1.0.hap1.chr03	::chr03:9831173-18373191
11003915	11006715	1271140	1273942	2801	2803	95.19	VITVvi_vMgal_v1.0.hap1.chr03	::chr03:9831173-18373191
11006715	11010208	1274503	1277994	3494	3492	98.28	VITVvi_vMgal_v1.0.hap1.chr03	::chr03:9831173-18373191
11010206	11148700	1278355	1416788	138495	138434	99.29	VITVvi_vMgal_v1.0.hap1.chr03	::chr03:9831173-18373191
11148676	11181584	1416800	1449668	32909	32869	99.17	VITVvi_vMgal_v1.0.hap1.chr03	::chr03:9831173-18373191
11181729	11187245	1449676	1455194	5517	5519	95.12	VITVvi_vMgal_v1.0.hap1.chr03	::chr03:9831173-18373191
11185886	11193681	1454210	1462028	7796	7819	95.93	VITVvi_vMgal_v1.0.hap1.chr03	::chr03:9831173-18373191
11193797	11198571	1462028	1466742	4775	4715	94.76	VITVvi_vMgal_v1.0.hap1.chr03	::chr03:9831173-18373191
11198767	11200448	1480014	1481697	1682	1684	92.74	VITVvi_vMgal_v1.0.hap1.chr03	::chr03:9831173-18373191
11205670	11209070	1493888	1497280	3401	3393	95.32	VITVvi_vMgal_v1.0.hap1.chr03	::chr03:9831173-18373191
11209067	11211185	1499228	1501302	2119	2075	93.02	VITVvi_vMgal_v1.0.hap1.chr03	::chr03:9831173-18373191
11211618	11215268	1501063	1504721	3651	3659	95.35	VITVvi_vMgal_v1.0.hap1.chr03	::chr03:9831173-18373191
11215264	11219237	1513220	1517200	3974	3981	96.67	VITVvi_vMgal_v1.0.hap1.chr03	::chr03:9831173-18373191
11219367	11221192	1866046	1867916	1826	1871	85.47	VITVvi_vMgal_v1.0.hap1.chr03	::chr03:9831173-18373191
11221822	11222979	1868557	1869717	1158	1161	87.7	VITVvi_vMgal_v1.0.hap1.chr03	::chr03:9831173-18373191
11222981	11224901	1485650	1483730	1921	1921	94.55	VITVvi_vMgal_v1.0.hap1.chr03	::chr03:9831173-18373191
11224984	11236327	4984216	4972840	11344	11377	94.94	VITVvi_vMgal_v1.0.hap1.chr03	::chr03:9831173-18373191
11236327	11239559	2581516	2584743	3233	3228	90.2	VITVvi_vMgal_v1.0.hap1.chr03	::chr03:9831173-18373191
11239553	11242598	1490540	1493592	3046	3053	87.85	VITVvi_vMgal_v1.0.hap1.chr03	::chr03:9831173-18373191
11243085	11243394	1517193	1517502	310	310	99.03	VITVvi_vMgal_v1.0.hap1.chr03	::chr03:9831173-18373191
11243392	11244499	1525630	1526749	1108	1120	96.97	VITVvi_vMgal_v1.0.hap1.chr03	::chr03:9831173-18373191
11247889	11249163	1526745	1528022	1275	1278	97.26	VITVvi_vMgal_v1.0.hap1.chr03	::chr03:9831173-18373191
11249162	11250196	5993756	5992737	1035	1020	94.41	VITVvi_vMgal_v1.0.hap1.chr03	::chr03:9831173-18373191
11252202	11254044	1528018	1529760	1843	1743	91.26	VITVvi_vMgal_v1.0.hap1.chr03	::chr03:9831173-18373191
11253166	11253778	1529494	1528919	613	576	83.01	VITVvi_vMgal_v1.0.hap1.chr03	::chr03:9831173-18373191
11253618	11254044	1503330	1503756	427	427	95.55	VITVvi_vMgal_v1.0.hap1.chr03	::chr03:9831173-18373191
11254380	11258129	8125132	8121373	3750	3760	93.54	VITVvi_vMgal_v1.0.hap1.chr03	::chr03:9831173-18373191
11258152	11260151	1529755	1531754	2000	2000	95.45	VITVvi_vMgal_v1.0.hap1.chr03	::chr03:9831173-18373191
11260794	11262554	1532202	1533902	1761	1701	92.13	VITVvi_vMgal_v1.0.hap1.chr03	::chr03:9831173-18373191
11263392	11264917	1462028	1463594	1526	1567	90.53	VITVvi_vMgal_v1.0.hap1.chr03	::chr03:9831173-18373191
11269029	11269830	887658	888449	802	792	88.45	VITVvi_vMgal_v1.0.hap1.chr03	::chr03:9831173-18373191
11288103	11290360	1464525	1466767	2258	2243	90.03	VITVvi_vMgal_v1.0.hap1.chr03	::chr03:9831173-18373191
11290587	11292345	1479940	1481697	1759	1758	95.3	VITVvi_vMgal_v1.0.hap1.chr03	::chr03:9831173-18373191
11292785	11295973	1494103	1497280	3189	3178	94.66	VITVvi_vMgal_v1.0.hap1.chr03	::chr03:9831173-18373191
11295970	11297844	1499228	1501122	1875	1895	93.42	VITVvi_vMgal_v1.0.hap1.chr03	::chr03:9831173-18373191
11297851	11299781	1500883	1502764	1931	1882	91.89	VITVvi_vMgal_v1.0.hap1.chr03	::chr03:9831173-18373191
11300313	11300483	1502757	1502927	171	171	98.83	VITVvi_vMgal_v1.0.hap1.chr03	::chr03:9831173-18373191
11308963	11311471	1529334	1531842	2509	2509	96.53	VITVvi_vMgal_v1.0.hap1.chr03	::chr03:9831173-18373191
11311798	11312837	1532502	1533538	1040	1037	94.79	VITVvi_vMgal_v1.0.hap1.chr03	::chr03:9831173-18373191
11323175	11325297	6131005	6133115	2123	2111	92.4	VITVvi_vMgal_v1.0.hap1.chr03	::chr03:9831173-18373191
11325496	11330194	6553778	6549101	4699	4678	95.73	VITVvi_vMgal_v1.0.hap1.chr03	::chr03:9831173-18373191
11331111	11332004	1459729	1460615	894	887	91.33	VITVvi_vMgal_v1.0.hap1.chr03	::chr03:9831173-18373191
11332012	11332611	1460802	1461392	600	591	91.18	VITVvi_vMgal_v1.0.hap1.chr03	::chr03:9831173-18373191
11336675	11339087	1442341	1444710	2413	2370	93.54	VITVvi_vMgal_v1.0.hap1.chr03	::chr03:9831173-18373191
11339187	11355788	1532044	1548573	16602	16530	98.05	VITVvi_vMgal_v1.0.hap1.chr03	::chr03:9831173-18373191
11368550	11382033	1567106	1580547	13484	13442	98.98	VITVvi_vMgal_v1.0.hap1.chr03	::chr03:9831173-18373191
11381744	11383478	1579880	1581656	1735	1777	94.6	VITVvi_vMgal_v1.0.hap1.chr03	::chr03:9831173-18373191
11382950	11386495	1580582	1584148	3546	3567	94.87	VITVvi_vMgal_v1.0.hap1.chr03	::chr03:9831173-18373191
11384183	11409462	1583537	1608818	25280	25282	99.05	VITVvi_vMgal_v1.0.hap1.chr03	::chr03:9831173-18373191
11409436	11433961	1608836	1633429	24526	24594	99.13	VITVvi_vMgal_v1.0.hap1.chr03	::chr03:9831173-18373191
11432321	11450348	1643004	1660893	18028	17890	98.31	VITVvi_vMgal_v1.0.hap1.chr03	::chr03:9831173-18373191
11451029	11451816	1503925	1504721	788	797	85.82	VITVvi_vMgal_v1.0.hap1.chr03	::chr03:9831173-18373191
11456566	11456746	2331339	2331163	181	177	91.16	VITVvi_vMgal_v1.0.hap1.chr03	::chr03:9831173-18373191
11456960	11457909	2101436	2100489	950	948	92.11	VITVvi_vMgal_v1.0.hap1.chr03	::chr03:9831173-18373191
11463004	11464265	7737385	7736120	1262	1266	83.5	VITVvi_vMgal_v1.0.hap1.chr03	::chr03:9831173-18373191
11478482	11479332	4661314	4662164	851	851	90.06	VITVvi_vMgal_v1.0.hap1.chr03	::chr03:9831173-18373191
11481516	11490136	7621822	7613189	8621	8634	96.1	VITVvi_vMgal_v1.0.hap1.chr03	::chr03:9831173-18373191
11491759	11492721	6413074	6412096	963	979	93.7	VITVvi_vMgal_v1.0.hap1.chr03	::chr03:9831173-18373191
11492746	11493943	6411845	6410602	1198	1244	89.1	VITVvi_vMgal_v1.0.hap1.chr03	::chr03:9831173-18373191
11494882	11495659	6410103	6409338	778	766	92.68	VITVvi_vMgal_v1.0.hap1.chr03	::chr03:9831173-18373191
11497512	11498231	1663577	1664326	720	750	87.07	VITVvi_vMgal_v1.0.hap1.chr03	::chr03:9831173-18373191
11498842	11499339	1664882	1665363	498	482	87.08	VITVvi_vMgal_v1.0.hap1.chr03	::chr03:9831173-18373191
11499398	11500149	1662064	1662794	752	731	89.45	VITVvi_vMgal_v1.0.hap1.chr03	::chr03:9831173-18373191
11504083	11505818	5016289	5014528	1736	1762	91.02	VITVvi_vMgal_v1.0.hap1.chr03	::chr03:9831173-18373191
11507816	11508258	2147260	2146820	443	441	87.28	VITVvi_vMgal_v1.0.hap1.chr03	::chr03:9831173-18373191
11520964	11522353	508681	510068	1390	1388	93.69	VITVvi_vMgal_v1.0.hap1.chr03	::chr03:9831173-18373191
11526161	11528532	1918490	1920894	2372	2405	91.53	VITVvi_vMgal_v1.0.hap1.chr03	::chr03:9831173-18373191
11527957	11529435	1919566	1921085	1479	1520	91.17	VITVvi_vMgal_v1.0.hap1.chr03	::chr03:9831173-18373191
11528720	11531739	6954000	6957051	3020	3052	89.17	VITVvi_vMgal_v1.0.hap1.chr03	::chr03:9831173-18373191
11529432	11535574	1921708	1927884	6143	6177	96.4	VITVvi_vMgal_v1.0.hap1.chr03	::chr03:9831173-18373191
11535099	11536422	6850946	6849622	1324	1325	95.72	VITVvi_vMgal_v1.0.hap1.chr03	::chr03:9831173-18373191
11535099	11536422	6959860	6961185	1324	1326	95.19	VITVvi_vMgal_v1.0.hap1.chr03	::chr03:9831173-18373191
11535162	11536422	7057153	7055888	1261	1266	95.44	VITVvi_vMgal_v1.0.hap1.chr03	::chr03:9831173-18373191
11535671	11537273	1927880	1929536	1603	1657	94.69	VITVvi_vMgal_v1.0.hap1.chr03	::chr03:9831173-18373191
11537271	11548571	1929653	1940921	11301	11269	94.93	VITVvi_vMgal_v1.0.hap1.chr03	::chr03:9831173-18373191
11548383	11552136	1940920	1944643	3754	3724	95.58	VITVvi_vMgal_v1.0.hap1.chr03	::chr03:9831173-18373191
11548672	11551841	6849635	6846491	3170	3145	91.73	VITVvi_vMgal_v1.0.hap1.chr03	::chr03:9831173-18373191
11548672	11551297	6961172	6963782	2626	2611	93.32	VITVvi_vMgal_v1.0.hap1.chr03	::chr03:9831173-18373191
11551157	11554668	7055724	7052238	3512	3487	90.22	VITVvi_vMgal_v1.0.hap1.chr03	::chr03:9831173-18373191
11552118	11553619	1944709	1946193	1502	1485	97.47	VITVvi_vMgal_v1.0.hap1.chr03	::chr03:9831173-18373191
11553081	11555746	6965288	6967987	2666	2700	92.41	VITVvi_vMgal_v1.0.hap1.chr03	::chr03:9831173-18373191
11553089	11570319	1946191	1963558	17231	17368	95.55	VITVvi_vMgal_v1.0.hap1.chr03	::chr03:9831173-18373191
11570313	11574725	1965385	1969812	4413	4428	95.57	VITVvi_vMgal_v1.0.hap1.chr03	::chr03:9831173-18373191
11576827	11580628	1983590	1987347	3802	3758	95.09	VITVvi_vMgal_v1.0.hap1.chr03	::chr03:9831173-18373191
11581234	11582427	1744092	1745288	1194	1197	97.33	VITVvi_vMgal_v1.0.hap1.chr03	::chr03:9831173-18373191
11582428	11583245	1987343	1988161	818	819	95.24	VITVvi_vMgal_v1.0.hap1.chr03	::chr03:9831173-18373191
11591466	11601823	1988158	1998495	10358	10338	97.46	VITVvi_vMgal_v1.0.hap1.chr03	::chr03:9831173-18373191
11603749	11606100	2091332	2088949	2352	2384	96.9	VITVvi_vMgal_v1.0.hap1.chr03	::chr03:9831173-18373191
11606134	11608960	1998497	2001357	2827	2861	97.56	VITVvi_vMgal_v1.0.hap1.chr03	::chr03:9831173-18373191
11608954	11617726	2001392	2010163	8773	8772	98.18	VITVvi_vMgal_v1.0.hap1.chr03	::chr03:9831173-18373191
11633781	11635941	5926782	5924598	2161	2185	89.8	VITVvi_vMgal_v1.0.hap1.chr03	::chr03:9831173-18373191
11658147	11658776	6713812	6713174	630	639	92.2	VITVvi_vMgal_v1.0.hap1.chr03	::chr03:9831173-18373191
11658896	11659423	4571001	4570482	528	520	87.59	VITVvi_vMgal_v1.0.hap1.chr03	::chr03:9831173-18373191
11675242	11675669	4623774	4623348	428	427	91.14	VITVvi_vMgal_v1.0.hap1.chr03	::chr03:9831173-18373191
11675970	11678518	2667318	2664740	2549	2579	92.34	VITVvi_vMgal_v1.0.hap1.chr03	::chr03:9831173-18373191
11678737	11679016	2664109	2663833	280	277	91.79	VITVvi_vMgal_v1.0.hap1.chr03	::chr03:9831173-18373191
11683394	11684377	4473669	4472692	984	978	91.2	VITVvi_vMgal_v1.0.hap1.chr03	::chr03:9831173-18373191
11689664	11689875	6225898	6225687	212	212	97.64	VITVvi_vMgal_v1.0.hap1.chr03	::chr03:9831173-18373191
11693765	11695308	7027783	7026260	1544	1524	94.54	VITVvi_vMgal_v1.0.hap1.chr03	::chr03:9831173-18373191
11706356	11707486	8011174	8012312	1131	1139	91.23	VITVvi_vMgal_v1.0.hap1.chr03	::chr03:9831173-18373191
11722460	11724162	4498859	4497154	1703	1706	93.79	VITVvi_vMgal_v1.0.hap1.chr03	::chr03:9831173-18373191
11731447	11733109	4782753	4781097	1663	1657	93.75	VITVvi_vMgal_v1.0.hap1.chr03	::chr03:9831173-18373191
11733980	11735684	4498860	4497154	1705	1707	94.2	VITVvi_vMgal_v1.0.hap1.chr03	::chr03:9831173-18373191
11756979	11762415	5050296	5044857	5437	5440	90	VITVvi_vMgal_v1.0.hap1.chr03	::chr03:9831173-18373191
11778120	11779023	6924801	6923898	904	904	98.67	VITVvi_vMgal_v1.0.hap1.chr03	::chr03:9831173-18373191
11783722	11791484	1644643	1636907	7763	7737	97.28	VITVvi_vMgal_v1.0.hap1.chr03	::chr03:9831173-18373191
11799005	11799926	6811555	6810640	922	916	94.73	VITVvi_vMgal_v1.0.hap1.chr03	::chr03:9831173-18373191
11807150	11807644	8263446	8262956	495	491	91.24	VITVvi_vMgal_v1.0.hap1.chr03	::chr03:9831173-18373191
11809578	11812551	6173551	6170595	2974	2957	97.08	VITVvi_vMgal_v1.0.hap1.chr03	::chr03:9831173-18373191
11815501	11903022	2212896	2300499	87522	87604	99.03	VITVvi_vMgal_v1.0.hap1.chr03	::chr03:9831173-18373191
11904209	11905709	2300700	2302160	1501	1461	90.17	VITVvi_vMgal_v1.0.hap1.chr03	::chr03:9831173-18373191
11906951	11908399	2656752	2658207	1449	1456	90.9	VITVvi_vMgal_v1.0.hap1.chr03	::chr03:9831173-18373191
11910882	11913368	1741110	1743599	2487	2490	91.37	VITVvi_vMgal_v1.0.hap1.chr03	::chr03:9831173-18373191
11911563	11918238	1683589	1676925	6676	6665	92.26	VITVvi_vMgal_v1.0.hap1.chr03	::chr03:9831173-18373191
11918761	11919263	2302421	2302926	503	506	94.87	VITVvi_vMgal_v1.0.hap1.chr03	::chr03:9831173-18373191
11919259	11922430	2304773	2307974	3172	3202	94.26	VITVvi_vMgal_v1.0.hap1.chr03	::chr03:9831173-18373191
11921110	11921863	4643013	4643776	754	764	84.62	VITVvi_vMgal_v1.0.hap1.chr03	::chr03:9831173-18373191
11924254	11927906	2307970	2311619	3653	3650	96.45	VITVvi_vMgal_v1.0.hap1.chr03	::chr03:9831173-18373191
11935617	11942342	2311616	2318291	6726	6676	96.37	VITVvi_vMgal_v1.0.hap1.chr03	::chr03:9831173-18373191
11942341	11955934	2318909	2332476	13594	13568	95.29	VITVvi_vMgal_v1.0.hap1.chr03	::chr03:9831173-18373191
11958834	11959582	2335674	2336382	749	709	86.15	VITVvi_vMgal_v1.0.hap1.chr03	::chr03:9831173-18373191
11959253	11961512	2336380	2338643	2260	2264	97.84	VITVvi_vMgal_v1.0.hap1.chr03	::chr03:9831173-18373191
11963067	11963581	2338641	2339152	515	512	96.12	VITVvi_vMgal_v1.0.hap1.chr03	::chr03:9831173-18373191
11963584	11964248	2339390	2340053	665	664	96.4	VITVvi_vMgal_v1.0.hap1.chr03	::chr03:9831173-18373191
11969129	11970014	2384687	2385573	886	887	94.59	VITVvi_vMgal_v1.0.hap1.chr03	::chr03:9831173-18373191
11977746	11978660	2081710	2080786	915	925	85.32	VITVvi_vMgal_v1.0.hap1.chr03	::chr03:9831173-18373191
11978715	11980179	8098588	8100016	1465	1429	89.06	VITVvi_vMgal_v1.0.hap1.chr03	::chr03:9831173-18373191
11980420	11981603	2376726	2375544	1184	1183	90.54	VITVvi_vMgal_v1.0.hap1.chr03	::chr03:9831173-18373191
11983367	11984301	7679630	7678707	935	924	92.31	VITVvi_vMgal_v1.0.hap1.chr03	::chr03:9831173-18373191
11983406	11984280	510010	509137	875	874	87.39	VITVvi_vMgal_v1.0.hap1.chr03	::chr03:9831173-18373191
11986027	11986405	4925432	4925052	379	381	89.41	VITVvi_vMgal_v1.0.hap1.chr03	::chr03:9831173-18373191
11986401	11987269	6759319	6758453	869	867	91.06	VITVvi_vMgal_v1.0.hap1.chr03	::chr03:9831173-18373191
11988652	11990956	2383688	2385982	2305	2295	93.97	VITVvi_vMgal_v1.0.hap1.chr03	::chr03:9831173-18373191
11991794	11992606	4818338	4817540	813	799	94.22	VITVvi_vMgal_v1.0.hap1.chr03	::chr03:9831173-18373191
11992607	11997344	2385979	2390811	4738	4833	92.64	VITVvi_vMgal_v1.0.hap1.chr03	::chr03:9831173-18373191
11999049	11999963	2390807	2391725	915	919	96.84	VITVvi_vMgal_v1.0.hap1.chr03	::chr03:9831173-18373191
12007441	12008581	2391723	2392859	1141	1137	97.99	VITVvi_vMgal_v1.0.hap1.chr03	::chr03:9831173-18373191
12008723	12009466	2392853	2393536	744	684	88.74	VITVvi_vMgal_v1.0.hap1.chr03	::chr03:9831173-18373191
12009463	12011195	2413590	2415314	1733	1725	92.87	VITVvi_vMgal_v1.0.hap1.chr03	::chr03:9831173-18373191
12016393	12018235	2415309	2417164	1843	1856	93.37	VITVvi_vMgal_v1.0.hap1.chr03	::chr03:9831173-18373191
12023644	12024337	2390034	2390745	694	712	85.34	VITVvi_vMgal_v1.0.hap1.chr03	::chr03:9831173-18373191
12043874	12053255	2420531	2429943	9382	9413	96	VITVvi_vMgal_v1.0.hap1.chr03	::chr03:9831173-18373191
12054862	12059372	2429936	2434451	4511	4516	98.34	VITVvi_vMgal_v1.0.hap1.chr03	::chr03:9831173-18373191
12059367	12077568	2440676	2458946	18202	18271	98.3	VITVvi_vMgal_v1.0.hap1.chr03	::chr03:9831173-18373191
12077343	12099633	2458947	2481163	22291	22217	98.43	VITVvi_vMgal_v1.0.hap1.chr03	::chr03:9831173-18373191
12104535	12117625	2481159	2494237	13091	13079	98.72	VITVvi_vMgal_v1.0.hap1.chr03	::chr03:9831173-18373191
12117620	12119950	2499225	2501553	2331	2329	99.18	VITVvi_vMgal_v1.0.hap1.chr03	::chr03:9831173-18373191
12119950	12121395	2503386	2504831	1446	1446	99.65	VITVvi_vMgal_v1.0.hap1.chr03	::chr03:9831173-18373191
12121789	12137380	2504813	2520423	15592	15611	99.11	VITVvi_vMgal_v1.0.hap1.chr03	::chr03:9831173-18373191
12137399	12142889	1251111	1245636	5491	5476	96.87	VITVvi_vMgal_v1.0.hap1.chr03	::chr03:9831173-18373191
12142889	12148581	2520431	2526154	5693	5724	98.62	VITVvi_vMgal_v1.0.hap1.chr03	::chr03:9831173-18373191
12148577	12154000	2531748	2537193	5424	5446	98.81	VITVvi_vMgal_v1.0.hap1.chr03	::chr03:9831173-18373191
12154135	12170932	2537188	2553983	16798	16796	93.5	VITVvi_vMgal_v1.0.hap1.chr03	::chr03:9831173-18373191
12170990	12174362	2564166	2567640	3373	3475	87.89	VITVvi_vMgal_v1.0.hap1.chr03	::chr03:9831173-18373191
12174748	12178113	2567642	2570992	3366	3351	89.26	VITVvi_vMgal_v1.0.hap1.chr03	::chr03:9831173-18373191
12178105	12180731	2574319	2576900	2627	2582	90.84	VITVvi_vMgal_v1.0.hap1.chr03	::chr03:9831173-18373191
12181239	12181560	2588181	2588504	322	324	91.13	VITVvi_vMgal_v1.0.hap1.chr03	::chr03:9831173-18373191
12192289	12192450	2588506	2588666	162	161	94.44	VITVvi_vMgal_v1.0.hap1.chr03	::chr03:9831173-18373191
12192801	12193318	2589000	2589501	518	502	88.51	VITVvi_vMgal_v1.0.hap1.chr03	::chr03:9831173-18373191
12193635	12197277	2589772	2593419	3643	3648	98.63	VITVvi_vMgal_v1.0.hap1.chr03	::chr03:9831173-18373191
12197264	12206964	2599657	2609347	9701	9691	97.15	VITVvi_vMgal_v1.0.hap1.chr03	::chr03:9831173-18373191
12206965	12208859	7765561	7767360	1895	1800	93.4	VITVvi_vMgal_v1.0.hap1.chr03	::chr03:9831173-18373191
12208857	12211192	7160585	7162946	2336	2362	95.25	VITVvi_vMgal_v1.0.hap1.chr03	::chr03:9831173-18373191
12208857	12211191	7773353	7775690	2335	2338	97.62	VITVvi_vMgal_v1.0.hap1.chr03	::chr03:9831173-18373191
12211192	12212407	2609339	2610560	1216	1222	97.71	VITVvi_vMgal_v1.0.hap1.chr03	::chr03:9831173-18373191
12233428	12234168	2611030	2611787	741	758	89.24	VITVvi_vMgal_v1.0.hap1.chr03	::chr03:9831173-18373191
12234521	12234840	2611799	2612118	320	320	94.69	VITVvi_vMgal_v1.0.hap1.chr03	::chr03:9831173-18373191
12235706	12236931	2622995	2624225	1226	1231	94.48	VITVvi_vMgal_v1.0.hap1.chr03	::chr03:9831173-18373191
12236926	12239586	2626481	2629147	2661	2667	93.2	VITVvi_vMgal_v1.0.hap1.chr03	::chr03:9831173-18373191
12239343	12240192	3187875	3187019	850	857	89.96	VITVvi_vMgal_v1.0.hap1.chr03	::chr03:9831173-18373191
12249442	12250431	2641062	2642053	990	992	95.07	VITVvi_vMgal_v1.0.hap1.chr03	::chr03:9831173-18373191
12251000	12251342	4495104	4495445	343	342	94.46	VITVvi_vMgal_v1.0.hap1.chr03	::chr03:9831173-18373191
12252013	12271119	2642058	2661138	19107	19081	94.9	VITVvi_vMgal_v1.0.hap1.chr03	::chr03:9831173-18373191
12271114	12285444	2668399	2682682	14331	14284	96.48	VITVvi_vMgal_v1.0.hap1.chr03	::chr03:9831173-18373191
12285444	12285986	2682779	2683321	543	543	98.53	VITVvi_vMgal_v1.0.hap1.chr03	::chr03:9831173-18373191
12286007	12308782	2686921	2709755	22776	22835	97.14	VITVvi_vMgal_v1.0.hap1.chr03	::chr03:9831173-18373191
12308210	12309989	2709371	2711129	1780	1759	94.22	VITVvi_vMgal_v1.0.hap1.chr03	::chr03:9831173-18373191
12309985	12319879	2713053	2723033	9895	9981	95.74	VITVvi_vMgal_v1.0.hap1.chr03	::chr03:9831173-18373191
12319874	12325349	2724653	2730143	5476	5491	96.37	VITVvi_vMgal_v1.0.hap1.chr03	::chr03:9831173-18373191
12325350	12326960	5194900	5193261	1611	1640	94.77	VITVvi_vMgal_v1.0.hap1.chr03	::chr03:9831173-18373191
12326962	12329458	2730132	2732621	2497	2490	96.04	VITVvi_vMgal_v1.0.hap1.chr03	::chr03:9831173-18373191
12329699	12330118	4766049	4765628	420	422	90.85	VITVvi_vMgal_v1.0.hap1.chr03	::chr03:9831173-18373191
12330237	12331036	4908212	4909012	800	801	97.26	VITVvi_vMgal_v1.0.hap1.chr03	::chr03:9831173-18373191
12331558	12332452	6720795	6721690	895	896	97.43	VITVvi_vMgal_v1.0.hap1.chr03	::chr03:9831173-18373191
12333222	12334504	2732616	2733892	1283	1277	96.58	VITVvi_vMgal_v1.0.hap1.chr03	::chr03:9831173-18373191
12334504	12337245	2734043	2736769	2742	2727	96.15	VITVvi_vMgal_v1.0.hap1.chr03	::chr03:9831173-18373191
12337246	12352677	2736972	2752304	15432	15333	94.95	VITVvi_vMgal_v1.0.hap1.chr03	::chr03:9831173-18373191
12352197	12357007	2751603	2756398	4811	4796	94.07	VITVvi_vMgal_v1.0.hap1.chr03	::chr03:9831173-18373191
12357159	12359461	2756453	2758753	2303	2301	97.19	VITVvi_vMgal_v1.0.hap1.chr03	::chr03:9831173-18373191
12359627	12361272	2813711	2815371	1646	1661	90.51	VITVvi_vMgal_v1.0.hap1.chr03	::chr03:9831173-18373191
12359974	12362850	2758750	2761611	2877	2862	98.44	VITVvi_vMgal_v1.0.hap1.chr03	::chr03:9831173-18373191
12362856	12371178	2765534	2773798	8323	8265	94.95	VITVvi_vMgal_v1.0.hap1.chr03	::chr03:9831173-18373191
12371179	12375152	2774087	2778076	3974	3990	94.86	VITVvi_vMgal_v1.0.hap1.chr03	::chr03:9831173-18373191
12373145	12375152	3060382	3062368	2008	1987	91.87	VITVvi_vMgal_v1.0.hap1.chr03	::chr03:9831173-18373191
12375161	12376155	2806433	2807426	995	994	98.49	VITVvi_vMgal_v1.0.hap1.chr03	::chr03:9831173-18373191
12393913	12394832	2811361	2812279	920	919	99.02	VITVvi_vMgal_v1.0.hap1.chr03	::chr03:9831173-18373191
12398264	12405498	2812275	2819488	7235	7214	97.82	VITVvi_vMgal_v1.0.hap1.chr03	::chr03:9831173-18373191
12401836	12415061	2760581	2773798	13226	13218	97.68	VITVvi_vMgal_v1.0.hap1.chr03	::chr03:9831173-18373191
12413889	12418184	2852574	2856804	4296	4231	93.31	VITVvi_vMgal_v1.0.hap1.chr03	::chr03:9831173-18373191
12415062	12425182	2774087	2784218	10121	10132	98.33	VITVvi_vMgal_v1.0.hap1.chr03	::chr03:9831173-18373191
12425725	12426145	2784231	2784651	421	421	97.39	VITVvi_vMgal_v1.0.hap1.chr03	::chr03:9831173-18373191
12426146	12439118	2794426	2807426	12973	13001	98.39	VITVvi_vMgal_v1.0.hap1.chr03	::chr03:9831173-18373191
12447852	12449169	5933909	5935223	1318	1315	87.18	VITVvi_vMgal_v1.0.hap1.chr03	::chr03:9831173-18373191
12461227	12473412	2812275	2824393	12186	12119	98.47	VITVvi_vMgal_v1.0.hap1.chr03	::chr03:9831173-18373191
12474751	12480612	2824365	2830215	5862	5851	98.57	VITVvi_vMgal_v1.0.hap1.chr03	::chr03:9831173-18373191
12480607	12486167	2833810	2839367	5561	5558	98.13	VITVvi_vMgal_v1.0.hap1.chr03	::chr03:9831173-18373191
12486351	12496956	2847252	2857835	10606	10584	98.75	VITVvi_vMgal_v1.0.hap1.chr03	::chr03:9831173-18373191
12486522	12492308	8479641	8485383	5787	5743	91.53	VITVvi_vMgal_v1.0.hap1.chr03	::chr03:9831173-18373191
12503576	12509123	2857832	2863368	5548	5537	99.19	VITVvi_vMgal_v1.0.hap1.chr03	::chr03:9831173-18373191
12509509	12520147	3023534	3034183	10639	10650	98.25	VITVvi_vMgal_v1.0.hap1.chr03	::chr03:9831173-18373191
12512433	12521980	2786836	2796394	9548	9559	93.53	VITVvi_vMgal_v1.0.hap1.chr03	::chr03:9831173-18373191
12520145	12539526	3035876	3055315	19382	19440	95.53	VITVvi_vMgal_v1.0.hap1.chr03	::chr03:9831173-18373191
12539522	12550284	3060382	3071022	10763	10641	97.08	VITVvi_vMgal_v1.0.hap1.chr03	::chr03:9831173-18373191
12550277	12564391	3071945	3085924	14115	13980	96.74	VITVvi_vMgal_v1.0.hap1.chr03	::chr03:9831173-18373191
12571115	12575581	3085913	3090408	4467	4496	97.62	VITVvi_vMgal_v1.0.hap1.chr03	::chr03:9831173-18373191
12575586	12575864	891497	891772	279	276	91.43	VITVvi_vMgal_v1.0.hap1.chr03	::chr03:9831173-18373191
12575645	12576565	2379781	2380694	921	914	91.35	VITVvi_vMgal_v1.0.hap1.chr03	::chr03:9831173-18373191
12576782	12577391	1025660	1025044	610	617	90.44	VITVvi_vMgal_v1.0.hap1.chr03	::chr03:9831173-18373191
12577393	12597111	3090410	3110169	19719	19760	98.48	VITVvi_vMgal_v1.0.hap1.chr03	::chr03:9831173-18373191
12597214	12604176	3110169	3117143	6963	6975	98.44	VITVvi_vMgal_v1.0.hap1.chr03	::chr03:9831173-18373191
12603850	12605189	3116159	3117504	1340	1346	93.48	VITVvi_vMgal_v1.0.hap1.chr03	::chr03:9831173-18373191
12605609	12608356	3120169	3122951	2748	2783	95.06	VITVvi_vMgal_v1.0.hap1.chr03	::chr03:9831173-18373191
12619211	12624175	3122938	3127921	4965	4984	95.97	VITVvi_vMgal_v1.0.hap1.chr03	::chr03:9831173-18373191
12624433	12625782	3115472	3116816	1350	1345	96.96	VITVvi_vMgal_v1.0.hap1.chr03	::chr03:9831173-18373191
12625820	12627654	3066640	3068469	1835	1830	89.04	VITVvi_vMgal_v1.0.hap1.chr03	::chr03:9831173-18373191
12628102	12628847	3120289	3121061	746	773	89.79	VITVvi_vMgal_v1.0.hap1.chr03	::chr03:9831173-18373191
12634412	12635169	3121535	3122288	758	754	92.9	VITVvi_vMgal_v1.0.hap1.chr03	::chr03:9831173-18373191
12643997	12644315	557629	557315	319	315	88.82	VITVvi_vMgal_v1.0.hap1.chr03	::chr03:9831173-18373191
12648479	12651851	3175895	3179262	3373	3368	96.87	VITVvi_vMgal_v1.0.hap1.chr03	::chr03:9831173-18373191
12654915	12663589	3179260	3187875	8675	8616	95.47	VITVvi_vMgal_v1.0.hap1.chr03	::chr03:9831173-18373191
12662359	12664384	3390604	3388602	2026	2003	87.68	VITVvi_vMgal_v1.0.hap1.chr03	::chr03:9831173-18373191
12664387	12665312	3388407	3387490	926	918	87.27	VITVvi_vMgal_v1.0.hap1.chr03	::chr03:9831173-18373191
12665641	12669978	3187870	3192134	4338	4265	95.01	VITVvi_vMgal_v1.0.hap1.chr03	::chr03:9831173-18373191
12669977	12671820	5693116	5694954	1844	1839	91.19	VITVvi_vMgal_v1.0.hap1.chr03	::chr03:9831173-18373191
12671821	12678236	3192129	3198598	6416	6470	96.41	VITVvi_vMgal_v1.0.hap1.chr03	::chr03:9831173-18373191
12678387	12678801	3198600	3199014	415	415	92.53	VITVvi_vMgal_v1.0.hap1.chr03	::chr03:9831173-18373191
12678793	12679594	3201243	3202049	802	807	88.98	VITVvi_vMgal_v1.0.hap1.chr03	::chr03:9831173-18373191
12681698	12683028	3201967	3203299	1331	1333	86.31	VITVvi_vMgal_v1.0.hap1.chr03	::chr03:9831173-18373191
12683234	12687825	3203426	3207851	4592	4426	90.44	VITVvi_vMgal_v1.0.hap1.chr03	::chr03:9831173-18373191
12687825	12694321	3207978	3214531	6497	6554	91.85	VITVvi_vMgal_v1.0.hap1.chr03	::chr03:9831173-18373191
12694515	12697791	3214018	3217237	3277	3220	90.87	VITVvi_vMgal_v1.0.hap1.chr03	::chr03:9831173-18373191
12698152	12699182	3217234	3218243	1031	1010	91.9	VITVvi_vMgal_v1.0.hap1.chr03	::chr03:9831173-18373191
12699645	12705665	3218894	3224630	6021	5737	90.38	VITVvi_vMgal_v1.0.hap1.chr03	::chr03:9831173-18373191
12705663	12727672	3224057	3245970	22010	21914	95.38	VITVvi_vMgal_v1.0.hap1.chr03	::chr03:9831173-18373191
12727664	12727748	3246559	3246643	85	85	97.65	VITVvi_vMgal_v1.0.hap1.chr03	::chr03:9831173-18373191
12727849	12728341	3246744	3247228	493	485	95.14	VITVvi_vMgal_v1.0.hap1.chr03	::chr03:9831173-18373191
12728337	12740761	3251771	3264336	12425	12566	97.56	VITVvi_vMgal_v1.0.hap1.chr03	::chr03:9831173-18373191
12744576	12761323	3264325	3280961	16748	16637	97.31	VITVvi_vMgal_v1.0.hap1.chr03	::chr03:9831173-18373191
12761310	12776947	3287090	3302695	15638	15606	98.33	VITVvi_vMgal_v1.0.hap1.chr03	::chr03:9831173-18373191
12783015	12783737	3302677	3303402	723	726	97.8	VITVvi_vMgal_v1.0.hap1.chr03	::chr03:9831173-18373191
12783734	12786274	3307319	3309834	2541	2516	94.32	VITVvi_vMgal_v1.0.hap1.chr03	::chr03:9831173-18373191
12786269	12787504	3315644	3316855	1236	1212	92.73	VITVvi_vMgal_v1.0.hap1.chr03	::chr03:9831173-18373191
12787862	12788794	3320755	3321731	933	977	90.61	VITVvi_vMgal_v1.0.hap1.chr03	::chr03:9831173-18373191
12788660	12789702	3302117	3303155	1043	1039	92.58	VITVvi_vMgal_v1.0.hap1.chr03	::chr03:9831173-18373191
12790523	12792451	3321970	3323899	1929	1930	95.81	VITVvi_vMgal_v1.0.hap1.chr03	::chr03:9831173-18373191
12792442	12793653	3326159	3327373	1212	1215	97.12	VITVvi_vMgal_v1.0.hap1.chr03	::chr03:9831173-18373191
12803567	12804333	6347602	6348363	767	762	97.4	VITVvi_vMgal_v1.0.hap1.chr03	::chr03:9831173-18373191
12813693	12817633	3327375	3331310	3941	3936	96.18	VITVvi_vMgal_v1.0.hap1.chr03	::chr03:9831173-18373191
12817960	12842268	3331308	3355667	24309	24360	98.07	VITVvi_vMgal_v1.0.hap1.chr03	::chr03:9831173-18373191
12842309	12852462	3357255	3367292	10154	10038	97.67	VITVvi_vMgal_v1.0.hap1.chr03	::chr03:9831173-18373191
12852551	12895088	3367294	3409805	42538	42512	98.03	VITVvi_vMgal_v1.0.hap1.chr03	::chr03:9831173-18373191
12873708	12875025	3512356	3511038	1318	1319	89.12	VITVvi_vMgal_v1.0.hap1.chr03	::chr03:9831173-18373191
12876449	12876930	3186113	3185632	482	482	91.49	VITVvi_vMgal_v1.0.hap1.chr03	::chr03:9831173-18373191
12880563	12880862	8243402	8243097	300	306	85.99	VITVvi_vMgal_v1.0.hap1.chr03	::chr03:9831173-18373191
12896258	12904563	3409803	3418142	8306	8340	96.81	VITVvi_vMgal_v1.0.hap1.chr03	::chr03:9831173-18373191
12904110	12905148	3417927	3418945	1039	1019	94.63	VITVvi_vMgal_v1.0.hap1.chr03	::chr03:9831173-18373191
12905206	12906493	3419275	3420566	1288	1292	96.67	VITVvi_vMgal_v1.0.hap1.chr03	::chr03:9831173-18373191
12906606	12912960	3420567	3426824	6355	6258	95.8	VITVvi_vMgal_v1.0.hap1.chr03	::chr03:9831173-18373191
12912995	12915204	3427027	3429240	2210	2214	96.57	VITVvi_vMgal_v1.0.hap1.chr03	::chr03:9831173-18373191
12915250	12915877	4830289	4829686	628	604	88.57	VITVvi_vMgal_v1.0.hap1.chr03	::chr03:9831173-18373191
12920441	12923833	3429242	3432706	3393	3465	94.18	VITVvi_vMgal_v1.0.hap1.chr03	::chr03:9831173-18373191
12923881	12952209	3433686	3461961	28329	28276	98.14	VITVvi_vMgal_v1.0.hap1.chr03	::chr03:9831173-18373191
12957714	12969625	3461957	3473841	11912	11885	97.04	VITVvi_vMgal_v1.0.hap1.chr03	::chr03:9831173-18373191
12969623	12976299	3473955	3480634	6677	6680	98.55	VITVvi_vMgal_v1.0.hap1.chr03	::chr03:9831173-18373191
12987295	12988914	3480635	3482254	1620	1620	99.01	VITVvi_vMgal_v1.0.hap1.chr03	::chr03:9831173-18373191
12988897	13007600	3488752	3507414	18704	18663	97.78	VITVvi_vMgal_v1.0.hap1.chr03	::chr03:9831173-18373191
13008749	13009363	3508696	3509310	615	615	93.72	VITVvi_vMgal_v1.0.hap1.chr03	::chr03:9831173-18373191
13013213	13014624	7225094	7223689	1412	1406	91.87	VITVvi_vMgal_v1.0.hap1.chr03	::chr03:9831173-18373191
13015431	13016243	3509304	3510127	813	824	91.18	VITVvi_vMgal_v1.0.hap1.chr03	::chr03:9831173-18373191
13016299	13018432	3514540	3516680	2134	2141	90.95	VITVvi_vMgal_v1.0.hap1.chr03	::chr03:9831173-18373191
13021725	13022537	3516700	3517510	813	811	85.32	VITVvi_vMgal_v1.0.hap1.chr03	::chr03:9831173-18373191
13022533	13024497	3524682	3526641	1965	1960	91.72	VITVvi_vMgal_v1.0.hap1.chr03	::chr03:9831173-18373191
13024635	13025503	1910100	1909234	869	867	92.33	VITVvi_vMgal_v1.0.hap1.chr03	::chr03:9831173-18373191
13026450	13029335	3526635	3529573	2886	2939	86.09	VITVvi_vMgal_v1.0.hap1.chr03	::chr03:9831173-18373191
13029329	13029780	6183682	6184133	452	452	84.06	VITVvi_vMgal_v1.0.hap1.chr03	::chr03:9831173-18373191
13035141	13041300	1831803	1825655	6160	6149	90.42	VITVvi_vMgal_v1.0.hap1.chr03	::chr03:9831173-18373191
13041882	13042660	3339723	3338951	779	773	83.67	VITVvi_vMgal_v1.0.hap1.chr03	::chr03:9831173-18373191
13046596	13047120	8452649	8452122	525	528	88.53	VITVvi_vMgal_v1.0.hap1.chr03	::chr03:9831173-18373191
13051197	13051766	3218905	3218364	570	542	89.32	VITVvi_vMgal_v1.0.hap1.chr03	::chr03:9831173-18373191
13051687	13052700	7398151	7397130	1014	1022	92.76	VITVvi_vMgal_v1.0.hap1.chr03	::chr03:9831173-18373191
13056518	13056619	3539482	3539582	102	101	97.06	VITVvi_vMgal_v1.0.hap1.chr03	::chr03:9831173-18373191
13056651	13057058	3545870	3546272	408	403	94.36	VITVvi_vMgal_v1.0.hap1.chr03	::chr03:9831173-18373191
13057233	13058833	3546363	3547967	1601	1605	88.13	VITVvi_vMgal_v1.0.hap1.chr03	::chr03:9831173-18373191
13060300	13067822	3548335	3555884	7523	7550	93.25	VITVvi_vMgal_v1.0.hap1.chr03	::chr03:9831173-18373191
13067818	13073614	3557599	3563409	5797	5811	90.74	VITVvi_vMgal_v1.0.hap1.chr03	::chr03:9831173-18373191
13073614	13074765	2374940	2376094	1152	1155	93	VITVvi_vMgal_v1.0.hap1.chr03	::chr03:9831173-18373191
13075624	13077242	6229250	6227638	1619	1613	89.83	VITVvi_vMgal_v1.0.hap1.chr03	::chr03:9831173-18373191
13076919	13078126	2663231	2662019	1208	1213	92.79	VITVvi_vMgal_v1.0.hap1.chr03	::chr03:9831173-18373191
13078984	13079196	6695316	6695103	213	214	93.49	VITVvi_vMgal_v1.0.hap1.chr03	::chr03:9831173-18373191
13079194	13081534	3563403	3565756	2341	2354	90.61	VITVvi_vMgal_v1.0.hap1.chr03	::chr03:9831173-18373191
13081695	13085036	3565754	3569090	3342	3337	96.59	VITVvi_vMgal_v1.0.hap1.chr03	::chr03:9831173-18373191
13085236	13088566	3569089	3572485	3331	3397	96.39	VITVvi_vMgal_v1.0.hap1.chr03	::chr03:9831173-18373191
13092680	13093412	3573141	3573870	733	730	98.23	VITVvi_vMgal_v1.0.hap1.chr03	::chr03:9831173-18373191
13093395	13095971	3575242	3577814	2577	2573	97.14	VITVvi_vMgal_v1.0.hap1.chr03	::chr03:9831173-18373191
13099925	13104413	2494246	2498714	4489	4469	94.57	VITVvi_vMgal_v1.0.hap1.chr03	::chr03:9831173-18373191
13104996	13105129	3577806	3577939	134	134	98.51	VITVvi_vMgal_v1.0.hap1.chr03	::chr03:9831173-18373191
13105628	13113001	3577921	3585232	7374	7312	97.35	VITVvi_vMgal_v1.0.hap1.chr03	::chr03:9831173-18373191
13113076	13114393	3588511	3589815	1318	1305	90.24	VITVvi_vMgal_v1.0.hap1.chr03	::chr03:9831173-18373191
13114387	13114540	3590578	3590729	154	152	91.61	VITVvi_vMgal_v1.0.hap1.chr03	::chr03:9831173-18373191
13114635	13120751	3590854	3596989	6117	6136	90.25	VITVvi_vMgal_v1.0.hap1.chr03	::chr03:9831173-18373191
13120893	13124522	7696246	7692589	3630	3658	87.23	VITVvi_vMgal_v1.0.hap1.chr03	::chr03:9831173-18373191
13125982	13126793	8497727	8496922	812	806	84.01	VITVvi_vMgal_v1.0.hap1.chr03	::chr03:9831173-18373191
13132320	13133290	3596989	3597958	971	970	95.06	VITVvi_vMgal_v1.0.hap1.chr03	::chr03:9831173-18373191
13134119	13152856	3597966	3616529	18738	18564	92.55	VITVvi_vMgal_v1.0.hap1.chr03	::chr03:9831173-18373191
13152866	13160601	3618697	3626532	7736	7836	97.91	VITVvi_vMgal_v1.0.hap1.chr03	::chr03:9831173-18373191
13160596	13172028	3631577	3643028	11433	11452	98.81	VITVvi_vMgal_v1.0.hap1.chr03	::chr03:9831173-18373191
13172203	13190639	3643030	3661516	18437	18487	98.75	VITVvi_vMgal_v1.0.hap1.chr03	::chr03:9831173-18373191
13190635	13199087	3663697	3672103	8453	8407	97.74	VITVvi_vMgal_v1.0.hap1.chr03	::chr03:9831173-18373191
13201633	13208302	3672091	3678784	6670	6694	96.5	VITVvi_vMgal_v1.0.hap1.chr03	::chr03:9831173-18373191
13212724	13212971	6571857	6572104	248	248	93.15	VITVvi_vMgal_v1.0.hap1.chr03	::chr03:9831173-18373191
13248756	13249336	5050297	5050844	581	548	89.5	VITVvi_vMgal_v1.0.hap1.chr03	::chr03:9831173-18373191
13249576	13250475	8106613	8107511	900	899	97.11	VITVvi_vMgal_v1.0.hap1.chr03	::chr03:9831173-18373191
13261125	13262773	4749005	4747349	1649	1657	88.95	VITVvi_vMgal_v1.0.hap1.chr03	::chr03:9831173-18373191
13261664	13262914	4578095	4579348	1251	1254	92.66	VITVvi_vMgal_v1.0.hap1.chr03	::chr03:9831173-18373191
13276451	13289918	8243407	8256894	13468	13488	93.7	VITVvi_vMgal_v1.0.hap1.chr03	::chr03:9831173-18373191
13319626	13324089	2498704	2494242	4464	4463	95.31	VITVvi_vMgal_v1.0.hap1.chr03	::chr03:9831173-18373191
13340718	13341591	6779519	6778618	874	902	87.25	VITVvi_vMgal_v1.0.hap1.chr03	::chr03:9831173-18373191
13342305	13343645	6778067	6776732	1341	1336	91.52	VITVvi_vMgal_v1.0.hap1.chr03	::chr03:9831173-18373191
13361368	13365976	5146183	5141575	4609	4609	96.98	VITVvi_vMgal_v1.0.hap1.chr03	::chr03:9831173-18373191
13366474	13371306	5140909	5136071	4833	4839	96.29	VITVvi_vMgal_v1.0.hap1.chr03	::chr03:9831173-18373191
13392718	13396606	6163310	6167188	3889	3879	88.44	VITVvi_vMgal_v1.0.hap1.chr03	::chr03:9831173-18373191
13421834	13422391	1747494	1748048	558	555	91.58	VITVvi_vMgal_v1.0.hap1.chr03	::chr03:9831173-18373191
13422392	13423176	2350104	2349322	785	783	90.85	VITVvi_vMgal_v1.0.hap1.chr03	::chr03:9831173-18373191
13428656	13429032	2686656	2686279	377	378	95.77	VITVvi_vMgal_v1.0.hap1.chr03	::chr03:9831173-18373191
13430977	13432098	4740286	4739180	1122	1107	88.42	VITVvi_vMgal_v1.0.hap1.chr03	::chr03:9831173-18373191
13435244	13437280	5000625	4998586	2037	2040	84.94	VITVvi_vMgal_v1.0.hap1.chr03	::chr03:9831173-18373191
13479539	13483384	5915495	5919375	3846	3881	88.42	VITVvi_vMgal_v1.0.hap1.chr03	::chr03:9831173-18373191
13521785	13522372	7451054	7451647	588	594	82.44	VITVvi_vMgal_v1.0.hap1.chr03	::chr03:9831173-18373191
13565213	13568380	6873154	6876312	3168	3159	89.7	VITVvi_vMgal_v1.0.hap1.chr03	::chr03:9831173-18373191
13571671	13572177	1067238	1066733	507	506	90.59	VITVvi_vMgal_v1.0.hap1.chr03	::chr03:9831173-18373191
13572503	13573436	4783687	4782754	934	934	97.64	VITVvi_vMgal_v1.0.hap1.chr03	::chr03:9831173-18373191
13585614	13586621	7737991	7738990	1008	1000	95.25	VITVvi_vMgal_v1.0.hap1.chr03	::chr03:9831173-18373191
13587828	13589170	8010666	8012008	1343	1343	88.5	VITVvi_vMgal_v1.0.hap1.chr03	::chr03:9831173-18373191
13588553	13590054	3052759	3054265	1502	1507	93.14	VITVvi_vMgal_v1.0.hap1.chr03	::chr03:9831173-18373191
13606132	13607511	2033051	2031651	1380	1401	90.47	VITVvi_vMgal_v1.0.hap1.chr03	::chr03:9831173-18373191
13617188	13618142	2030400	2029454	955	947	91.56	VITVvi_vMgal_v1.0.hap1.chr03	::chr03:9831173-18373191
13624535	13625730	1195894	1194711	1196	1184	83.39	VITVvi_vMgal_v1.0.hap1.chr03	::chr03:9831173-18373191
13627482	13627961	4745860	4745382	480	479	86.72	VITVvi_vMgal_v1.0.hap1.chr03	::chr03:9831173-18373191
13631116	13631795	6416830	6417510	680	681	93.84	VITVvi_vMgal_v1.0.hap1.chr03	::chr03:9831173-18373191
13632450	13632647	4689122	4688925	198	198	91.92	VITVvi_vMgal_v1.0.hap1.chr03	::chr03:9831173-18373191
13657832	13658534	6136529	6135846	703	684	89.77	VITVvi_vMgal_v1.0.hap1.chr03	::chr03:9831173-18373191
13665867	13667123	6107911	6106679	1257	1233	89.44	VITVvi_vMgal_v1.0.hap1.chr03	::chr03:9831173-18373191
13669895	13670428	5008307	5008838	534	532	93.83	VITVvi_vMgal_v1.0.hap1.chr03	::chr03:9831173-18373191
13671151	13671673	2640566	2640043	523	524	91.22	VITVvi_vMgal_v1.0.hap1.chr03	::chr03:9831173-18373191
13671684	13672819	4821290	4820140	1136	1151	91.47	VITVvi_vMgal_v1.0.hap1.chr03	::chr03:9831173-18373191
13673754	13679750	6062107	6056091	5997	6017	91.65	VITVvi_vMgal_v1.0.hap1.chr03	::chr03:9831173-18373191
13674355	13681009	1683589	1676925	6655	6665	92.88	VITVvi_vMgal_v1.0.hap1.chr03	::chr03:9831173-18373191
13685155	13685593	4935907	4935471	439	437	90.48	VITVvi_vMgal_v1.0.hap1.chr03	::chr03:9831173-18373191
13690036	13690405	7625055	7624672	370	384	85.35	VITVvi_vMgal_v1.0.hap1.chr03	::chr03:9831173-18373191
13693613	13696904	7621849	7618554	3292	3296	94.55	VITVvi_vMgal_v1.0.hap1.chr03	::chr03:9831173-18373191
13697344	13697881	2655355	2655895	538	541	91.87	VITVvi_vMgal_v1.0.hap1.chr03	::chr03:9831173-18373191
13700267	13701336	4841784	4840710	1070	1075	94.92	VITVvi_vMgal_v1.0.hap1.chr03	::chr03:9831173-18373191
13702439	13704465	4839218	4837192	2027	2027	97.39	VITVvi_vMgal_v1.0.hap1.chr03	::chr03:9831173-18373191
13704738	13706140	7615027	7613625	1403	1403	94.44	VITVvi_vMgal_v1.0.hap1.chr03	::chr03:9831173-18373191
13711005	13715703	2360263	2364939	4699	4677	83.66	VITVvi_vMgal_v1.0.hap1.chr03	::chr03:9831173-18373191
13717170	13717466	4763203	4762907	297	297	93.94	VITVvi_vMgal_v1.0.hap1.chr03	::chr03:9831173-18373191
13717552	13717755	508465	508262	204	204	97.55	VITVvi_vMgal_v1.0.hap1.chr03	::chr03:9831173-18373191
13723127	13725033	7837371	7839270	1907	1900	93.37	VITVvi_vMgal_v1.0.hap1.chr03	::chr03:9831173-18373191
13725850	13728720	1748049	1750901	2871	2853	92.41	VITVvi_vMgal_v1.0.hap1.chr03	::chr03:9831173-18373191
13730411	13732188	1895036	1896789	1778	1754	84.27	VITVvi_vMgal_v1.0.hap1.chr03	::chr03:9831173-18373191
13732338	13733546	5838777	5837588	1209	1190	89.03	VITVvi_vMgal_v1.0.hap1.chr03	::chr03:9831173-18373191
13740279	13741146	6892101	6892968	868	868	94.35	VITVvi_vMgal_v1.0.hap1.chr03	::chr03:9831173-18373191
13741147	13743844	1889999	1892684	2698	2686	91.02	VITVvi_vMgal_v1.0.hap1.chr03	::chr03:9831173-18373191
13748117	13749352	1012982	1011749	1236	1234	93.06	VITVvi_vMgal_v1.0.hap1.chr03	::chr03:9831173-18373191
13749398	13752759	2747442	2744079	3362	3364	85.73	VITVvi_vMgal_v1.0.hap1.chr03	::chr03:9831173-18373191
13758025	13758422	1979387	1978992	398	396	95.73	VITVvi_vMgal_v1.0.hap1.chr03	::chr03:9831173-18373191
13758843	13760642	4579333	4577518	1800	1816	91	VITVvi_vMgal_v1.0.hap1.chr03	::chr03:9831173-18373191
13766614	13772216	6888246	6893839	5603	5594	90.47	VITVvi_vMgal_v1.0.hap1.chr03	::chr03:9831173-18373191
13775906	13776336	4568501	4568932	431	432	96.76	VITVvi_vMgal_v1.0.hap1.chr03	::chr03:9831173-18373191
13776795	13777967	874067	875229	1173	1163	96.26	VITVvi_vMgal_v1.0.hap1.chr03	::chr03:9831173-18373191
13778634	13779162	8097581	8097055	529	527	87.01	VITVvi_vMgal_v1.0.hap1.chr03	::chr03:9831173-18373191
13778901	13779524	2667214	2666595	624	620	92	VITVvi_vMgal_v1.0.hap1.chr03	::chr03:9831173-18373191
13784677	13789882	4698419	4703601	5206	5183	89.55	VITVvi_vMgal_v1.0.hap1.chr03	::chr03:9831173-18373191
13786718	13794451	8248952	8256686	7734	7735	91.36	VITVvi_vMgal_v1.0.hap1.chr03	::chr03:9831173-18373191
13794695	13796856	6904605	6906767	2162	2163	88.89	VITVvi_vMgal_v1.0.hap1.chr03	::chr03:9831173-18373191
13799314	13802438	1714238	1711126	3125	3113	89.29	VITVvi_vMgal_v1.0.hap1.chr03	::chr03:9831173-18373191
13802437	13802717	2341531	2341250	281	282	94.68	VITVvi_vMgal_v1.0.hap1.chr03	::chr03:9831173-18373191
13803053	13803420	4495478	4495102	368	377	92.86	VITVvi_vMgal_v1.0.hap1.chr03	::chr03:9831173-18373191
13803086	13804072	7074187	7075178	987	992	91.67	VITVvi_vMgal_v1.0.hap1.chr03	::chr03:9831173-18373191
13804835	13806008	879146	880308	1174	1163	97.02	VITVvi_vMgal_v1.0.hap1.chr03	::chr03:9831173-18373191
13805109	13806008	7885623	7884724	900	900	97.67	VITVvi_vMgal_v1.0.hap1.chr03	::chr03:9831173-18373191
13806006	13808707	5278155	5280847	2702	2693	92.38	VITVvi_vMgal_v1.0.hap1.chr03	::chr03:9831173-18373191
13806444	13809150	7108383	7105672	2707	2712	90.97	VITVvi_vMgal_v1.0.hap1.chr03	::chr03:9831173-18373191
13810895	13811948	5283378	5284431	1054	1054	91.75	VITVvi_vMgal_v1.0.hap1.chr03	::chr03:9831173-18373191
13814916	13817200	7917987	7920287	2285	2301	90.62	VITVvi_vMgal_v1.0.hap1.chr03	::chr03:9831173-18373191
13817447	13818059	1608524	1607912	613	613	91.19	VITVvi_vMgal_v1.0.hap1.chr03	::chr03:9831173-18373191
13818960	13822708	957515	961261	3749	3747	93.89	VITVvi_vMgal_v1.0.hap1.chr03	::chr03:9831173-18373191
13822709	13823347	1777785	1777148	639	638	93.19	VITVvi_vMgal_v1.0.hap1.chr03	::chr03:9831173-18373191
13823936	13825374	962760	964212	1439	1453	93.55	VITVvi_vMgal_v1.0.hap1.chr03	::chr03:9831173-18373191
13835229	13835583	34195	33859	355	337	89.3	VITVvi_vMgal_v1.0.hap1.chr03	::chr03:9831173-18373191
13835708	13836923	33859	32631	1216	1229	96.19	VITVvi_vMgal_v1.0.hap1.chr03	::chr03:9831173-18373191
13864044	13865816	1849098	1847312	1773	1787	92.35	VITVvi_vMgal_v1.0.hap1.chr03	::chr03:9831173-18373191
13864048	13865807	8369249	8367497	1760	1753	91.67	VITVvi_vMgal_v1.0.hap1.chr03	::chr03:9831173-18373191
13900933	13907618	7622786	7616108	6686	6679	92.25	VITVvi_vMgal_v1.0.hap1.chr03	::chr03:9831173-18373191
13960690	13961107	735859	735455	418	405	82.75	VITVvi_vMgal_v1.0.hap1.chr03	::chr03:9831173-18373191
14053645	14060134	2132143	2125640	6490	6504	93.13	VITVvi_vMgal_v1.0.hap1.chr03	::chr03:9831173-18373191
14071109	14076365	4716062	4710811	5257	5252	91.84	VITVvi_vMgal_v1.0.hap1.chr03	::chr03:9831173-18373191
14078923	14079360	4555817	4556264	438	448	91.96	VITVvi_vMgal_v1.0.hap1.chr03	::chr03:9831173-18373191
14248474	14248917	4495497	4495940	444	444	95.27	VITVvi_vMgal_v1.0.hap1.chr03	::chr03:9831173-18373191
14248694	14250063	6722190	6720794	1370	1397	93.45	VITVvi_vMgal_v1.0.hap1.chr03	::chr03:9831173-18373191
14275338	14276796	1701188	1702674	1459	1487	96.37	VITVvi_vMgal_v1.0.hap1.chr03	::chr03:9831173-18373191
14537442	14538315	5217136	5216263	874	874	97.26	VITVvi_vMgal_v1.0.hap1.chr03	::chr03:9831173-18373191
14595776	14597429	4781101	4782753	1654	1653	95.16	VITVvi_vMgal_v1.0.hap1.chr03	::chr03:9831173-18373191
14700685	14704389	3307313	3303616	3705	3698	96.63	VITVvi_vMgal_v1.0.hap1.chr03	::chr03:9831173-18373191
14768901	14769226	691984	692308	326	325	90.18	VITVvi_vMgal_v1.0.hap1.chr03	::chr03:9831173-18373191
14776990	14777131	788390	788249	142	142	99.3	VITVvi_vMgal_v1.0.hap1.chr03	::chr03:9831173-18373191
14777335	14777746	5346300	5345889	412	412	95.87	VITVvi_vMgal_v1.0.hap1.chr03	::chr03:9831173-18373191
14777745	14778136	5347424	5347816	392	393	96.69	VITVvi_vMgal_v1.0.hap1.chr03	::chr03:9831173-18373191
14816974	14820506	3303740	3307258	3533	3519	96.81	VITVvi_vMgal_v1.0.hap1.chr03	::chr03:9831173-18373191
14841197	14848462	4057452	4064678	7266	7227	86.9	VITVvi_vMgal_v1.0.hap1.chr03	::chr03:9831173-18373191
14854191	14855104	4398793	4399727	914	935	85.09	VITVvi_vMgal_v1.0.hap1.chr03	::chr03:9831173-18373191
14857418	14859090	4039339	4040994	1673	1656	84.84	VITVvi_vMgal_v1.0.hap1.chr03	::chr03:9831173-18373191
14881035	14881734	4083395	4084090	700	696	85.61	VITVvi_vMgal_v1.0.hap1.chr03	::chr03:9831173-18373191
14898112	14906218	3680424	3688550	8107	8127	88.59	VITVvi_vMgal_v1.0.hap1.chr03	::chr03:9831173-18373191
14912588	14923090	3835534	3846037	10503	10504	88.82	VITVvi_vMgal_v1.0.hap1.chr03	::chr03:9831173-18373191
14912588	14918251	4105522	4111132	5664	5611	85.54	VITVvi_vMgal_v1.0.hap1.chr03	::chr03:9831173-18373191
14913925	14919232	3914882	3920181	5308	5300	87.2	VITVvi_vMgal_v1.0.hap1.chr03	::chr03:9831173-18373191
14967247	14968334	3882875	3883950	1088	1076	87.78	VITVvi_vMgal_v1.0.hap1.chr03	::chr03:9831173-18373191
14991617	14994481	3995127	3997995	2865	2869	85.32	VITVvi_vMgal_v1.0.hap1.chr03	::chr03:9831173-18373191
15006484	15020132	3685115	3698753	13649	13639	88.95	VITVvi_vMgal_v1.0.hap1.chr03	::chr03:9831173-18373191
15028558	15034596	4405593	4411746	6039	6154	91.36	VITVvi_vMgal_v1.0.hap1.chr03	::chr03:9831173-18373191
15034763	15035196	4416392	4416825	434	434	94.5	VITVvi_vMgal_v1.0.hap1.chr03	::chr03:9831173-18373191
15035373	15037111	4416712	4418391	1739	1680	84.43	VITVvi_vMgal_v1.0.hap1.chr03	::chr03:9831173-18373191
15037112	15038877	3135523	3137288	1766	1766	94.39	VITVvi_vMgal_v1.0.hap1.chr03	::chr03:9831173-18373191
15038869	15039788	6924810	6923893	920	918	97.61	VITVvi_vMgal_v1.0.hap1.chr03	::chr03:9831173-18373191
15040316	15042189	7835915	7834032	1874	1884	95.72	VITVvi_vMgal_v1.0.hap1.chr03	::chr03:9831173-18373191
15040328	15042325	4544517	4546537	1998	2021	92.89	VITVvi_vMgal_v1.0.hap1.chr03	::chr03:9831173-18373191
15043092	15045385	5681094	5678751	2294	2344	92.58	VITVvi_vMgal_v1.0.hap1.chr03	::chr03:9831173-18373191
15045671	15046137	2982018	2982484	467	467	97.22	VITVvi_vMgal_v1.0.hap1.chr03	::chr03:9831173-18373191
15046138	15046491	4447292	4446938	354	355	96.34	VITVvi_vMgal_v1.0.hap1.chr03	::chr03:9831173-18373191
15047132	15048251	5992980	5991847	1120	1134	91.92	VITVvi_vMgal_v1.0.hap1.chr03	::chr03:9831173-18373191
15048248	15049302	4446947	4445895	1055	1053	92.39	VITVvi_vMgal_v1.0.hap1.chr03	::chr03:9831173-18373191
15049298	15053676	4619743	4624121	4379	4379	95.49	VITVvi_vMgal_v1.0.hap1.chr03	::chr03:9831173-18373191
15053699	15054835	4635021	4636157	1137	1137	95.95	VITVvi_vMgal_v1.0.hap1.chr03	::chr03:9831173-18373191
15053986	15058626	4624118	4628758	4641	4641	97.07	VITVvi_vMgal_v1.0.hap1.chr03	::chr03:9831173-18373191
15054912	15056207	5640085	5641361	1296	1277	91.78	VITVvi_vMgal_v1.0.hap1.chr03	::chr03:9831173-18373191
15060336	15061222	4628754	4629640	887	887	96.51	VITVvi_vMgal_v1.0.hap1.chr03	::chr03:9831173-18373191
15061218	15068951	4631604	4639355	7734	7752	96.79	VITVvi_vMgal_v1.0.hap1.chr03	::chr03:9831173-18373191
15069047	15070726	4639361	4641056	1680	1696	96	VITVvi_vMgal_v1.0.hap1.chr03	::chr03:9831173-18373191
15071074	15071287	4652388	4652177	214	212	92.99	VITVvi_vMgal_v1.0.hap1.chr03	::chr03:9831173-18373191
15072508	15074032	5812387	5810855	1525	1533	91.88	VITVvi_vMgal_v1.0.hap1.chr03	::chr03:9831173-18373191
15075298	15077038	6133061	6131330	1741	1732	91.84	VITVvi_vMgal_v1.0.hap1.chr03	::chr03:9831173-18373191
15080573	15083945	4641051	4644498	3373	3448	95.87	VITVvi_vMgal_v1.0.hap1.chr03	::chr03:9831173-18373191
15084699	15084879	6923607	6923428	181	180	91.16	VITVvi_vMgal_v1.0.hap1.chr03	::chr03:9831173-18373191
15085089	15086754	4644494	4646189	1666	1696	95.28	VITVvi_vMgal_v1.0.hap1.chr03	::chr03:9831173-18373191
15088053	15088651	4569652	4570248	599	597	90.67	VITVvi_vMgal_v1.0.hap1.chr03	::chr03:9831173-18373191
15088652	15093375	4646185	4650939	4724	4755	96.17	VITVvi_vMgal_v1.0.hap1.chr03	::chr03:9831173-18373191
15093371	15097558	4652729	4656828	4188	4100	95.39	VITVvi_vMgal_v1.0.hap1.chr03	::chr03:9831173-18373191
15095110	15100669	6257956	6252372	5560	5585	90.35	VITVvi_vMgal_v1.0.hap1.chr03	::chr03:9831173-18373191
15102557	15102696	3318265	3318404	140	140	97.14	VITVvi_vMgal_v1.0.hap1.chr03	::chr03:9831173-18373191
15105266	15110198	4674679	4679547	4933	4869	95.57	VITVvi_vMgal_v1.0.hap1.chr03	::chr03:9831173-18373191
15106669	15106745	5710427	5710503	77	77	100	VITVvi_vMgal_v1.0.hap1.chr03	::chr03:9831173-18373191
15109404	15110198	6157013	6156208	795	806	87.79	VITVvi_vMgal_v1.0.hap1.chr03	::chr03:9831173-18373191
15110198	15120118	1179932	1189862	9921	9931	93.01	VITVvi_vMgal_v1.0.hap1.chr03	::chr03:9831173-18373191
15123750	15128675	4679542	4684508	4926	4967	95.25	VITVvi_vMgal_v1.0.hap1.chr03	::chr03:9831173-18373191
15128549	15130238	4471668	4469957	1690	1712	91.39	VITVvi_vMgal_v1.0.hap1.chr03	::chr03:9831173-18373191
15133397	15139235	4682686	4688570	5839	5885	95.67	VITVvi_vMgal_v1.0.hap1.chr03	::chr03:9831173-18373191
15140944	15143798	4722007	4719154	2855	2854	94.22	VITVvi_vMgal_v1.0.hap1.chr03	::chr03:9831173-18373191
15144001	15149725	5032051	5026350	5725	5702	93.94	VITVvi_vMgal_v1.0.hap1.chr03	::chr03:9831173-18373191
15149735	15150270	4688566	4689101	536	536	97.2	VITVvi_vMgal_v1.0.hap1.chr03	::chr03:9831173-18373191
15155233	15167486	4682686	4694978	12254	12293	96.24	VITVvi_vMgal_v1.0.hap1.chr03	::chr03:9831173-18373191
15167482	15168362	4709919	4710799	881	881	97.05	VITVvi_vMgal_v1.0.hap1.chr03	::chr03:9831173-18373191
15168358	15171104	4723660	4726373	2747	2714	96.47	VITVvi_vMgal_v1.0.hap1.chr03	::chr03:9831173-18373191
15169122	15169597	2218128	2217653	476	476	92.69	VITVvi_vMgal_v1.0.hap1.chr03	::chr03:9831173-18373191
15169183	15171033	8212023	8210174	1851	1850	91.16	VITVvi_vMgal_v1.0.hap1.chr03	::chr03:9831173-18373191
15171907	15172805	1025982	1026876	899	895	95.66	VITVvi_vMgal_v1.0.hap1.chr03	::chr03:9831173-18373191
15172883	15176047	4726368	4729586	3165	3219	94.59	VITVvi_vMgal_v1.0.hap1.chr03	::chr03:9831173-18373191
15174742	15175929	5894884	5893676	1188	1209	89.74	VITVvi_vMgal_v1.0.hap1.chr03	::chr03:9831173-18373191
15175959	15177232	2373150	2374427	1274	1278	90.43	VITVvi_vMgal_v1.0.hap1.chr03	::chr03:9831173-18373191
15176043	15201243	4731213	4756340	25201	25128	96.47	VITVvi_vMgal_v1.0.hap1.chr03	::chr03:9831173-18373191
15200864	15202297	5023047	5024490	1434	1444	90.65	VITVvi_vMgal_v1.0.hap1.chr03	::chr03:9831173-18373191
15201238	15208539	4758261	4765628	7302	7368	95.87	VITVvi_vMgal_v1.0.hap1.chr03	::chr03:9831173-18373191
15208542	15213499	4770352	4775278	4958	4927	96.78	VITVvi_vMgal_v1.0.hap1.chr03	::chr03:9831173-18373191
15211499	15213250	4806639	4808393	1752	1755	96.01	VITVvi_vMgal_v1.0.hap1.chr03	::chr03:9831173-18373191
15211499	15213250	4819281	4817540	1752	1742	94.42	VITVvi_vMgal_v1.0.hap1.chr03	::chr03:9831173-18373191
15211544	15216990	4590142	4584737	5447	5406	91.95	VITVvi_vMgal_v1.0.hap1.chr03	::chr03:9831173-18373191
15213655	15214156	4778797	4779298	502	502	98.41	VITVvi_vMgal_v1.0.hap1.chr03	::chr03:9831173-18373191
15214150	15215805	4781097	4782753	1656	1657	97.34	VITVvi_vMgal_v1.0.hap1.chr03	::chr03:9831173-18373191
15215801	15216512	4784470	4785182	712	713	97.34	VITVvi_vMgal_v1.0.hap1.chr03	::chr03:9831173-18373191
15216508	15227852	4800011	4811297	11345	11287	96.45	VITVvi_vMgal_v1.0.hap1.chr03	::chr03:9831173-18373191
15219299	15219656	8084615	8084968	358	354	87.26	VITVvi_vMgal_v1.0.hap1.chr03	::chr03:9831173-18373191
15221899	15223193	8086126	8087410	1295	1285	95.92	VITVvi_vMgal_v1.0.hap1.chr03	::chr03:9831173-18373191
15222781	15224948	4819693	4817538	2168	2156	95.39	VITVvi_vMgal_v1.0.hap1.chr03	::chr03:9831173-18373191
15228155	15228945	873868	874650	791	783	93.46	VITVvi_vMgal_v1.0.hap1.chr03	::chr03:9831173-18373191
15228945	15229856	1094599	1095510	912	912	98.36	VITVvi_vMgal_v1.0.hap1.chr03	::chr03:9831173-18373191
15229852	15232552	4811289	4814000	2701	2712	97.97	VITVvi_vMgal_v1.0.hap1.chr03	::chr03:9831173-18373191
15242824	15243751	2662011	2662941	928	931	95.28	VITVvi_vMgal_v1.0.hap1.chr03	::chr03:9831173-18373191
15244269	15251492	1676359	1683589	7224	7231	91.33	VITVvi_vMgal_v1.0.hap1.chr03	::chr03:9831173-18373191
15251819	15255344	4814827	4818356	3526	3530	95.03	VITVvi_vMgal_v1.0.hap1.chr03	::chr03:9831173-18373191
15255808	15257399	4819684	4821290	1592	1607	96.76	VITVvi_vMgal_v1.0.hap1.chr03	::chr03:9831173-18373191
15257928	15259202	7396525	7395249	1275	1277	92.81	VITVvi_vMgal_v1.0.hap1.chr03	::chr03:9831173-18373191
15261453	15263342	6808973	6807045	1890	1929	84.8	VITVvi_vMgal_v1.0.hap1.chr03	::chr03:9831173-18373191
15263291	15272304	4821290	4830319	9014	9030	98.02	VITVvi_vMgal_v1.0.hap1.chr03	::chr03:9831173-18373191
15272291	15275602	4830196	4833533	3312	3338	96.04	VITVvi_vMgal_v1.0.hap1.chr03	::chr03:9831173-18373191
15275605	15286863	4833627	4844889	11259	11263	98.6	VITVvi_vMgal_v1.0.hap1.chr03	::chr03:9831173-18373191
15288047	15288530	5625488	5625985	484	498	93.78	VITVvi_vMgal_v1.0.hap1.chr03	::chr03:9831173-18373191
15288533	15296267	4844889	4852578	7735	7690	97.98	VITVvi_vMgal_v1.0.hap1.chr03	::chr03:9831173-18373191
15298856	15309744	4852574	4863473	10889	10900	96.72	VITVvi_vMgal_v1.0.hap1.chr03	::chr03:9831173-18373191
15302539	15303800	3430650	3429395	1262	1256	85.58	VITVvi_vMgal_v1.0.hap1.chr03	::chr03:9831173-18373191
15314074	15315870	4861731	4863515	1797	1785	89.38	VITVvi_vMgal_v1.0.hap1.chr03	::chr03:9831173-18373191
15315231	15316443	4413042	4414223	1213	1182	85.29	VITVvi_vMgal_v1.0.hap1.chr03	::chr03:9831173-18373191
15316168	15317965	4861731	4863515	1798	1785	88.22	VITVvi_vMgal_v1.0.hap1.chr03	::chr03:9831173-18373191
15332771	15334236	4861731	4863183	1466	1453	90.31	VITVvi_vMgal_v1.0.hap1.chr03	::chr03:9831173-18373191
15334427	15334754	4863183	4863520	328	338	84.62	VITVvi_vMgal_v1.0.hap1.chr03	::chr03:9831173-18373191
15339723	15343735	4463107	4467138	4013	4032	93.93	VITVvi_vMgal_v1.0.hap1.chr03	::chr03:9831173-18373191
15341301	15343735	4611505	4609066	2435	2440	95.03	VITVvi_vMgal_v1.0.hap1.chr03	::chr03:9831173-18373191
15355038	15356085	1066628	1065580	1048	1049	97.24	VITVvi_vMgal_v1.0.hap1.chr03	::chr03:9831173-18373191
15359435	15361214	6169010	6167213	1780	1798	96.33	VITVvi_vMgal_v1.0.hap1.chr03	::chr03:9831173-18373191
15361216	15362131	5783937	5783021	916	917	95.42	VITVvi_vMgal_v1.0.hap1.chr03	::chr03:9831173-18373191
15361269	15362185	8077050	8077959	917	910	92.81	VITVvi_vMgal_v1.0.hap1.chr03	::chr03:9831173-18373191
15363164	15366561	4881469	4884868	3398	3400	94.75	VITVvi_vMgal_v1.0.hap1.chr03	::chr03:9831173-18373191
15367896	15368095	5050695	5050493	200	203	89.71	VITVvi_vMgal_v1.0.hap1.chr03	::chr03:9831173-18373191
15369256	15375708	4889150	4895563	6453	6414	95.07	VITVvi_vMgal_v1.0.hap1.chr03	::chr03:9831173-18373191
15379467	15382491	4895557	4898561	3025	3005	94.32	VITVvi_vMgal_v1.0.hap1.chr03	::chr03:9831173-18373191
15383482	15386009	5001295	4998734	2528	2562	85.74	VITVvi_vMgal_v1.0.hap1.chr03	::chr03:9831173-18373191
15399792	15401676	1612686	1610790	1885	1897	88.82	VITVvi_vMgal_v1.0.hap1.chr03	::chr03:9831173-18373191
15403379	15404404	1750971	1751994	1026	1024	95.52	VITVvi_vMgal_v1.0.hap1.chr03	::chr03:9831173-18373191
15405602	15407459	7916041	7914177	1858	1865	92.94	VITVvi_vMgal_v1.0.hap1.chr03	::chr03:9831173-18373191
15408593	15408848	4732137	4732400	256	264	91.67	VITVvi_vMgal_v1.0.hap1.chr03	::chr03:9831173-18373191
15409518	15410450	6134743	6135675	933	933	94.01	VITVvi_vMgal_v1.0.hap1.chr03	::chr03:9831173-18373191
15409885	15411351	4623776	4622324	1467	1453	89.32	VITVvi_vMgal_v1.0.hap1.chr03	::chr03:9831173-18373191
15412653	15414374	4763223	4761457	1722	1767	90.27	VITVvi_vMgal_v1.0.hap1.chr03	::chr03:9831173-18373191
15413817	15415280	5661200	5662699	1464	1500	92.56	VITVvi_vMgal_v1.0.hap1.chr03	::chr03:9831173-18373191
15422649	15423707	1485652	1484595	1059	1058	93.11	VITVvi_vMgal_v1.0.hap1.chr03	::chr03:9831173-18373191
15423703	15430551	8298599	8305450	6849	6852	95.13	VITVvi_vMgal_v1.0.hap1.chr03	::chr03:9831173-18373191
15430732	15432990	8248703	8246458	2259	2246	91.74	VITVvi_vMgal_v1.0.hap1.chr03	::chr03:9831173-18373191
15434105	15436029	6997775	6995850	1925	1926	91.91	VITVvi_vMgal_v1.0.hap1.chr03	::chr03:9831173-18373191
15437383	15439858	4483776	4486252	2476	2477	96.77	VITVvi_vMgal_v1.0.hap1.chr03	::chr03:9831173-18373191
15442490	15443363	6132318	6131444	874	875	91.47	VITVvi_vMgal_v1.0.hap1.chr03	::chr03:9831173-18373191
15450247	15451216	4557546	4556580	970	967	97.94	VITVvi_vMgal_v1.0.hap1.chr03	::chr03:9831173-18373191
15451750	15453622	5683669	5681787	1873	1883	96.35	VITVvi_vMgal_v1.0.hap1.chr03	::chr03:9831173-18373191
15454376	15454681	7833386	7833081	306	306	94.77	VITVvi_vMgal_v1.0.hap1.chr03	::chr03:9831173-18373191
15454810	15456867	2979573	2981661	2058	2089	96.51	VITVvi_vMgal_v1.0.hap1.chr03	::chr03:9831173-18373191
15467094	15468531	7914122	7912685	1438	1438	92.22	VITVvi_vMgal_v1.0.hap1.chr03	::chr03:9831173-18373191
15468529	15470115	4903177	4904745	1587	1569	94.45	VITVvi_vMgal_v1.0.hap1.chr03	::chr03:9831173-18373191
15470126	15470205	4909619	4909540	80	80	100	VITVvi_vMgal_v1.0.hap1.chr03	::chr03:9831173-18373191
15470955	15473523	4909619	4912184	2569	2566	94.26	VITVvi_vMgal_v1.0.hap1.chr03	::chr03:9831173-18373191
15473521	15476667	4912838	4915985	3147	3148	96.22	VITVvi_vMgal_v1.0.hap1.chr03	::chr03:9831173-18373191
15476668	15477820	4949020	4950167	1153	1148	94.72	VITVvi_vMgal_v1.0.hap1.chr03	::chr03:9831173-18373191
15478779	15479676	4543942	4543043	898	900	97.23	VITVvi_vMgal_v1.0.hap1.chr03	::chr03:9831173-18373191
15479677	15484810	4950162	4955259	5134	5098	94.58	VITVvi_vMgal_v1.0.hap1.chr03	::chr03:9831173-18373191
15484812	15493393	4955431	4964116	8582	8686	94.12	VITVvi_vMgal_v1.0.hap1.chr03	::chr03:9831173-18373191
15500127	15508867	4964110	4972839	8741	8730	95.37	VITVvi_vMgal_v1.0.hap1.chr03	::chr03:9831173-18373191
15508862	15512334	4986365	4989834	3473	3470	96.12	VITVvi_vMgal_v1.0.hap1.chr03	::chr03:9831173-18373191
15512332	15527478	4991325	5006254	15147	14930	92.9	VITVvi_vMgal_v1.0.hap1.chr03	::chr03:9831173-18373191
15527481	15529232	5812349	5814085	1752	1737	92.47	VITVvi_vMgal_v1.0.hap1.chr03	::chr03:9831173-18373191
15533535	15543175	5010028	5019721	9641	9694	90.36	VITVvi_vMgal_v1.0.hap1.chr03	::chr03:9831173-18373191
15543319	15547349	5045012	5049063	4031	4052	91.64	VITVvi_vMgal_v1.0.hap1.chr03	::chr03:9831173-18373191
15547348	15549266	1101300	1099382	1919	1919	95.26	VITVvi_vMgal_v1.0.hap1.chr03	::chr03:9831173-18373191
15549266	15550517	5049059	5050296	1252	1238	93.29	VITVvi_vMgal_v1.0.hap1.chr03	::chr03:9831173-18373191
15550518	15552379	5051867	5053690	1862	1824	92.32	VITVvi_vMgal_v1.0.hap1.chr03	::chr03:9831173-18373191
15551185	15552379	7807839	7806647	1195	1193	92.17	VITVvi_vMgal_v1.0.hap1.chr03	::chr03:9831173-18373191
15552127	15552381	5903937	5903682	255	256	91.12	VITVvi_vMgal_v1.0.hap1.chr03	::chr03:9831173-18373191
15552585	15554321	5041106	5042845	1737	1740	93.94	VITVvi_vMgal_v1.0.hap1.chr03	::chr03:9831173-18373191
15552633	15554607	5053870	5055827	1975	1958	93.41	VITVvi_vMgal_v1.0.hap1.chr03	::chr03:9831173-18373191
15555376	15571006	5057482	5073073	15631	15592	96.15	VITVvi_vMgal_v1.0.hap1.chr03	::chr03:9831173-18373191
15573315	15574146	5072953	5073774	832	822	91.6	VITVvi_vMgal_v1.0.hap1.chr03	::chr03:9831173-18373191
15574144	15576782	5078905	5081523	2639	2619	94.18	VITVvi_vMgal_v1.0.hap1.chr03	::chr03:9831173-18373191
15576785	15580677	5082389	5086303	3893	3915	92.58	VITVvi_vMgal_v1.0.hap1.chr03	::chr03:9831173-18373191
15580753	15585621	5086738	5091571	4869	4834	91.94	VITVvi_vMgal_v1.0.hap1.chr03	::chr03:9831173-18373191
15585621	15586220	5092030	5092588	600	559	88.5	VITVvi_vMgal_v1.0.hap1.chr03	::chr03:9831173-18373191
15586910	15595104	5092586	5100855	8195	8270	94.93	VITVvi_vMgal_v1.0.hap1.chr03	::chr03:9831173-18373191
15595141	15597827	5101183	5103878	2687	2696	91.86	VITVvi_vMgal_v1.0.hap1.chr03	::chr03:9831173-18373191
15636526	15636770	5104315	5104570	245	256	89.06	VITVvi_vMgal_v1.0.hap1.chr03	::chr03:9831173-18373191
15636783	15643280	5105300	5111817	6498	6518	95.81	VITVvi_vMgal_v1.0.hap1.chr03	::chr03:9831173-18373191
15643314	15646803	5113285	5116760	3490	3476	94.3	VITVvi_vMgal_v1.0.hap1.chr03	::chr03:9831173-18373191
15646803	15647734	2119393	2118460	932	934	94.86	VITVvi_vMgal_v1.0.hap1.chr03	::chr03:9831173-18373191
15648601	15653794	5116756	5121963	5194	5208	96.12	VITVvi_vMgal_v1.0.hap1.chr03	::chr03:9831173-18373191
15653728	15654039	5121956	5122267	312	312	98.4	VITVvi_vMgal_v1.0.hap1.chr03	::chr03:9831173-18373191
15654467	15661674	5122263	5129482	7208	7220	97.54	VITVvi_vMgal_v1.0.hap1.chr03	::chr03:9831173-18373191
15662034	15668594	5129478	5136076	6561	6599	97.53	VITVvi_vMgal_v1.0.hap1.chr03	::chr03:9831173-18373191
15668589	15676697	5149609	5157732	8109	8124	98.14	VITVvi_vMgal_v1.0.hap1.chr03	::chr03:9831173-18373191
15680332	15685898	1182361	1187924	5567	5564	94.8	VITVvi_vMgal_v1.0.hap1.chr03	::chr03:9831173-18373191
15689616	15691575	5906274	5904317	1960	1958	94.95	VITVvi_vMgal_v1.0.hap1.chr03	::chr03:9831173-18373191
15692890	15693258	8177771	8178137	369	367	93.5	VITVvi_vMgal_v1.0.hap1.chr03	::chr03:9831173-18373191
15693074	15695096	5157736	5159764	2023	2029	98.32	VITVvi_vMgal_v1.0.hap1.chr03	::chr03:9831173-18373191
15695093	15703790	5161737	5170586	8698	8850	95.92	VITVvi_vMgal_v1.0.hap1.chr03	::chr03:9831173-18373191
15702707	15706540	5189393	5193252	3834	3860	93.88	VITVvi_vMgal_v1.0.hap1.chr03	::chr03:9831173-18373191
15704172	15722164	5171300	5189269	17993	17970	96.81	VITVvi_vMgal_v1.0.hap1.chr03	::chr03:9831173-18373191
15724360	15728796	5178400	5182897	4437	4498	96.92	VITVvi_vMgal_v1.0.hap1.chr03	::chr03:9831173-18373191
15728795	15733591	238413	233615	4797	4799	98.25	VITVvi_vMgal_v1.0.hap1.chr03	::chr03:9831173-18373191
15733592	15738134	5182892	5187434	4543	4543	99.1	VITVvi_vMgal_v1.0.hap1.chr03	::chr03:9831173-18373191
15738222	15741264	5187434	5190498	3043	3065	96.57	VITVvi_vMgal_v1.0.hap1.chr03	::chr03:9831173-18373191
15740188	15744105	5169417	5173408	3918	3992	93.1	VITVvi_vMgal_v1.0.hap1.chr03	::chr03:9831173-18373191
15747425	15756851	5173836	5183326	9427	9491	94.99	VITVvi_vMgal_v1.0.hap1.chr03	::chr03:9831173-18373191
15756406	15760260	5209453	5213345	3855	3893	97.82	VITVvi_vMgal_v1.0.hap1.chr03	::chr03:9831173-18373191
15760001	15760942	5238147	5237207	942	941	88.25	VITVvi_vMgal_v1.0.hap1.chr03	::chr03:9831173-18373191
15760256	15761422	5234305	5235471	1167	1167	98.46	VITVvi_vMgal_v1.0.hap1.chr03	::chr03:9831173-18373191
15762004	15762640	5648470	5647825	637	646	92.3	VITVvi_vMgal_v1.0.hap1.chr03	::chr03:9831173-18373191
15763853	15764565	5804508	5803816	713	693	93.13	VITVvi_vMgal_v1.0.hap1.chr03	::chr03:9831173-18373191
15765052	15765517	3165942	3165478	466	465	88.75	VITVvi_vMgal_v1.0.hap1.chr03	::chr03:9831173-18373191
15773257	15790252	5235467	5252453	16996	16987	97.32	VITVvi_vMgal_v1.0.hap1.chr03	::chr03:9831173-18373191
15790282	15791845	5252783	5254421	1564	1639	94.09	VITVvi_vMgal_v1.0.hap1.chr03	::chr03:9831173-18373191
15791843	15794954	5260370	5263488	3112	3119	95.78	VITVvi_vMgal_v1.0.hap1.chr03	::chr03:9831173-18373191
15796104	15796300	5263504	5263699	197	196	97.97	VITVvi_vMgal_v1.0.hap1.chr03	::chr03:9831173-18373191
15797451	15797757	8488081	8487789	307	293	88.1	VITVvi_vMgal_v1.0.hap1.chr03	::chr03:9831173-18373191
15833391	15833761	902880	903253	371	374	91.27	VITVvi_vMgal_v1.0.hap1.chr03	::chr03:9831173-18373191
15833762	15836715	2700023	2702989	2954	2967	89.63	VITVvi_vMgal_v1.0.hap1.chr03	::chr03:9831173-18373191
15838672	15839089	8490858	8490439	418	420	88.57	VITVvi_vMgal_v1.0.hap1.chr03	::chr03:9831173-18373191
15839128	15839629	8489483	8488976	502	508	84.18	VITVvi_vMgal_v1.0.hap1.chr03	::chr03:9831173-18373191
15840451	15840861	8488076	8487657	411	420	85.38	VITVvi_vMgal_v1.0.hap1.chr03	::chr03:9831173-18373191
15846508	15847118	7401887	7401275	611	613	90.02	VITVvi_vMgal_v1.0.hap1.chr03	::chr03:9831173-18373191
15848081	15849445	791401	792765	1365	1365	87.36	VITVvi_vMgal_v1.0.hap1.chr03	::chr03:9831173-18373191
15854200	15858066	5263699	5267573	3867	3875	96.79	VITVvi_vMgal_v1.0.hap1.chr03	::chr03:9831173-18373191
15858214	15858527	5269704	5270016	314	313	94.29	VITVvi_vMgal_v1.0.hap1.chr03	::chr03:9831173-18373191
15858528	15859665	5313722	5314864	1138	1143	94.67	VITVvi_vMgal_v1.0.hap1.chr03	::chr03:9831173-18373191
15860361	15861525	5328685	5329844	1165	1160	92.13	VITVvi_vMgal_v1.0.hap1.chr03	::chr03:9831173-18373191
15861526	15862079	5264703	5265262	554	560	96.25	VITVvi_vMgal_v1.0.hap1.chr03	::chr03:9831173-18373191
15862076	15864454	5271485	5273898	2379	2414	94.31	VITVvi_vMgal_v1.0.hap1.chr03	::chr03:9831173-18373191
15864118	15865474	5273222	5274564	1357	1343	95.1	VITVvi_vMgal_v1.0.hap1.chr03	::chr03:9831173-18373191
15865403	15871892	5274935	5281484	6490	6550	93.2	VITVvi_vMgal_v1.0.hap1.chr03	::chr03:9831173-18373191
15871887	15874352	5283379	5285806	2466	2428	93.48	VITVvi_vMgal_v1.0.hap1.chr03	::chr03:9831173-18373191
15874419	15882809	5286076	5294487	8391	8412	95.5	VITVvi_vMgal_v1.0.hap1.chr03	::chr03:9831173-18373191
15883875	15884978	2703532	2702427	1104	1106	94.24	VITVvi_vMgal_v1.0.hap1.chr03	::chr03:9831173-18373191
15884994	15887315	5294498	5296808	2322	2311	97.94	VITVvi_vMgal_v1.0.hap1.chr03	::chr03:9831173-18373191
15890475	15891931	5776413	5774960	1457	1454	88.21	VITVvi_vMgal_v1.0.hap1.chr03	::chr03:9831173-18373191
15892317	15897896	5296804	5302340	5580	5537	98.14	VITVvi_vMgal_v1.0.hap1.chr03	::chr03:9831173-18373191
15908341	15909999	5302339	5303982	1659	1644	98.13	VITVvi_vMgal_v1.0.hap1.chr03	::chr03:9831173-18373191
15909996	15910216	5304022	5304242	221	221	100	VITVvi_vMgal_v1.0.hap1.chr03	::chr03:9831173-18373191
15911489	15916153	5304243	5308996	4665	4754	93.24	VITVvi_vMgal_v1.0.hap1.chr03	::chr03:9831173-18373191
15916147	15916519	5310135	5310502	373	368	95.71	VITVvi_vMgal_v1.0.hap1.chr03	::chr03:9831173-18373191
15916514	15916726	5311759	5311971	213	213	98.59	VITVvi_vMgal_v1.0.hap1.chr03	::chr03:9831173-18373191
15917690	15918016	5311967	5312291	327	325	98.47	VITVvi_vMgal_v1.0.hap1.chr03	::chr03:9831173-18373191
15924019	15925513	6494914	6493448	1495	1467	86.81	VITVvi_vMgal_v1.0.hap1.chr03	::chr03:9831173-18373191
15936133	15940250	5312509	5316673	4118	4165	96.41	VITVvi_vMgal_v1.0.hap1.chr03	::chr03:9831173-18373191
15940250	15940765	7738989	7738472	516	518	96.91	VITVvi_vMgal_v1.0.hap1.chr03	::chr03:9831173-18373191
15941322	15946374	4667161	4662129	5053	5033	95.22	VITVvi_vMgal_v1.0.hap1.chr03	::chr03:9831173-18373191
15955456	15955778	4934391	4934713	323	323	96.9	VITVvi_vMgal_v1.0.hap1.chr03	::chr03:9831173-18373191
15957050	15976511	5316668	5336181	19462	19514	96.7	VITVvi_vMgal_v1.0.hap1.chr03	::chr03:9831173-18373191
15975833	15981014	5335229	5340445	5182	5217	96.17	VITVvi_vMgal_v1.0.hap1.chr03	::chr03:9831173-18373191
15981116	15983435	7943690	7941364	2320	2327	91.53	VITVvi_vMgal_v1.0.hap1.chr03	::chr03:9831173-18373191
15981490	15984885	5347808	5351215	3396	3408	98.13	VITVvi_vMgal_v1.0.hap1.chr03	::chr03:9831173-18373191
15985526	16002253	5351213	5367876	16728	16664	97.07	VITVvi_vMgal_v1.0.hap1.chr03	::chr03:9831173-18373191
16002254	16015198	1644643	1631767	12945	12877	96.17	VITVvi_vMgal_v1.0.hap1.chr03	::chr03:9831173-18373191
16015199	16017758	5367872	5370433	2560	2562	97.58	VITVvi_vMgal_v1.0.hap1.chr03	::chr03:9831173-18373191
16019504	16023492	5370426	5374378	3989	3953	96.62	VITVvi_vMgal_v1.0.hap1.chr03	::chr03:9831173-18373191
16023487	16028125	5376121	5380755	4639	4635	97.44	VITVvi_vMgal_v1.0.hap1.chr03	::chr03:9831173-18373191
16028121	16031447	5382425	5385767	3327	3343	96.53	VITVvi_vMgal_v1.0.hap1.chr03	::chr03:9831173-18373191
16034694	16035783	876957	875837	1090	1121	95.81	VITVvi_vMgal_v1.0.hap1.chr03	::chr03:9831173-18373191
16036099	16037586	7897486	7898978	1488	1493	96.39	VITVvi_vMgal_v1.0.hap1.chr03	::chr03:9831173-18373191
16037604	16038059	874059	873604	456	456	96.71	VITVvi_vMgal_v1.0.hap1.chr03	::chr03:9831173-18373191
16038060	16052514	5385762	5400239	14455	14478	97.78	VITVvi_vMgal_v1.0.hap1.chr03	::chr03:9831173-18373191
16052307	16053494	5395489	5394303	1188	1187	90.27	VITVvi_vMgal_v1.0.hap1.chr03	::chr03:9831173-18373191
16052510	16069571	5401731	5418651	17062	16921	97.48	VITVvi_vMgal_v1.0.hap1.chr03	::chr03:9831173-18373191
16058528	16060192	7019328	7020970	1665	1643	90.8	VITVvi_vMgal_v1.0.hap1.chr03	::chr03:9831173-18373191
16058528	16060192	7029453	7027811	1665	1643	90.8	VITVvi_vMgal_v1.0.hap1.chr03	::chr03:9831173-18373191
16061792	16062399	1469983	1470587	608	605	93.59	VITVvi_vMgal_v1.0.hap1.chr03	::chr03:9831173-18373191
16066506	16068183	2219442	2217769	1678	1674	91.98	VITVvi_vMgal_v1.0.hap1.chr03	::chr03:9831173-18373191
16067888	16068183	5053870	5054165	296	296	95.61	VITVvi_vMgal_v1.0.hap1.chr03	::chr03:9831173-18373191
16069571	16069744	2421940	2421767	174	174	96	VITVvi_vMgal_v1.0.hap1.chr03	::chr03:9831173-18373191
16069733	16070117	5418703	5419088	385	386	97.94	VITVvi_vMgal_v1.0.hap1.chr03	::chr03:9831173-18373191
16070126	16072149	5419210	5421239	2024	2030	95.12	VITVvi_vMgal_v1.0.hap1.chr03	::chr03:9831173-18373191
16070621	16074764	5430042	5434191	4144	4150	91.56	VITVvi_vMgal_v1.0.hap1.chr03	::chr03:9831173-18373191
16078323	16085317	5434189	5441209	6995	7021	98.65	VITVvi_vMgal_v1.0.hap1.chr03	::chr03:9831173-18373191
16085314	16102233	5442481	5459295	16920	16815	94.4	VITVvi_vMgal_v1.0.hap1.chr03	::chr03:9831173-18373191
16102738	16109790	5459758	5466799	7053	7042	94.58	VITVvi_vMgal_v1.0.hap1.chr03	::chr03:9831173-18373191
16102982	16103992	6318017	6319016	1011	1000	93.92	VITVvi_vMgal_v1.0.hap1.chr03	::chr03:9831173-18373191
16107691	16108443	6324829	6325573	753	745	92.56	VITVvi_vMgal_v1.0.hap1.chr03	::chr03:9831173-18373191
16108288	16111618	5426724	5430047	3331	3324	93.23	VITVvi_vMgal_v1.0.hap1.chr03	::chr03:9831173-18373191
16109782	16112148	5498638	5501007	2367	2370	95.38	VITVvi_vMgal_v1.0.hap1.chr03	::chr03:9831173-18373191
16114615	16114859	1962870	1962625	245	246	92.68	VITVvi_vMgal_v1.0.hap1.chr03	::chr03:9831173-18373191
16115991	16116432	5508614	5509054	442	441	93.26	VITVvi_vMgal_v1.0.hap1.chr03	::chr03:9831173-18373191
16117268	16118779	6366737	6368212	1512	1476	92.05	VITVvi_vMgal_v1.0.hap1.chr03	::chr03:9831173-18373191
16118782	16120000	1660042	1658860	1219	1183	90.07	VITVvi_vMgal_v1.0.hap1.chr03	::chr03:9831173-18373191
16120003	16120626	5963550	5964173	624	624	95.24	VITVvi_vMgal_v1.0.hap1.chr03	::chr03:9831173-18373191
16121203	16129572	6368844	6377129	8370	8286	93.52	VITVvi_vMgal_v1.0.hap1.chr03	::chr03:9831173-18373191
16123505	16129572	6206822	6212922	6068	6101	94.83	VITVvi_vMgal_v1.0.hap1.chr03	::chr03:9831173-18373191
16129568	16132810	5530286	5533520	3243	3235	93.81	VITVvi_vMgal_v1.0.hap1.chr03	::chr03:9831173-18373191
16129568	16134085	5717204	5721684	4518	4481	92.33	VITVvi_vMgal_v1.0.hap1.chr03	::chr03:9831173-18373191
16134092	16134660	6384063	6384635	569	573	96.86	VITVvi_vMgal_v1.0.hap1.chr03	::chr03:9831173-18373191
16135947	16136752	5730708	5731518	806	811	96.67	VITVvi_vMgal_v1.0.hap1.chr03	::chr03:9831173-18373191
16136866	16137803	5731902	5732854	938	953	95.5	VITVvi_vMgal_v1.0.hap1.chr03	::chr03:9831173-18373191
16136894	16139363	5987051	5989482	2470	2432	95.17	VITVvi_vMgal_v1.0.hap1.chr03	::chr03:9831173-18373191
16139366	16140718	2891885	2890529	1353	1357	97.49	VITVvi_vMgal_v1.0.hap1.chr03	::chr03:9831173-18373191
16142628	16143655	2890527	2889501	1028	1027	96.12	VITVvi_vMgal_v1.0.hap1.chr03	::chr03:9831173-18373191
16144869	16145703	2886120	2885243	835	878	91.82	VITVvi_vMgal_v1.0.hap1.chr03	::chr03:9831173-18373191
16145699	16147633	2883598	2881674	1935	1925	96.07	VITVvi_vMgal_v1.0.hap1.chr03	::chr03:9831173-18373191
16151308	16155497	2879143	2874954	4190	4190	97.14	VITVvi_vMgal_v1.0.hap1.chr03	::chr03:9831173-18373191
16151883	16154832	5482207	5479249	2950	2959	93.35	VITVvi_vMgal_v1.0.hap1.chr03	::chr03:9831173-18373191
16154881	16161045	3011228	3017397	6165	6170	95.07	VITVvi_vMgal_v1.0.hap1.chr03	::chr03:9831173-18373191
16161254	16165911	2869375	2864719	4658	4657	97.41	VITVvi_vMgal_v1.0.hap1.chr03	::chr03:9831173-18373191
16161665	16166101	3017865	3022314	4437	4450	97.84	VITVvi_vMgal_v1.0.hap1.chr03	::chr03:9831173-18373191
16166101	16166860	3022417	3023197	760	781	93.98	VITVvi_vMgal_v1.0.hap1.chr03	::chr03:9831173-18373191
16167273	16168711	5302424	5303852	1439	1429	98.68	VITVvi_vMgal_v1.0.hap1.chr03	::chr03:9831173-18373191
16168711	16169009	5303947	5304245	299	299	99	VITVvi_vMgal_v1.0.hap1.chr03	::chr03:9831173-18373191
16170401	16171831	5304243	5305669	1431	1427	94.75	VITVvi_vMgal_v1.0.hap1.chr03	::chr03:9831173-18373191
16171955	16176984	5305520	5310500	5030	4981	94.59	VITVvi_vMgal_v1.0.hap1.chr03	::chr03:9831173-18373191
16178577	16179324	5312289	5313073	748	785	88.97	VITVvi_vMgal_v1.0.hap1.chr03	::chr03:9831173-18373191
16179325	16180059	205020	204296	735	725	88.66	VITVvi_vMgal_v1.0.hap1.chr03	::chr03:9831173-18373191
16180059	16181028	5313069	5314049	970	981	97.96	VITVvi_vMgal_v1.0.hap1.chr03	::chr03:9831173-18373191
16188157	16188765	5327897	5328505	609	609	92.96	VITVvi_vMgal_v1.0.hap1.chr03	::chr03:9831173-18373191
16188763	16191255	5314506	5316987	2493	2482	94.88	VITVvi_vMgal_v1.0.hap1.chr03	::chr03:9831173-18373191
16191560	16195549	5317918	5321904	3990	3987	96.1	VITVvi_vMgal_v1.0.hap1.chr03	::chr03:9831173-18373191
16195583	16205194	5322496	5332089	9612	9594	95.27	VITVvi_vMgal_v1.0.hap1.chr03	::chr03:9831173-18373191
16197956	16198818	5424789	5423909	863	881	86.61	VITVvi_vMgal_v1.0.hap1.chr03	::chr03:9831173-18373191
16205182	16206785	5332231	5333848	1604	1618	97.22	VITVvi_vMgal_v1.0.hap1.chr03	::chr03:9831173-18373191
16206780	16207826	5337894	5338968	1047	1075	93.83	VITVvi_vMgal_v1.0.hap1.chr03	::chr03:9831173-18373191
16208249	16209271	3320019	3318987	1023	1033	95	VITVvi_vMgal_v1.0.hap1.chr03	::chr03:9831173-18373191
16208616	16209844	3319510	3318265	1229	1246	91.88	VITVvi_vMgal_v1.0.hap1.chr03	::chr03:9831173-18373191
16212428	16213956	5338963	5340445	1529	1483	95.04	VITVvi_vMgal_v1.0.hap1.chr03	::chr03:9831173-18373191
16214437	16217898	5347808	5351215	3462	3408	94.98	VITVvi_vMgal_v1.0.hap1.chr03	::chr03:9831173-18373191
16218596	16234640	5355095	5371085	16045	15991	95.84	VITVvi_vMgal_v1.0.hap1.chr03	::chr03:9831173-18373191
16239445	16239595	3163340	3163490	151	151	93.38	VITVvi_vMgal_v1.0.hap1.chr03	::chr03:9831173-18373191
16242278	16243195	5371081	5372004	918	924	95.78	VITVvi_vMgal_v1.0.hap1.chr03	::chr03:9831173-18373191
16246281	16246756	8079693	8080168	476	476	92.66	VITVvi_vMgal_v1.0.hap1.chr03	::chr03:9831173-18373191
16248931	16250998	6315751	6313710	2068	2042	90.46	VITVvi_vMgal_v1.0.hap1.chr03	::chr03:9831173-18373191
16252450	16254593	4747473	4749623	2144	2151	89.33	VITVvi_vMgal_v1.0.hap1.chr03	::chr03:9831173-18373191
16254595	16254975	4593950	4593571	381	380	93.98	VITVvi_vMgal_v1.0.hap1.chr03	::chr03:9831173-18373191
16254608	16256947	1741262	1743599	2340	2338	94.45	VITVvi_vMgal_v1.0.hap1.chr03	::chr03:9831173-18373191
16255141	16260334	1683589	1678399	5194	5191	94.1	VITVvi_vMgal_v1.0.hap1.chr03	::chr03:9831173-18373191
16260334	16261746	5417245	5418651	1413	1407	98.37	VITVvi_vMgal_v1.0.hap1.chr03	::chr03:9831173-18373191
16261746	16262849	2421940	2420734	1104	1207	85.43	VITVvi_vMgal_v1.0.hap1.chr03	::chr03:9831173-18373191
16268025	16268232	2420738	2420534	208	205	93.27	VITVvi_vMgal_v1.0.hap1.chr03	::chr03:9831173-18373191
16270640	16271204	5160819	5161385	565	567	90.49	VITVvi_vMgal_v1.0.hap1.chr03	::chr03:9831173-18373191
16280355	16281374	5023472	5024489	1020	1018	92.87	VITVvi_vMgal_v1.0.hap1.chr03	::chr03:9831173-18373191
16281375	16282289	4945757	4944861	915	897	87.9	VITVvi_vMgal_v1.0.hap1.chr03	::chr03:9831173-18373191
16291571	16294491	5199654	5196764	2921	2891	95.03	VITVvi_vMgal_v1.0.hap1.chr03	::chr03:9831173-18373191
16296576	16298342	6169002	6167221	1767	1782	96.58	VITVvi_vMgal_v1.0.hap1.chr03	::chr03:9831173-18373191
16321103	16322054	5366698	5365759	952	940	88.26	VITVvi_vMgal_v1.0.hap1.chr03	::chr03:9831173-18373191
16322267	16324023	5418717	5420465	1757	1749	95.82	VITVvi_vMgal_v1.0.hap1.chr03	::chr03:9831173-18373191
16324023	16325733	5431062	5432798	1711	1737	93.71	VITVvi_vMgal_v1.0.hap1.chr03	::chr03:9831173-18373191
16326491	16333958	5433548	5441086	7468	7539	97.91	VITVvi_vMgal_v1.0.hap1.chr03	::chr03:9831173-18373191
16333964	16336707	5442597	5445295	2744	2699	96.48	VITVvi_vMgal_v1.0.hap1.chr03	::chr03:9831173-18373191
16339593	16341604	8275749	8277749	2012	2001	92.12	VITVvi_vMgal_v1.0.hap1.chr03	::chr03:9831173-18373191
16344983	16347440	5445290	5447746	2458	2457	98.29	VITVvi_vMgal_v1.0.hap1.chr03	::chr03:9831173-18373191
16347440	16366310	5448029	5466799	18871	18771	95.65	VITVvi_vMgal_v1.0.hap1.chr03	::chr03:9831173-18373191
16364799	16366813	5426724	5428714	2015	1991	95.76	VITVvi_vMgal_v1.0.hap1.chr03	::chr03:9831173-18373191
16368053	16369597	5499142	5500685	1545	1544	95.23	VITVvi_vMgal_v1.0.hap1.chr03	::chr03:9831173-18373191
16369612	16370728	5507375	5508444	1117	1070	88.31	VITVvi_vMgal_v1.0.hap1.chr03	::chr03:9831173-18373191
16371293	16371710	5509111	5509529	418	419	88.63	VITVvi_vMgal_v1.0.hap1.chr03	::chr03:9831173-18373191
16371770	16383048	5556157	5567341	11279	11185	95.06	VITVvi_vMgal_v1.0.hap1.chr03	::chr03:9831173-18373191
16383301	16385938	5557462	5560096	2638	2635	93.59	VITVvi_vMgal_v1.0.hap1.chr03	::chr03:9831173-18373191
16388971	16412612	5500688	5524352	23642	23665	96.63	VITVvi_vMgal_v1.0.hap1.chr03	::chr03:9831173-18373191
16410808	16412612	6333080	6334889	1805	1810	92.49	VITVvi_vMgal_v1.0.hap1.chr03	::chr03:9831173-18373191
16412613	16413336	1129709	1128982	724	728	95.91	VITVvi_vMgal_v1.0.hap1.chr03	::chr03:9831173-18373191
16414299	16416114	5524348	5526183	1816	1836	97	VITVvi_vMgal_v1.0.hap1.chr03	::chr03:9831173-18373191
16423507	16426657	5526181	5529328	3151	3148	98.32	VITVvi_vMgal_v1.0.hap1.chr03	::chr03:9831173-18373191
16437443	16438882	5529326	5530752	1440	1427	97.29	VITVvi_vMgal_v1.0.hap1.chr03	::chr03:9831173-18373191
16438877	16440921	6382834	6384891	2045	2058	95.15	VITVvi_vMgal_v1.0.hap1.chr03	::chr03:9831173-18373191
16442027	16444101	4592280	4590211	2075	2070	92.22	VITVvi_vMgal_v1.0.hap1.chr03	::chr03:9831173-18373191
16444216	16444830	1981337	1980723	615	615	98.86	VITVvi_vMgal_v1.0.hap1.chr03	::chr03:9831173-18373191
16445221	16453494	1698387	1690121	8274	8267	97.26	VITVvi_vMgal_v1.0.hap1.chr03	::chr03:9831173-18373191
16453489	16453806	5574289	5574601	318	313	90.91	VITVvi_vMgal_v1.0.hap1.chr03	::chr03:9831173-18373191
16464741	16466033	5959643	5960933	1293	1291	96.83	VITVvi_vMgal_v1.0.hap1.chr03	::chr03:9831173-18373191
16466418	16467908	5706558	5708072	1491	1515	94.22	VITVvi_vMgal_v1.0.hap1.chr03	::chr03:9831173-18373191
16468225	16474264	5708070	5714120	6040	6051	94.42	VITVvi_vMgal_v1.0.hap1.chr03	::chr03:9831173-18373191
16473621	16479196	5563198	5568745	5576	5548	93.36	VITVvi_vMgal_v1.0.hap1.chr03	::chr03:9831173-18373191
16482317	16482785	5216210	5216677	469	468	94.24	VITVvi_vMgal_v1.0.hap1.chr03	::chr03:9831173-18373191
16485225	16485661	6987434	6987871	437	438	94.06	VITVvi_vMgal_v1.0.hap1.chr03	::chr03:9831173-18373191
16485660	16492767	5718928	5726018	7108	7091	97.05	VITVvi_vMgal_v1.0.hap1.chr03	::chr03:9831173-18373191
16492766	16493682	6699366	6700278	917	913	93.78	VITVvi_vMgal_v1.0.hap1.chr03	::chr03:9831173-18373191
16492767	16493682	5024489	5023574	916	916	96.07	VITVvi_vMgal_v1.0.hap1.chr03	::chr03:9831173-18373191
16492767	16493682	5812349	5813264	916	916	96.07	VITVvi_vMgal_v1.0.hap1.chr03	::chr03:9831173-18373191
16492767	16493682	8076941	8077856	916	916	96.4	VITVvi_vMgal_v1.0.hap1.chr03	::chr03:9831173-18373191
16492874	16493682	1026941	1026131	809	811	93.5	VITVvi_vMgal_v1.0.hap1.chr03	::chr03:9831173-18373191
16504103	16504235	6425715	6425847	133	133	91.04	VITVvi_vMgal_v1.0.hap1.chr03	::chr03:9831173-18373191
16517466	16518605	5023576	5022412	1140	1165	90.58	VITVvi_vMgal_v1.0.hap1.chr03	::chr03:9831173-18373191
16518604	16524475	5726013	5731887	5872	5875	97.52	VITVvi_vMgal_v1.0.hap1.chr03	::chr03:9831173-18373191
16526670	16532411	5734810	5740536	5742	5727	96.97	VITVvi_vMgal_v1.0.hap1.chr03	::chr03:9831173-18373191
16532401	16540410	5740762	5748778	8010	8017	97.56	VITVvi_vMgal_v1.0.hap1.chr03	::chr03:9831173-18373191
16532676	16547873	6002911	6018157	15198	15247	96.73	VITVvi_vMgal_v1.0.hap1.chr03	::chr03:9831173-18373191
16547992	16549760	5959173	5960984	1769	1812	90.93	VITVvi_vMgal_v1.0.hap1.chr03	::chr03:9831173-18373191
16549763	16551124	5962540	5963840	1362	1301	87.02	VITVvi_vMgal_v1.0.hap1.chr03	::chr03:9831173-18373191
16551080	16551390	5708070	5708378	311	309	92.48	VITVvi_vMgal_v1.0.hap1.chr03	::chr03:9831173-18373191
16551525	16553184	5708637	5710365	1660	1729	91.15	VITVvi_vMgal_v1.0.hap1.chr03	::chr03:9831173-18373191
16553860	16555151	7984994	7986278	1292	1285	90.42	VITVvi_vMgal_v1.0.hap1.chr03	::chr03:9831173-18373191
16556025	16560981	6057016	6061983	4957	4968	95.63	VITVvi_vMgal_v1.0.hap1.chr03	::chr03:9831173-18373191
16561061	16562495	4626219	4624755	1435	1465	93.32	VITVvi_vMgal_v1.0.hap1.chr03	::chr03:9831173-18373191
16564271	16569107	6206536	6211351	4837	4816	90.79	VITVvi_vMgal_v1.0.hap1.chr03	::chr03:9831173-18373191
16565103	16569123	5757563	5761577	4021	4015	95.37	VITVvi_vMgal_v1.0.hap1.chr03	::chr03:9831173-18373191
16567214	16570222	6337210	6340096	3009	2887	87.61	VITVvi_vMgal_v1.0.hap1.chr03	::chr03:9831173-18373191
16569154	16576306	5715225	5722356	7153	7132	93.03	VITVvi_vMgal_v1.0.hap1.chr03	::chr03:9831173-18373191
16576320	16576578	5573093	5573351	259	259	94.98	VITVvi_vMgal_v1.0.hap1.chr03	::chr03:9831173-18373191
16576790	16582176	5768749	5774083	5387	5335	93.17	VITVvi_vMgal_v1.0.hap1.chr03	::chr03:9831173-18373191
16587372	16591514	6046935	6051032	4143	4098	95.37	VITVvi_vMgal_v1.0.hap1.chr03	::chr03:9831173-18373191
16593355	16598374	6051028	6056051	5020	5024	96.84	VITVvi_vMgal_v1.0.hap1.chr03	::chr03:9831173-18373191
16596604	16601514	6065956	6070857	4911	4902	96.61	VITVvi_vMgal_v1.0.hap1.chr03	::chr03:9831173-18373191
16598376	16607449	6442402	6451577	9074	9176	93.9	VITVvi_vMgal_v1.0.hap1.chr03	::chr03:9831173-18373191
16601509	16612367	6072477	6083285	10859	10809	96.78	VITVvi_vMgal_v1.0.hap1.chr03	::chr03:9831173-18373191
16612396	16614283	6083554	6085432	1888	1879	96.99	VITVvi_vMgal_v1.0.hap1.chr03	::chr03:9831173-18373191
16614374	16634056	6085434	6105147	19683	19714	94.3	VITVvi_vMgal_v1.0.hap1.chr03	::chr03:9831173-18373191
16629109	16634915	6516028	6521911	5807	5884	93.57	VITVvi_vMgal_v1.0.hap1.chr03	::chr03:9831173-18373191
16635342	16636873	6521917	6523464	1532	1548	96.46	VITVvi_vMgal_v1.0.hap1.chr03	::chr03:9831173-18373191
16636869	16648866	6528155	6540179	11998	12025	94.72	VITVvi_vMgal_v1.0.hap1.chr03	::chr03:9831173-18373191
16659091	16659393	6540175	6540477	303	303	98.35	VITVvi_vMgal_v1.0.hap1.chr03	::chr03:9831173-18373191
16659496	16668329	6540478	6549099	8834	8622	89.68	VITVvi_vMgal_v1.0.hap1.chr03	::chr03:9831173-18373191
16668325	16669851	6557737	6559254	1527	1518	91.87	VITVvi_vMgal_v1.0.hap1.chr03	::chr03:9831173-18373191
16671032	16671432	7180484	7180082	401	403	92.84	VITVvi_vMgal_v1.0.hap1.chr03	::chr03:9831173-18373191
16684231	16684357	6131991	6131865	127	127	94.49	VITVvi_vMgal_v1.0.hap1.chr03	::chr03:9831173-18373191
16684802	16686291	5401730	5400230	1490	1501	95.5	VITVvi_vMgal_v1.0.hap1.chr03	::chr03:9831173-18373191
16686496	16687509	6559252	6560315	1014	1064	85.93	VITVvi_vMgal_v1.0.hap1.chr03	::chr03:9831173-18373191
16687534	16691642	6560602	6564650	4109	4049	89.54	VITVvi_vMgal_v1.0.hap1.chr03	::chr03:9831173-18373191
16692741	16693574	6564692	6565528	834	837	92.84	VITVvi_vMgal_v1.0.hap1.chr03	::chr03:9831173-18373191
16693569	16699982	6565685	6572107	6414	6423	87.83	VITVvi_vMgal_v1.0.hap1.chr03	::chr03:9831173-18373191
16703798	16709372	6594566	6600135	5575	5570	89.56	VITVvi_vMgal_v1.0.hap1.chr03	::chr03:9831173-18373191
16707311	16711138	5609831	5613703	3828	3873	89.63	VITVvi_vMgal_v1.0.hap1.chr03	::chr03:9831173-18373191
16710151	16717517	6600137	6607478	7367	7342	90.01	VITVvi_vMgal_v1.0.hap1.chr03	::chr03:9831173-18373191
16717102	16718848	5685180	5686883	1747	1704	87.51	VITVvi_vMgal_v1.0.hap1.chr03	::chr03:9831173-18373191
16718846	16721915	5688785	5691859	3070	3075	91.58	VITVvi_vMgal_v1.0.hap1.chr03	::chr03:9831173-18373191
16719332	16722064	6607476	6610188	2733	2713	89.81	VITVvi_vMgal_v1.0.hap1.chr03	::chr03:9831173-18373191
16723051	16723408	5692749	5693106	358	358	94.13	VITVvi_vMgal_v1.0.hap1.chr03	::chr03:9831173-18373191
16723413	16725449	5701336	5703377	2037	2042	92.65	VITVvi_vMgal_v1.0.hap1.chr03	::chr03:9831173-18373191
16724834	16726430	6619114	6620710	1597	1597	92.7	VITVvi_vMgal_v1.0.hap1.chr03	::chr03:9831173-18373191
16726005	16727015	5703391	5704404	1011	1014	93.63	VITVvi_vMgal_v1.0.hap1.chr03	::chr03:9831173-18373191
16727014	16728494	6626878	6628343	1481	1466	91.4	VITVvi_vMgal_v1.0.hap1.chr03	::chr03:9831173-18373191
16737728	16739486	974876	973130	1759	1747	90.23	VITVvi_vMgal_v1.0.hap1.chr03	::chr03:9831173-18373191
16737894	16741626	4598097	4594375	3733	3723	89.29	VITVvi_vMgal_v1.0.hap1.chr03	::chr03:9831173-18373191
16745539	16745848	4579431	4579740	310	310	95.81	VITVvi_vMgal_v1.0.hap1.chr03	::chr03:9831173-18373191
16745564	16746636	1678307	1679379	1073	1073	94.87	VITVvi_vMgal_v1.0.hap1.chr03	::chr03:9831173-18373191
16747345	16748126	4496303	4495499	782	805	90.58	VITVvi_vMgal_v1.0.hap1.chr03	::chr03:9831173-18373191
16747723	16750909	1701609	1698411	3187	3199	91.4	VITVvi_vMgal_v1.0.hap1.chr03	::chr03:9831173-18373191
16752351	16755993	4585588	4589221	3643	3634	93.1	VITVvi_vMgal_v1.0.hap1.chr03	::chr03:9831173-18373191
16756669	16760883	1679376	1683589	4215	4214	93.32	VITVvi_vMgal_v1.0.hap1.chr03	::chr03:9831173-18373191
16762662	16774196	1701648	1690121	11535	11528	97.46	VITVvi_vMgal_v1.0.hap1.chr03	::chr03:9831173-18373191
16775250	16776181	2352081	2351155	932	927	89.95	VITVvi_vMgal_v1.0.hap1.chr03	::chr03:9831173-18373191
16775308	16776461	4688851	4687698	1154	1154	87.62	VITVvi_vMgal_v1.0.hap1.chr03	::chr03:9831173-18373191
16779101	16780229	5873334	5874469	1129	1136	90.16	VITVvi_vMgal_v1.0.hap1.chr03	::chr03:9831173-18373191
16780276	16782109	1682401	1680568	1834	1834	92.97	VITVvi_vMgal_v1.0.hap1.chr03	::chr03:9831173-18373191
16783765	16787964	1680577	1676359	4200	4219	92.12	VITVvi_vMgal_v1.0.hap1.chr03	::chr03:9831173-18373191
16795957	16796720	4938674	4939435	764	762	93.73	VITVvi_vMgal_v1.0.hap1.chr03	::chr03:9831173-18373191
16799372	16805821	5199655	5193252	6450	6404	97.18	VITVvi_vMgal_v1.0.hap1.chr03	::chr03:9831173-18373191
16812553	16812912	6638886	6639291	360	406	84.84	VITVvi_vMgal_v1.0.hap1.chr03	::chr03:9831173-18373191
16812798	16815206	6636475	6638889	2409	2415	94.02	VITVvi_vMgal_v1.0.hap1.chr03	::chr03:9831173-18373191
16823169	16824845	2219442	2217771	1677	1672	92.04	VITVvi_vMgal_v1.0.hap1.chr03	::chr03:9831173-18373191
16832559	16833333	1963558	1964323	775	766	93.17	VITVvi_vMgal_v1.0.hap1.chr03	::chr03:9831173-18373191
16833462	16834439	8429947	8430923	978	977	94.99	VITVvi_vMgal_v1.0.hap1.chr03	::chr03:9831173-18373191
16836409	16839954	6628542	6632110	3546	3569	97.34	VITVvi_vMgal_v1.0.hap1.chr03	::chr03:9831173-18373191
16839982	16841554	6636453	6638060	1573	1608	95.09	VITVvi_vMgal_v1.0.hap1.chr03	::chr03:9831173-18373191
16840109	16858616	6645138	6663642	18508	18505	95.63	VITVvi_vMgal_v1.0.hap1.chr03	::chr03:9831173-18373191
16858752	16862175	6663643	6667096	3424	3454	97.66	VITVvi_vMgal_v1.0.hap1.chr03	::chr03:9831173-18373191
16862356	16868096	6667295	6673003	5741	5709	94.5	VITVvi_vMgal_v1.0.hap1.chr03	::chr03:9831173-18373191
16866962	16877367	6672053	6682491	10406	10439	94.77	VITVvi_vMgal_v1.0.hap1.chr03	::chr03:9831173-18373191
16877486	16877921	6684709	6684265	436	445	95.29	VITVvi_vMgal_v1.0.hap1.chr03	::chr03:9831173-18373191
16877915	16877990	6682558	6682483	76	76	100	VITVvi_vMgal_v1.0.hap1.chr03	::chr03:9831173-18373191
16877987	16880287	6698181	6700482	2301	2302	97.57	VITVvi_vMgal_v1.0.hap1.chr03	::chr03:9831173-18373191
16879173	16881488	6705049	6707485	2316	2437	91.46	VITVvi_vMgal_v1.0.hap1.chr03	::chr03:9831173-18373191
16881484	16884006	6709369	6711894	2523	2526	97.43	VITVvi_vMgal_v1.0.hap1.chr03	::chr03:9831173-18373191
16884007	16885960	1179933	1181892	1954	1960	94.7	VITVvi_vMgal_v1.0.hap1.chr03	::chr03:9831173-18373191
16885961	16886592	6711890	6712522	632	633	97.95	VITVvi_vMgal_v1.0.hap1.chr03	::chr03:9831173-18373191
16886586	16890868	6716514	6720794	4283	4281	97.62	VITVvi_vMgal_v1.0.hap1.chr03	::chr03:9831173-18373191
16890864	16901650	6722508	6733278	10787	10771	98	VITVvi_vMgal_v1.0.hap1.chr03	::chr03:9831173-18373191
16901651	16903609	5619635	5621592	1959	1958	96.23	VITVvi_vMgal_v1.0.hap1.chr03	::chr03:9831173-18373191
16913413	16915235	4610878	4609066	1823	1813	95.18	VITVvi_vMgal_v1.0.hap1.chr03	::chr03:9831173-18373191
16915485	16917292	974941	973130	1808	1812	90.94	VITVvi_vMgal_v1.0.hap1.chr03	::chr03:9831173-18373191
16915807	16917414	5801741	5800140	1608	1602	90.45	VITVvi_vMgal_v1.0.hap1.chr03	::chr03:9831173-18373191
16920293	16927504	1683589	1676358	7212	7232	92.19	VITVvi_vMgal_v1.0.hap1.chr03	::chr03:9831173-18373191
16929634	16929954	6733298	6733618	321	321	98.75	VITVvi_vMgal_v1.0.hap1.chr03	::chr03:9831173-18373191
16930031	16931258	6733617	6734836	1228	1220	97.39	VITVvi_vMgal_v1.0.hap1.chr03	::chr03:9831173-18373191
16931820	16941118	6734830	6744215	9299	9386	95.48	VITVvi_vMgal_v1.0.hap1.chr03	::chr03:9831173-18373191
16944186	16953254	6744219	6753290	9069	9072	98.22	VITVvi_vMgal_v1.0.hap1.chr03	::chr03:9831173-18373191
16953248	16961455	6753678	6761928	8208	8251	97.59	VITVvi_vMgal_v1.0.hap1.chr03	::chr03:9831173-18373191
16961451	16967404	4800014	4794033	5954	5982	95.27	VITVvi_vMgal_v1.0.hap1.chr03	::chr03:9831173-18373191
16961454	16970121	3130440	3139127	8668	8688	93.7	VITVvi_vMgal_v1.0.hap1.chr03	::chr03:9831173-18373191
16961455	16974965	8256894	8243408	13511	13487	93.98	VITVvi_vMgal_v1.0.hap1.chr03	::chr03:9831173-18373191
16974966	16975985	6761923	6762942	1020	1020	98.33	VITVvi_vMgal_v1.0.hap1.chr03	::chr03:9831173-18373191
16975121	16975804	6760024	6760707	684	684	92.13	VITVvi_vMgal_v1.0.hap1.chr03	::chr03:9831173-18373191
16975989	16986782	6784690	6795494	10794	10805	97.37	VITVvi_vMgal_v1.0.hap1.chr03	::chr03:9831173-18373191
16988731	16990385	6795490	6797142	1655	1653	96.51	VITVvi_vMgal_v1.0.hap1.chr03	::chr03:9831173-18373191
16992499	17002789	7623307	7613034	10291	10274	93.85	VITVvi_vMgal_v1.0.hap1.chr03	::chr03:9831173-18373191
17002350	17003530	6789622	6790802	1181	1181	96.95	VITVvi_vMgal_v1.0.hap1.chr03	::chr03:9831173-18373191
17003526	17008174	6791100	6795812	4649	4713	96.35	VITVvi_vMgal_v1.0.hap1.chr03	::chr03:9831173-18373191
17011248	17039084	6795812	6823600	27837	27789	97.3	VITVvi_vMgal_v1.0.hap1.chr03	::chr03:9831173-18373191
17038156	17048450	1961392	1951143	10295	10250	90.97	VITVvi_vMgal_v1.0.hap1.chr03	::chr03:9831173-18373191
17039082	17050035	6824823	6835877	10954	11055	98.03	VITVvi_vMgal_v1.0.hap1.chr03	::chr03:9831173-18373191
17050023	17051803	6842224	6843979	1781	1756	93.51	VITVvi_vMgal_v1.0.hap1.chr03	::chr03:9831173-18373191
17052967	17056215	8482804	8479555	3249	3250	89.49	VITVvi_vMgal_v1.0.hap1.chr03	::chr03:9831173-18373191
17057106	17058341	2572873	2574074	1236	1202	84.41	VITVvi_vMgal_v1.0.hap1.chr03	::chr03:9831173-18373191
17058342	17063359	6843975	6848844	5018	4870	94.74	VITVvi_vMgal_v1.0.hap1.chr03	::chr03:9831173-18373191
17060970	17063361	1944345	1942000	2392	2346	90.33	VITVvi_vMgal_v1.0.hap1.chr03	::chr03:9831173-18373191
17069589	17081159	6848829	6860263	11571	11435	93.57	VITVvi_vMgal_v1.0.hap1.chr03	::chr03:9831173-18373191
17078836	17082689	1915381	1911531	3854	3851	90.63	VITVvi_vMgal_v1.0.hap1.chr03	::chr03:9831173-18373191
17081685	17083686	6860261	6862259	2002	1999	96.9	VITVvi_vMgal_v1.0.hap1.chr03	::chr03:9831173-18373191
17083681	17091998	6863582	6871791	8318	8210	93.14	VITVvi_vMgal_v1.0.hap1.chr03	::chr03:9831173-18373191
17092390	17102005	6871893	6881512	9616	9620	93.89	VITVvi_vMgal_v1.0.hap1.chr03	::chr03:9831173-18373191
17102003	17105155	6881882	6885035	3153	3154	93.15	VITVvi_vMgal_v1.0.hap1.chr03	::chr03:9831173-18373191
17116549	17124779	7621863	7613625	8231	8239	96.93	VITVvi_vMgal_v1.0.hap1.chr03	::chr03:9831173-18373191
17143126	17143875	5049559	5050295	750	737	82.45	VITVvi_vMgal_v1.0.hap1.chr03	::chr03:9831173-18373191
17154599	17155969	6885038	6886402	1371	1365	94.57	VITVvi_vMgal_v1.0.hap1.chr03	::chr03:9831173-18373191
17157777	17159455	4939435	4937768	1679	1668	92.11	VITVvi_vMgal_v1.0.hap1.chr03	::chr03:9831173-18373191
17159999	17162787	2085671	2082859	2789	2813	88.78	VITVvi_vMgal_v1.0.hap1.chr03	::chr03:9831173-18373191
17163124	17164479	8100873	8102237	1356	1365	91.47	VITVvi_vMgal_v1.0.hap1.chr03	::chr03:9831173-18373191
17166127	17167060	6917498	6918459	934	962	93.67	VITVvi_vMgal_v1.0.hap1.chr03	::chr03:9831173-18373191
17167231	17167308	6918458	6918535	78	78	98.72	VITVvi_vMgal_v1.0.hap1.chr03	::chr03:9831173-18373191
17168725	17173250	6918607	6923112	4526	4506	94.69	VITVvi_vMgal_v1.0.hap1.chr03	::chr03:9831173-18373191
17169767	17173540	5087946	5091751	3774	3806	84.9	VITVvi_vMgal_v1.0.hap1.chr03	::chr03:9831173-18373191
17173246	17177101	6924802	6928717	3856	3916	93.69	VITVvi_vMgal_v1.0.hap1.chr03	::chr03:9831173-18373191
17177109	17180656	6928834	6932353	3548	3520	95.51	VITVvi_vMgal_v1.0.hap1.chr03	::chr03:9831173-18373191
17180656	17180858	6131254	6131052	203	203	97.54	VITVvi_vMgal_v1.0.hap1.chr03	::chr03:9831173-18373191
17181748	17182202	5700343	5699886	455	458	92.14	VITVvi_vMgal_v1.0.hap1.chr03	::chr03:9831173-18373191
17187209	17187647	6974556	6974118	439	439	95.9	VITVvi_vMgal_v1.0.hap1.chr03	::chr03:9831173-18373191
17188121	17189947	947085	945241	1827	1845	91.19	VITVvi_vMgal_v1.0.hap1.chr03	::chr03:9831173-18373191
17196156	17198207	4609000	4606938	2052	2063	92.77	VITVvi_vMgal_v1.0.hap1.chr03	::chr03:9831173-18373191
17209773	17210167	6974115	6973721	395	395	97.97	VITVvi_vMgal_v1.0.hap1.chr03	::chr03:9831173-18373191
17209782	17215524	6952542	6958266	5743	5725	96.07	VITVvi_vMgal_v1.0.hap1.chr03	::chr03:9831173-18373191
17211202	17220746	6857077	6847541	9545	9537	95.25	VITVvi_vMgal_v1.0.hap1.chr03	::chr03:9831173-18373191
17221229	17222695	6846868	6845513	1467	1356	90.33	VITVvi_vMgal_v1.0.hap1.chr03	::chr03:9831173-18373191
17222692	17232395	6965258	6974878	9704	9621	96.57	VITVvi_vMgal_v1.0.hap1.chr03	::chr03:9831173-18373191
17233333	17239120	6974874	6980705	5788	5832	98.13	VITVvi_vMgal_v1.0.hap1.chr03	::chr03:9831173-18373191
17239121	17241745	7827785	7825177	2625	2609	94.83	VITVvi_vMgal_v1.0.hap1.chr03	::chr03:9831173-18373191
17241746	17243643	5281484	5283378	1898	1895	95.47	VITVvi_vMgal_v1.0.hap1.chr03	::chr03:9831173-18373191
17243887	17246761	6980702	6983580	2875	2879	97.92	VITVvi_vMgal_v1.0.hap1.chr03	::chr03:9831173-18373191
17246754	17254753	6987868	6995851	8000	7984	97.48	VITVvi_vMgal_v1.0.hap1.chr03	::chr03:9831173-18373191
17254747	17262584	6997772	7005573	7838	7802	98.76	VITVvi_vMgal_v1.0.hap1.chr03	::chr03:9831173-18373191
17264274	17269168	7005568	7010407	4895	4840	96.71	VITVvi_vMgal_v1.0.hap1.chr03	::chr03:9831173-18373191
17268153	17270004	7024468	7026258	1852	1791	92.93	VITVvi_vMgal_v1.0.hap1.chr03	::chr03:9831173-18373191
17270095	17270395	7010408	7010708	301	301	100	VITVvi_vMgal_v1.0.hap1.chr03	::chr03:9831173-18373191
17270389	17278374	7011311	7019327	7986	8017	97.05	VITVvi_vMgal_v1.0.hap1.chr03	::chr03:9831173-18373191
17278372	17279287	7026259	7025335	916	925	91.78	VITVvi_vMgal_v1.0.hap1.chr03	::chr03:9831173-18373191
17279361	17281469	6942673	6944735	2109	2063	92.24	VITVvi_vMgal_v1.0.hap1.chr03	::chr03:9831173-18373191
17279745	17282688	7026259	7023431	2944	2829	93.79	VITVvi_vMgal_v1.0.hap1.chr03	::chr03:9831173-18373191
17281575	17286928	6944735	6950008	5354	5274	92.37	VITVvi_vMgal_v1.0.hap1.chr03	::chr03:9831173-18373191
17283792	17293722	7029454	7039335	9931	9882	95.88	VITVvi_vMgal_v1.0.hap1.chr03	::chr03:9831173-18373191
17292871	17296121	6995625	6992355	3251	3271	96.51	VITVvi_vMgal_v1.0.hap1.chr03	::chr03:9831173-18373191
17293923	17304357	7039335	7049757	10435	10423	94.67	VITVvi_vMgal_v1.0.hap1.chr03	::chr03:9831173-18373191
17304359	17306951	7051181	7053741	2593	2561	95.04	VITVvi_vMgal_v1.0.hap1.chr03	::chr03:9831173-18373191
17306945	17322008	7053772	7068855	15064	15084	96.69	VITVvi_vMgal_v1.0.hap1.chr03	::chr03:9831173-18373191
17322622	17323829	6861049	6862257	1208	1209	92.24	VITVvi_vMgal_v1.0.hap1.chr03	::chr03:9831173-18373191
17323274	17327348	1908453	1904394	4075	4060	87.6	VITVvi_vMgal_v1.0.hap1.chr03	::chr03:9831173-18373191
17327213	17334305	7068855	7075945	7093	7091	97.46	VITVvi_vMgal_v1.0.hap1.chr03	::chr03:9831173-18373191
17334426	17334657	4761203	4760958	232	246	89.84	VITVvi_vMgal_v1.0.hap1.chr03	::chr03:9831173-18373191
17335400	17336321	5810926	5811849	922	924	92.65	VITVvi_vMgal_v1.0.hap1.chr03	::chr03:9831173-18373191
17337369	17337612	2625290	2625544	244	255	89.8	VITVvi_vMgal_v1.0.hap1.chr03	::chr03:9831173-18373191
17338691	17338997	7075993	7076299	307	307	96.09	VITVvi_vMgal_v1.0.hap1.chr03	::chr03:9831173-18373191
17338774	17339721	7840051	7841001	948	951	94.96	VITVvi_vMgal_v1.0.hap1.chr03	::chr03:9831173-18373191
17340167	17340680	2654416	2653897	514	520	90	VITVvi_vMgal_v1.0.hap1.chr03	::chr03:9831173-18373191
17340681	17343624	1611905	1608964	2944	2942	85.18	VITVvi_vMgal_v1.0.hap1.chr03	::chr03:9831173-18373191
17343785	17344748	2349246	2350208	964	963	92.34	VITVvi_vMgal_v1.0.hap1.chr03	::chr03:9831173-18373191
17345111	17349833	6763118	6767842	4723	4725	92.67	VITVvi_vMgal_v1.0.hap1.chr03	::chr03:9831173-18373191
17349833	17350098	5284698	5284433	266	266	95.86	VITVvi_vMgal_v1.0.hap1.chr03	::chr03:9831173-18373191
17349961	17351691	2352081	2353802	1731	1722	92.44	VITVvi_vMgal_v1.0.hap1.chr03	::chr03:9831173-18373191
17351099	17354436	7914177	7910838	3338	3340	92.04	VITVvi_vMgal_v1.0.hap1.chr03	::chr03:9831173-18373191
17354437	17356263	1965385	1963557	1827	1829	94.05	VITVvi_vMgal_v1.0.hap1.chr03	::chr03:9831173-18373191
17356263	17357748	2370189	2371660	1486	1472	91.87	VITVvi_vMgal_v1.0.hap1.chr03	::chr03:9831173-18373191
17356684	17357783	7072499	7073587	1100	1089	93.1	VITVvi_vMgal_v1.0.hap1.chr03	::chr03:9831173-18373191
17357764	17358117	6978339	6978706	354	368	91.03	VITVvi_vMgal_v1.0.hap1.chr03	::chr03:9831173-18373191
17359574	17366902	7078812	7086120	7329	7309	94.64	VITVvi_vMgal_v1.0.hap1.chr03	::chr03:9831173-18373191
17366915	17369832	7087952	7090896	2918	2945	93.54	VITVvi_vMgal_v1.0.hap1.chr03	::chr03:9831173-18373191
17369834	17370313	2367444	2366968	480	477	95	VITVvi_vMgal_v1.0.hap1.chr03	::chr03:9831173-18373191
17370296	17374467	4522637	4526836	4172	4200	90.95	VITVvi_vMgal_v1.0.hap1.chr03	::chr03:9831173-18373191
17374669	17380025	2365158	2359869	5357	5290	91.96	VITVvi_vMgal_v1.0.hap1.chr03	::chr03:9831173-18373191
17380028	17382007	3347174	3345157	1980	2018	90.66	VITVvi_vMgal_v1.0.hap1.chr03	::chr03:9831173-18373191
17382006	17382854	2359872	2359024	849	849	92.93	VITVvi_vMgal_v1.0.hap1.chr03	::chr03:9831173-18373191
17383468	17384502	8136645	8135612	1035	1034	96.33	VITVvi_vMgal_v1.0.hap1.chr03	::chr03:9831173-18373191
17384515	17386435	2359030	2357100	1921	1931	90.68	VITVvi_vMgal_v1.0.hap1.chr03	::chr03:9831173-18373191
17386895	17389030	2357103	2354976	2136	2128	93.5	VITVvi_vMgal_v1.0.hap1.chr03	::chr03:9831173-18373191
17392591	17393004	2366233	2365820	414	414	92.55	VITVvi_vMgal_v1.0.hap1.chr03	::chr03:9831173-18373191
17393004	17397891	7090892	7095775	4888	4884	95.85	VITVvi_vMgal_v1.0.hap1.chr03	::chr03:9831173-18373191
17397884	17398326	7096756	7097198	443	443	96.39	VITVvi_vMgal_v1.0.hap1.chr03	::chr03:9831173-18373191
17401963	17403961	8277748	8275747	1999	2002	94.73	VITVvi_vMgal_v1.0.hap1.chr03	::chr03:9831173-18373191
17409838	17410900	6269644	6268581	1063	1064	85.82	VITVvi_vMgal_v1.0.hap1.chr03	::chr03:9831173-18373191
17419651	17421941	7097278	7099566	2291	2289	93.7	VITVvi_vMgal_v1.0.hap1.chr03	::chr03:9831173-18373191
17422011	17425712	4619900	4616202	3702	3699	95.3	VITVvi_vMgal_v1.0.hap1.chr03	::chr03:9831173-18373191
17430849	17433713	7827787	7824938	2865	2850	96.48	VITVvi_vMgal_v1.0.hap1.chr03	::chr03:9831173-18373191
17436136	17444848	8248196	8256894	8713	8699	92.63	VITVvi_vMgal_v1.0.hap1.chr03	::chr03:9831173-18373191
17444849	17447808	4616206	4613245	2960	2962	97.6	VITVvi_vMgal_v1.0.hap1.chr03	::chr03:9831173-18373191
17445037	17450253	4461916	4467140	5217	5225	95.63	VITVvi_vMgal_v1.0.hap1.chr03	::chr03:9831173-18373191
17450293	17452021	2796438	2798158	1729	1721	92.08	VITVvi_vMgal_v1.0.hap1.chr03	::chr03:9831173-18373191
17455160	17456873	5665864	5667596	1714	1733	88.89	VITVvi_vMgal_v1.0.hap1.chr03	::chr03:9831173-18373191
17457510	17458963	4626204	4624755	1454	1450	88.86	VITVvi_vMgal_v1.0.hap1.chr03	::chr03:9831173-18373191
17458749	17460416	6909422	6911041	1668	1620	89.67	VITVvi_vMgal_v1.0.hap1.chr03	::chr03:9831173-18373191
17460488	17465075	7112398	7117024	4588	4627	94.72	VITVvi_vMgal_v1.0.hap1.chr03	::chr03:9831173-18373191
17465074	17465527	7119331	7119793	454	463	93.35	VITVvi_vMgal_v1.0.hap1.chr03	::chr03:9831173-18373191
17465534	17467463	7119846	7121855	1930	2010	91.18	VITVvi_vMgal_v1.0.hap1.chr03	::chr03:9831173-18373191
17468283	17479883	7122080	7133695	11601	11616	96.53	VITVvi_vMgal_v1.0.hap1.chr03	::chr03:9831173-18373191
17479224	17484073	7029454	7034257	4850	4804	92.55	VITVvi_vMgal_v1.0.hap1.chr03	::chr03:9831173-18373191
17484404	17485112	3299414	3300124	709	711	94.39	VITVvi_vMgal_v1.0.hap1.chr03	::chr03:9831173-18373191
17485107	17491678	7143469	7150087	6572	6619	96.42	VITVvi_vMgal_v1.0.hap1.chr03	::chr03:9831173-18373191
17491761	17497553	7163190	7168972	5793	5783	96.7	VITVvi_vMgal_v1.0.hap1.chr03	::chr03:9831173-18373191
17497554	17498580	5783948	5782923	1027	1026	94.36	VITVvi_vMgal_v1.0.hap1.chr03	::chr03:9831173-18373191
17498597	17499371	6900060	6899295	775	766	90.38	VITVvi_vMgal_v1.0.hap1.chr03	::chr03:9831173-18373191
17499372	17510280	7168969	7179890	10909	10922	96.58	VITVvi_vMgal_v1.0.hap1.chr03	::chr03:9831173-18373191
17514023	17515721	7179885	7181594	1699	1710	97.14	VITVvi_vMgal_v1.0.hap1.chr03	::chr03:9831173-18373191
17515718	17528208	7186676	7199055	12491	12380	97.04	VITVvi_vMgal_v1.0.hap1.chr03	::chr03:9831173-18373191
17528307	17550051	7199053	7220795	21745	21743	96.22	VITVvi_vMgal_v1.0.hap1.chr03	::chr03:9831173-18373191
17555866	17557062	3035380	3034181	1197	1200	97.09	VITVvi_vMgal_v1.0.hap1.chr03	::chr03:9831173-18373191
17557057	17557367	7220785	7221095	311	311	99.36	VITVvi_vMgal_v1.0.hap1.chr03	::chr03:9831173-18373191
17557533	17566905	7221102	7230488	9373	9387	94.31	VITVvi_vMgal_v1.0.hap1.chr03	::chr03:9831173-18373191
17566896	17575982	7230910	7239861	9087	8952	94.37	VITVvi_vMgal_v1.0.hap1.chr03	::chr03:9831173-18373191
17575983	17577901	1810054	1808140	1919	1915	93.76	VITVvi_vMgal_v1.0.hap1.chr03	::chr03:9831173-18373191
17577902	17596928	7239857	7258907	19027	19051	95.24	VITVvi_vMgal_v1.0.hap1.chr03	::chr03:9831173-18373191
17596968	17598247	7258895	7260185	1280	1291	96.6	VITVvi_vMgal_v1.0.hap1.chr03	::chr03:9831173-18373191
17604947	17605146	7260168	7260367	200	200	98.5	VITVvi_vMgal_v1.0.hap1.chr03	::chr03:9831173-18373191
17605149	17608794	7267016	7270632	3646	3617	95.31	VITVvi_vMgal_v1.0.hap1.chr03	::chr03:9831173-18373191
17608793	17616489	7283206	7290868	7697	7663	96.83	VITVvi_vMgal_v1.0.hap1.chr03	::chr03:9831173-18373191
17616489	17617609	7291044	7292160	1121	1117	97.06	VITVvi_vMgal_v1.0.hap1.chr03	::chr03:9831173-18373191
17617610	17620982	7296230	7299651	3373	3422	91.7	VITVvi_vMgal_v1.0.hap1.chr03	::chr03:9831173-18373191
17620686	17621295	7299537	7300148	610	612	87.98	VITVvi_vMgal_v1.0.hap1.chr03	::chr03:9831173-18373191
17621317	17627835	7300308	7306803	6519	6496	92.71	VITVvi_vMgal_v1.0.hap1.chr03	::chr03:9831173-18373191
17629171	17629458	2740775	2740488	288	288	87.5	VITVvi_vMgal_v1.0.hap1.chr03	::chr03:9831173-18373191
17629171	17632570	7306798	7310217	3400	3420	96.76	VITVvi_vMgal_v1.0.hap1.chr03	::chr03:9831173-18373191
17632602	17636247	7310171	7313767	3646	3597	94.68	VITVvi_vMgal_v1.0.hap1.chr03	::chr03:9831173-18373191
17636117	17637841	7313494	7315211	1725	1718	95.28	VITVvi_vMgal_v1.0.hap1.chr03	::chr03:9831173-18373191
17637842	17639760	1099383	1101300	1919	1918	95.06	VITVvi_vMgal_v1.0.hap1.chr03	::chr03:9831173-18373191
17639835	17640045	7315209	7315421	211	213	94.37	VITVvi_vMgal_v1.0.hap1.chr03	::chr03:9831173-18373191
17640040	17642233	7285370	7283206	2194	2165	91.65	VITVvi_vMgal_v1.0.hap1.chr03	::chr03:9831173-18373191
17645132	17645785	7315443	7316092	654	650	94.22	VITVvi_vMgal_v1.0.hap1.chr03	::chr03:9831173-18373191
17649184	17651027	7316087	7317917	1844	1831	95.69	VITVvi_vMgal_v1.0.hap1.chr03	::chr03:9831173-18373191
17651128	17651635	7317918	7318430	508	513	96.49	VITVvi_vMgal_v1.0.hap1.chr03	::chr03:9831173-18373191
17651927	17655736	7318445	7322249	3810	3805	96.71	VITVvi_vMgal_v1.0.hap1.chr03	::chr03:9831173-18373191
17655725	17656116	7328033	7328426	392	394	96.96	VITVvi_vMgal_v1.0.hap1.chr03	::chr03:9831173-18373191
17656538	17658575	7328454	7330494	2038	2041	97.94	VITVvi_vMgal_v1.0.hap1.chr03	::chr03:9831173-18373191
17665063	17666388	7330481	7331805	1326	1325	98.87	VITVvi_vMgal_v1.0.hap1.chr03	::chr03:9831173-18373191
17666388	17671855	1251128	1245635	5468	5494	96.98	VITVvi_vMgal_v1.0.hap1.chr03	::chr03:9831173-18373191
17671854	17683532	7331800	7343589	11679	11790	96.44	VITVvi_vMgal_v1.0.hap1.chr03	::chr03:9831173-18373191
17683533	17686041	7343544	7346049	2509	2506	98.21	VITVvi_vMgal_v1.0.hap1.chr03	::chr03:9831173-18373191
17686146	17687346	7346052	7347249	1201	1198	98.33	VITVvi_vMgal_v1.0.hap1.chr03	::chr03:9831173-18373191
17688690	17691761	7347245	7350314	3072	3070	98.86	VITVvi_vMgal_v1.0.hap1.chr03	::chr03:9831173-18373191
17696835	17699846	7350310	7353363	3012	3054	96.35	VITVvi_vMgal_v1.0.hap1.chr03	::chr03:9831173-18373191
17699843	17702067	7353584	7355802	2225	2219	94.9	VITVvi_vMgal_v1.0.hap1.chr03	::chr03:9831173-18373191
17710701	17711507	5216279	5217085	807	807	95.8	VITVvi_vMgal_v1.0.hap1.chr03	::chr03:9831173-18373191
17714373	17714967	4934727	4935312	595	586	90.64	VITVvi_vMgal_v1.0.hap1.chr03	::chr03:9831173-18373191
17723216	17726105	7355804	7358687	2890	2884	90.31	VITVvi_vMgal_v1.0.hap1.chr03	::chr03:9831173-18373191
17726094	17730982	7358967	7363812	4889	4846	95.36	VITVvi_vMgal_v1.0.hap1.chr03	::chr03:9831173-18373191
17733005	17733289	7365024	7365315	285	292	91.78	VITVvi_vMgal_v1.0.hap1.chr03	::chr03:9831173-18373191
17733286	17734869	7365996	7367617	1584	1622	91.14	VITVvi_vMgal_v1.0.hap1.chr03	::chr03:9831173-18373191
17735135	17737681	7367677	7370293	2547	2617	94.96	VITVvi_vMgal_v1.0.hap1.chr03	::chr03:9831173-18373191
17738008	17738465	7370291	7370752	458	462	94.03	VITVvi_vMgal_v1.0.hap1.chr03	::chr03:9831173-18373191
17738456	17738752	7371315	7371611	297	297	98.99	VITVvi_vMgal_v1.0.hap1.chr03	::chr03:9831173-18373191
17738748	17754185	7381034	7396530	15438	15497	96.58	VITVvi_vMgal_v1.0.hap1.chr03	::chr03:9831173-18373191
17754352	17755717	7396784	7398151	1366	1368	96.42	VITVvi_vMgal_v1.0.hap1.chr03	::chr03:9831173-18373191
17754697	17757015	5345151	5347466	2319	2316	94.26	VITVvi_vMgal_v1.0.hap1.chr03	::chr03:9831173-18373191
17755637	17756207	3218364	3218905	571	542	88.11	VITVvi_vMgal_v1.0.hap1.chr03	::chr03:9831173-18373191
17756189	17757974	7398146	7399933	1786	1788	96.98	VITVvi_vMgal_v1.0.hap1.chr03	::chr03:9831173-18373191
17757973	17759009	7401368	7402403	1037	1036	97.59	VITVvi_vMgal_v1.0.hap1.chr03	::chr03:9831173-18373191
17759008	17760361	7399997	7401351	1354	1355	95.76	VITVvi_vMgal_v1.0.hap1.chr03	::chr03:9831173-18373191
17760359	17764855	7402395	7406878	4497	4484	95.67	VITVvi_vMgal_v1.0.hap1.chr03	::chr03:9831173-18373191
17764850	17774054	7406645	7415863	9205	9219	96.35	VITVvi_vMgal_v1.0.hap1.chr03	::chr03:9831173-18373191
17774041	17780083	7415794	7421887	6043	6094	95.11	VITVvi_vMgal_v1.0.hap1.chr03	::chr03:9831173-18373191
17780082	17781281	7422810	7423995	1200	1186	96.26	VITVvi_vMgal_v1.0.hap1.chr03	::chr03:9831173-18373191
17781733	17796752	7429609	7444682	15020	15074	96.32	VITVvi_vMgal_v1.0.hap1.chr03	::chr03:9831173-18373191
17796752	17808646	7444801	7456868	11895	12068	96.09	VITVvi_vMgal_v1.0.hap1.chr03	::chr03:9831173-18373191
17808763	17810255	7456996	7458486	1493	1491	96.92	VITVvi_vMgal_v1.0.hap1.chr03	::chr03:9831173-18373191
17810247	17815900	7474569	7480214	5654	5646	98.55	VITVvi_vMgal_v1.0.hap1.chr03	::chr03:9831173-18373191
17815891	17819609	7484232	7487961	3719	3730	91.99	VITVvi_vMgal_v1.0.hap1.chr03	::chr03:9831173-18373191
17819601	17819871	7488060	7488330	271	271	94.12	VITVvi_vMgal_v1.0.hap1.chr03	::chr03:9831173-18373191
17819688	17821174	7487857	7489337	1487	1481	90.18	VITVvi_vMgal_v1.0.hap1.chr03	::chr03:9831173-18373191
17821395	17823410	1481698	1483729	2016	2032	86.91	VITVvi_vMgal_v1.0.hap1.chr03	::chr03:9831173-18373191
17828981	17830813	7495895	7497656	1833	1762	89.71	VITVvi_vMgal_v1.0.hap1.chr03	::chr03:9831173-18373191
17835255	17835644	7497650	7498039	390	390	94.87	VITVvi_vMgal_v1.0.hap1.chr03	::chr03:9831173-18373191
17836520	17838039	7500429	7501937	1520	1509	95.01	VITVvi_vMgal_v1.0.hap1.chr03	::chr03:9831173-18373191
17839933	17840370	7501948	7502391	438	444	93.48	VITVvi_vMgal_v1.0.hap1.chr03	::chr03:9831173-18373191
17853255	17855336	7855270	7857349	2082	2080	90.67	VITVvi_vMgal_v1.0.hap1.chr03	::chr03:9831173-18373191
17858911	17859510	6464213	6463601	600	613	85.39	VITVvi_vMgal_v1.0.hap1.chr03	::chr03:9831173-18373191
17863394	17865243	7502457	7504318	1850	1862	96.58	VITVvi_vMgal_v1.0.hap1.chr03	::chr03:9831173-18373191
17865241	17867822	7507124	7509762	2582	2639	93.87	VITVvi_vMgal_v1.0.hap1.chr03	::chr03:9831173-18373191
17868017	17874542	7511390	7517858	6526	6469	96.92	VITVvi_vMgal_v1.0.hap1.chr03	::chr03:9831173-18373191
17874583	17883655	7517857	7526907	9073	9051	97.83	VITVvi_vMgal_v1.0.hap1.chr03	::chr03:9831173-18373191
17883857	17884962	2454351	2453249	1106	1103	96.22	VITVvi_vMgal_v1.0.hap1.chr03	::chr03:9831173-18373191
17885146	17889255	7526899	7530977	4110	4079	96.67	VITVvi_vMgal_v1.0.hap1.chr03	::chr03:9831173-18373191
17933143	17936030	7531082	7533998	2888	2917	96.54	VITVvi_vMgal_v1.0.hap1.chr03	::chr03:9831173-18373191
17936189	17953402	7533997	7551177	17214	17181	97.04	VITVvi_vMgal_v1.0.hap1.chr03	::chr03:9831173-18373191
17953397	17954692	7565795	7567095	1296	1301	97.39	VITVvi_vMgal_v1.0.hap1.chr03	::chr03:9831173-18373191
17954596	17955916	7567095	7568484	1321	1390	89.61	VITVvi_vMgal_v1.0.hap1.chr03	::chr03:9831173-18373191
17955915	17956554	7550542	7551177	640	636	97.04	VITVvi_vMgal_v1.0.hap1.chr03	::chr03:9831173-18373191
17956549	17957863	7565795	7567095	1315	1301	94.13	VITVvi_vMgal_v1.0.hap1.chr03	::chr03:9831173-18373191
17958170	17961834	7567609	7571293	3665	3685	95.9	VITVvi_vMgal_v1.0.hap1.chr03	::chr03:9831173-18373191
17961830	17962746	7586146	7587049	917	904	97.27	VITVvi_vMgal_v1.0.hap1.chr03	::chr03:9831173-18373191
17962746	17973445	7587573	7598190	10700	10618	96.67	VITVvi_vMgal_v1.0.hap1.chr03	::chr03:9831173-18373191
17973443	17974235	7598432	7599313	793	882	89.23	VITVvi_vMgal_v1.0.hap1.chr03	::chr03:9831173-18373191
17974227	17978564	7599521	7603863	4338	4343	96.97	VITVvi_vMgal_v1.0.hap1.chr03	::chr03:9831173-18373191
17978562	17979319	7604269	7605026	758	758	95.25	VITVvi_vMgal_v1.0.hap1.chr03	::chr03:9831173-18373191
17981244	17983683	1566187	1568672	2440	2486	95.12	VITVvi_vMgal_v1.0.hap1.chr03	::chr03:9831173-18373191
17994914	17995470	1584582	1585096	557	515	85.1	VITVvi_vMgal_v1.0.hap1.chr03	::chr03:9831173-18373191
17999328	18002496	4593325	4590204	3169	3122	93.98	VITVvi_vMgal_v1.0.hap1.chr03	::chr03:9831173-18373191
18000036	18000825	2723829	2723034	790	796	90.98	VITVvi_vMgal_v1.0.hap1.chr03	::chr03:9831173-18373191
18007931	18009424	1627151	1625652	1494	1500	96.33	VITVvi_vMgal_v1.0.hap1.chr03	::chr03:9831173-18373191
18019711	18020535	7605019	7605861	825	843	91.93	VITVvi_vMgal_v1.0.hap1.chr03	::chr03:9831173-18373191
18020149	18022597	7682417	7684833	2449	2417	97.51	VITVvi_vMgal_v1.0.hap1.chr03	::chr03:9831173-18373191
18022843	18048609	7684966	7710768	25767	25803	96.59	VITVvi_vMgal_v1.0.hap1.chr03	::chr03:9831173-18373191
18047666	18047868	7710444	7710242	203	203	92.12	VITVvi_vMgal_v1.0.hap1.chr03	::chr03:9831173-18373191
18048078	18048285	7710032	7709829	208	204	89.9	VITVvi_vMgal_v1.0.hap1.chr03	::chr03:9831173-18373191
18058024	18066749	7710764	7719474	8726	8711	94.11	VITVvi_vMgal_v1.0.hap1.chr03	::chr03:9831173-18373191
18067162	18068175	7719492	7720552	1014	1061	89.72	VITVvi_vMgal_v1.0.hap1.chr03	::chr03:9831173-18373191
18068311	18069946	7720571	7722207	1636	1637	95.08	VITVvi_vMgal_v1.0.hap1.chr03	::chr03:9831173-18373191
18070957	18080867	7722207	7732159	9911	9953	96.98	VITVvi_vMgal_v1.0.hap1.chr03	::chr03:9831173-18373191
18083350	18085330	7732163	7734117	1981	1955	92.59	VITVvi_vMgal_v1.0.hap1.chr03	::chr03:9831173-18373191
18090353	18094824	7741805	7746337	4472	4533	90.28	VITVvi_vMgal_v1.0.hap1.chr03	::chr03:9831173-18373191
18095188	18098463	7746445	7749583	3276	3139	87.71	VITVvi_vMgal_v1.0.hap1.chr03	::chr03:9831173-18373191
18102336	18109208	7749580	7756394	6873	6815	97.01	VITVvi_vMgal_v1.0.hap1.chr03	::chr03:9831173-18373191
18109206	18142820	7756474	7790032	33615	33559	99.3	VITVvi_vMgal_v1.0.hap1.chr03	::chr03:9831173-18373191
18153764	18156234	8116279	8118733	2471	2455	98.26	VITVvi_vMgal_v1.0.hap1.chr03	::chr03:9831173-18373191
18155500	18168204	7799625	7812320	12705	12696	99.29	VITVvi_vMgal_v1.0.hap1.chr03	::chr03:9831173-18373191
18169856	18182434	7812317	7824937	12579	12621	98.6	VITVvi_vMgal_v1.0.hap1.chr03	::chr03:9831173-18373191
18182431	18183036	7827786	7828391	606	606	99.01	VITVvi_vMgal_v1.0.hap1.chr03	::chr03:9831173-18373191
18183033	18194149	7872240	7883343	11117	11104	98.54	VITVvi_vMgal_v1.0.hap1.chr03	::chr03:9831173-18373191
18206829	18207233	4569504	4569908	405	405	96.05	VITVvi_vMgal_v1.0.hap1.chr03	::chr03:9831173-18373191
18208887	18212896	1820954	1816943	4010	4012	95.13	VITVvi_vMgal_v1.0.hap1.chr03	::chr03:9831173-18373191
18217246	18221843	1816942	1812301	4598	4642	92.93	VITVvi_vMgal_v1.0.hap1.chr03	::chr03:9831173-18373191
18221969	18224910	5343417	5340477	2942	2941	98.16	VITVvi_vMgal_v1.0.hap1.chr03	::chr03:9831173-18373191
18223823	18227275	786402	782950	3453	3453	98.26	VITVvi_vMgal_v1.0.hap1.chr03	::chr03:9831173-18373191
18227382	18228289	787665	788572	908	908	97.25	VITVvi_vMgal_v1.0.hap1.chr03	::chr03:9831173-18373191
18229965	18304536	7883340	7957966	74572	74627	98.65	VITVvi_vMgal_v1.0.hap1.chr03	::chr03:9831173-18373191
18234295	18245512	4460519	4449315	11218	11205	95.77	VITVvi_vMgal_v1.0.hap1.chr03	::chr03:9831173-18373191
18256980	18260153	2370616	2367444	3174	3173	92.54	VITVvi_vMgal_v1.0.hap1.chr03	::chr03:9831173-18373191
18261795	18262809	2350338	2349322	1015	1017	90.6	VITVvi_vMgal_v1.0.hap1.chr03	::chr03:9831173-18373191
18272510	18272732	7926175	7925952	223	224	90.31	VITVvi_vMgal_v1.0.hap1.chr03	::chr03:9831173-18373191
18287902	18289834	5349764	5347808	1933	1957	90.29	VITVvi_vMgal_v1.0.hap1.chr03	::chr03:9831173-18373191
18290227	18290802	5339546	5338982	576	565	90.22	VITVvi_vMgal_v1.0.hap1.chr03	::chr03:9831173-18373191
18294008	18298155	2584031	2588180	4148	4150	89.63	VITVvi_vMgal_v1.0.hap1.chr03	::chr03:9831173-18373191
18304527	18304711	7962758	7962942	185	185	98.92	VITVvi_vMgal_v1.0.hap1.chr03	::chr03:9831173-18373191
18308195	18320228	7962939	7974955	12034	12017	98.37	VITVvi_vMgal_v1.0.hap1.chr03	::chr03:9831173-18373191
18325033	18325743	4927467	4928174	711	708	92.21	VITVvi_vMgal_v1.0.hap1.chr03	::chr03:9831173-18373191
18336520	18336888	7812025	7812392	369	368	95.39	VITVvi_vMgal_v1.0.hap1.chr03	::chr03:9831173-18373191
18339407	18349000	7974981	7984592	9594	9612	96.15	VITVvi_vMgal_v1.0.hap1.chr03	::chr03:9831173-18373191
18348824	18350567	8367496	8369242	1744	1747	89.79	VITVvi_vMgal_v1.0.hap1.chr03	::chr03:9831173-18373191
18350583	18354876	7986278	7990579	4294	4302	96.64	VITVvi_vMgal_v1.0.hap1.chr03	::chr03:9831173-18373191
18354907	18356060	7992565	7993713	1154	1149	97.31	VITVvi_vMgal_v1.0.hap1.chr03	::chr03:9831173-18373191
18356063	18359595	8018189	8021672	3533	3484	95.12	VITVvi_vMgal_v1.0.hap1.chr03	::chr03:9831173-18373191
18362758	18369736	8021762	8028742	6979	6981	95.81	VITVvi_vMgal_v1.0.hap1.chr03	::chr03:9831173-18373191
18369715	18373033	8039250	8042590	3319	3341	96.01	VITVvi_vMgal_v1.0.hap1.chr03	::chr03:9831173-18373191
18372678	18375379	8042334	8044985	2702	2652	94.44	VITVvi_vMgal_v1.0.hap1.chr03	::chr03:9831173-18373191
18378172	18383473	8226217	8231497	5302	5281	88.12	VITVvi_vMgal_v1.0.hap1.chr03	::chr03:9831173-18373191
18381200	18384234	8045869	8048956	3035	3088	93.11	VITVvi_vMgal_v1.0.hap1.chr03	::chr03:9831173-18373191
18397910	18398215	8049585	8049890	306	306	97.39	VITVvi_vMgal_v1.0.hap1.chr03	::chr03:9831173-18373191
18398216	18403744	8055325	8060837	5529	5513	96.19	VITVvi_vMgal_v1.0.hap1.chr03	::chr03:9831173-18373191
18404220	18404605	885067	884669	386	399	92.73	VITVvi_vMgal_v1.0.hap1.chr03	::chr03:9831173-18373191
18404655	18413792	8060862	8069980	9138	9119	94.84	VITVvi_vMgal_v1.0.hap1.chr03	::chr03:9831173-18373191
18414131	18415379	5625511	5624258	1249	1254	96.49	VITVvi_vMgal_v1.0.hap1.chr03	::chr03:9831173-18373191
18415380	18417612	8069978	8072161	2233	2184	92.7	VITVvi_vMgal_v1.0.hap1.chr03	::chr03:9831173-18373191
18417608	18420357	8074184	8076940	2750	2757	94.45	VITVvi_vMgal_v1.0.hap1.chr03	::chr03:9831173-18373191
18420353	18421014	8079028	8079689	662	662	96.53	VITVvi_vMgal_v1.0.hap1.chr03	::chr03:9831173-18373191
18421012	18423185	8087411	8089573	2174	2163	94.76	VITVvi_vMgal_v1.0.hap1.chr03	::chr03:9831173-18373191
18423186	18423949	2057781	2057028	764	754	88.73	VITVvi_vMgal_v1.0.hap1.chr03	::chr03:9831173-18373191
18424011	18424977	4683727	4682755	967	973	91.9	VITVvi_vMgal_v1.0.hap1.chr03	::chr03:9831173-18373191
18425005	18427908	8089569	8092527	2904	2959	92.1	VITVvi_vMgal_v1.0.hap1.chr03	::chr03:9831173-18373191
18434111	18436057	8092524	8094505	1947	1982	94.96	VITVvi_vMgal_v1.0.hap1.chr03	::chr03:9831173-18373191
18438598	18438723	8094499	8094624	126	126	95.24	VITVvi_vMgal_v1.0.hap1.chr03	::chr03:9831173-18373191
18438718	18439475	8095958	8096714	758	757	96.71	VITVvi_vMgal_v1.0.hap1.chr03	::chr03:9831173-18373191
18439471	18440884	8104535	8105961	1414	1427	96.36	VITVvi_vMgal_v1.0.hap1.chr03	::chr03:9831173-18373191
18440874	18444301	8107502	8110827	3428	3326	93.43	VITVvi_vMgal_v1.0.hap1.chr03	::chr03:9831173-18373191
18444496	18445279	8051750	8052528	784	779	91.38	VITVvi_vMgal_v1.0.hap1.chr03	::chr03:9831173-18373191
18445280	18451006	8178303	8172614	5727	5690	87.07	VITVvi_vMgal_v1.0.hap1.chr03	::chr03:9831173-18373191
18451075	18458347	7778617	7785811	7273	7195	97.38	VITVvi_vMgal_v1.0.hap1.chr03	::chr03:9831173-18373191
18458309	18474566	8119315	8135600	16258	16286	98.31	VITVvi_vMgal_v1.0.hap1.chr03	::chr03:9831173-18373191
18474563	18483058	8148674	8157255	8496	8582	97.49	VITVvi_vMgal_v1.0.hap1.chr03	::chr03:9831173-18373191
18483053	18483387	8163676	8164010	335	335	97.91	VITVvi_vMgal_v1.0.hap1.chr03	::chr03:9831173-18373191
18485881	18486034	4468263	4468416	154	154	94.87	VITVvi_vMgal_v1.0.hap1.chr03	::chr03:9831173-18373191
18486802	18487589	6170239	6169455	788	785	98.1	VITVvi_vMgal_v1.0.hap1.chr03	::chr03:9831173-18373191
18489877	18498090	8164005	8172212	8214	8208	97.74	VITVvi_vMgal_v1.0.hap1.chr03	::chr03:9831173-18373191
18498108	18539743	8172188	8213771	41636	41584	97.61	VITVvi_vMgal_v1.0.hap1.chr03	::chr03:9831173-18373191
18541404	18556933	8213769	8229246	15530	15478	97.13	VITVvi_vMgal_v1.0.hap1.chr03	::chr03:9831173-18373191
18556932	18558663	7664056	7665760	1732	1705	95.63	VITVvi_vMgal_v1.0.hap1.chr03	::chr03:9831173-18373191
18558899	18560036	1506689	1507836	1138	1148	93.92	VITVvi_vMgal_v1.0.hap1.chr03	::chr03:9831173-18373191
18558924	18562052	4765628	4768759	3129	3132	95.11	VITVvi_vMgal_v1.0.hap1.chr03	::chr03:9831173-18373191
18562053	18567262	8229242	8234458	5210	5217	95.24	VITVvi_vMgal_v1.0.hap1.chr03	::chr03:9831173-18373191
18567263	18568108	4808393	4807545	846	849	93.52	VITVvi_vMgal_v1.0.hap1.chr03	::chr03:9831173-18373191
18568819	18571070	8234454	8236707	2252	2254	96.45	VITVvi_vMgal_v1.0.hap1.chr03	::chr03:9831173-18373191
18572729	18574165	8236703	8238139	1437	1437	96.94	VITVvi_vMgal_v1.0.hap1.chr03	::chr03:9831173-18373191
18574166	18577636	5606370	5602905	3471	3466	89.93	VITVvi_vMgal_v1.0.hap1.chr03	::chr03:9831173-18373191
18577498	18582155	1190051	1185428	4658	4624	91.27	VITVvi_vMgal_v1.0.hap1.chr03	::chr03:9831173-18373191
18580039	18582155	4437395	4439511	2117	2117	97.54	VITVvi_vMgal_v1.0.hap1.chr03	::chr03:9831173-18373191
18582156	18583922	4431657	4429884	1767	1774	94.83	VITVvi_vMgal_v1.0.hap1.chr03	::chr03:9831173-18373191
18584027	18585942	4443044	4444967	1916	1924	95.12	VITVvi_vMgal_v1.0.hap1.chr03	::chr03:9831173-18373191
18585942	18591380	3135895	3130441	5439	5455	93.8	VITVvi_vMgal_v1.0.hap1.chr03	::chr03:9831173-18373191
18591381	18596686	8238135	8243407	5306	5273	96.14	VITVvi_vMgal_v1.0.hap1.chr03	::chr03:9831173-18373191
18596681	18601946	8256894	8262148	5266	5255	96.6	VITVvi_vMgal_v1.0.hap1.chr03	::chr03:9831173-18373191
18602271	18603397	8261823	8262950	1127	1128	96.54	VITVvi_vMgal_v1.0.hap1.chr03	::chr03:9831173-18373191
18603392	18607012	8272130	8275748	3621	3619	95.9	VITVvi_vMgal_v1.0.hap1.chr03	::chr03:9831173-18373191
18606342	18610311	1322965	1319017	3970	3949	94.91	VITVvi_vMgal_v1.0.hap1.chr03	::chr03:9831173-18373191
18611230	18611907	8272613	8273290	678	678	95.87	VITVvi_vMgal_v1.0.hap1.chr03	::chr03:9831173-18373191
18620383	18622462	4629640	4627561	2080	2080	95.87	VITVvi_vMgal_v1.0.hap1.chr03	::chr03:9831173-18373191
18626583	18627363	8273536	8274314	781	779	95.52	VITVvi_vMgal_v1.0.hap1.chr03	::chr03:9831173-18373191
18627445	18628214	8274316	8275078	770	763	93.9	VITVvi_vMgal_v1.0.hap1.chr03	::chr03:9831173-18373191
18628209	18630521	8281299	8283639	2313	2341	94.84	VITVvi_vMgal_v1.0.hap1.chr03	::chr03:9831173-18373191
18630513	18638852	6610915	6619118	8340	8204	96.29	VITVvi_vMgal_v1.0.hap1.chr03	::chr03:9831173-18373191
18632403	18642919	8039250	8028768	10517	10483	97.65	VITVvi_vMgal_v1.0.hap1.chr03	::chr03:9831173-18373191
18642919	18645496	8283637	8286234	2578	2598	94.12	VITVvi_vMgal_v1.0.hap1.chr03	::chr03:9831173-18373191
18647528	18648830	4828560	4827245	1303	1316	92.17	VITVvi_vMgal_v1.0.hap1.chr03	::chr03:9831173-18373191
18650673	18653905	8286237	8289403	3233	3167	93.95	VITVvi_vMgal_v1.0.hap1.chr03	::chr03:9831173-18373191
18653595	18656781	8286429	8289537	3187	3109	93.43	VITVvi_vMgal_v1.0.hap1.chr03	::chr03:9831173-18373191
18659205	18666231	8289534	8296547	7027	7014	98.01	VITVvi_vMgal_v1.0.hap1.chr03	::chr03:9831173-18373191
18667268	18668164	8296491	8297377	897	887	96.88	VITVvi_vMgal_v1.0.hap1.chr03	::chr03:9831173-18373191
18671565	18672769	8272130	8273334	1205	1205	94.61	VITVvi_vMgal_v1.0.hap1.chr03	::chr03:9831173-18373191
18672824	18673904	8274003	8275075	1081	1073	89.95	VITVvi_vMgal_v1.0.hap1.chr03	::chr03:9831173-18373191
18678287	18694667	8311434	8327933	16381	16500	97.75	VITVvi_vMgal_v1.0.hap1.chr03	::chr03:9831173-18373191
18704735	18705519	5993754	5992971	785	784	96.83	VITVvi_vMgal_v1.0.hap1.chr03	::chr03:9831173-18373191
18717343	18723527	8327934	8334134	6185	6201	98.12	VITVvi_vMgal_v1.0.hap1.chr03	::chr03:9831173-18373191
18723462	18724135	8333909	8334586	674	678	98.23	VITVvi_vMgal_v1.0.hap1.chr03	::chr03:9831173-18373191
18724131	18742249	8336592	8354766	18119	18175	98.63	VITVvi_vMgal_v1.0.hap1.chr03	::chr03:9831173-18373191
18742250	18745948	809170	805478	3699	3693	98.3	VITVvi_vMgal_v1.0.hap1.chr03	::chr03:9831173-18373191
18745949	18761290	8354764	8370088	15342	15325	99.18	VITVvi_vMgal_v1.0.hap1.chr03	::chr03:9831173-18373191
18761331	18794896	8370085	8403679	33566	33595	98.9	VITVvi_vMgal_v1.0.hap1.chr03	::chr03:9831173-18373191
18794893	18852897	8403593	8461537	58005	57945	98.76	VITVvi_vMgal_v1.0.hap1.chr03	::chr03:9831173-18373191
18853401	18854729	709994	708687	1329	1308	94.76	VITVvi_vMgal_v1.0.hap1.chr03	::chr03:9831173-18373191
18854730	18859313	8461533	8466105	4584	4573	97.62	VITVvi_vMgal_v1.0.hap1.chr03	::chr03:9831173-18373191
18864417	18864924	8466100	8466612	508	513	98.64	VITVvi_vMgal_v1.0.hap1.chr03	::chr03:9831173-18373191
18864920	18867884	8466840	8469795	2965	2956	99.12	VITVvi_vMgal_v1.0.hap1.chr03	::chr03:9831173-18373191
18872491	18874434	8469791	8471753	1944	1963	97.66	VITVvi_vMgal_v1.0.hap1.chr03	::chr03:9831173-18373191
18883115	18887963	5222666	5217817	4849	4850	91.83	VITVvi_vMgal_v1.0.hap1.chr03	::chr03:9831173-18373191
18887962	18905980	8471749	8489719	18019	17971	98.99	VITVvi_vMgal_v1.0.hap1.chr03	::chr03:9831173-18373191
18905993	18918307	8489683	8501979	12315	12297	99.24	VITVvi_vMgal_v1.0.hap1.chr03	::chr03:9831173-18373191
18918539	18923183	8501973	8506606	4645	4634	97.46	VITVvi_vMgal_v1.0.hap1.chr03	::chr03:9831173-18373191
18923272	18932194	8506796	8515715	8923	8920	98.95	VITVvi_vMgal_v1.0.hap1.chr03	::chr03:9831173-18373191
18938366	18949950	8515698	8527287	11585	11590	97.02	VITVvi_vMgal_v1.0.hap1.chr03	::chr03:9831173-18373191
18949996	18958523	8527674	8536198	8528	8525	93.07	VITVvi_vMgal_v1.0.hap1.chr03	::chr03:9831173-18373191
18959717	18962095	8536206	8538579	2379	2374	93.78	VITVvi_vMgal_v1.0.hap1.chr03	::chr03:9831173-18373191
18963810	18966843	8539058	8542016	3034	2959	92.97	VITVvi_vMgal_v1.0.hap1.chr03	::chr03:9831173-18373191
18965032	18965519	8538580	8539062	488	483	95.49	VITVvi_vMgal_v1.0.hap1.chr03	::chr03:9831173-18373191

## Sheet: Rpv31_PN40024v4_vs_Rpv31_Mgalo
[S1]	[E1]	[S2]	[E2]	[LEN 1]	[LEN 2]	[% IDY]	[TAGS]
23196887	23199800	118092	115159	2914	2934	94.56	VITVvi_vMgal_v1.0.hap1.chr16	chr16:22086272-22280038		Start	End
23200071	23200428	115147	114791	358	357	94.69	VITVvi_vMgal_v1.0.hap1.chr16	chr16:22086272-22280038		23196887	23453378
23203641	23203815	126408	126234	175	175	96.57	VITVvi_vMgal_v1.0.hap1.chr16	chr16:22086272-22280038
23204590	23208770	125637	121460	4181	4178	90.46	VITVvi_vMgal_v1.0.hap1.chr16	chr16:22086272-22280038
23210715	23210964	121460	121211	250	250	94.4	VITVvi_vMgal_v1.0.hap1.chr16	chr16:22086272-22280038
23211099	23214146	118200	115159	3048	3042	98.66	VITVvi_vMgal_v1.0.hap1.chr16	chr16:22086272-22280038
23216506	23217167	115128	114465	662	664	89.52	VITVvi_vMgal_v1.0.hap1.chr16	chr16:22086272-22280038
23246751	23272466	1	25629	25716	25629	96.6	VITVvi_vMgal_v1.0.hap1.chr16	chr16:22086272-22280038
23272580	23287089	25629	40071	14510	14443	97.32	VITVvi_vMgal_v1.0.hap1.chr16	chr16:22086272-22280038
23287113	23313832	40211	66887	26720	26677	98.03	VITVvi_vMgal_v1.0.hap1.chr16	chr16:22086272-22280038
23314126	23335409	66887	88141	21284	21255	97.44	VITVvi_vMgal_v1.0.hap1.chr16	chr16:22086272-22280038
23335461	23350555	88280	103444	15095	15165	96.91	VITVvi_vMgal_v1.0.hap1.chr16	chr16:22086272-22280038
23349018	23349760	113327	112601	743	727	79.35	VITVvi_vMgal_v1.0.hap1.chr16	chr16:22086272-22280038
23350553	23354539	103771	107742	3987	3972	93.84	VITVvi_vMgal_v1.0.hap1.chr16	chr16:22086272-22280038
23354507	23356164	107574	109143	1658	1570	88.8	VITVvi_vMgal_v1.0.hap1.chr16	chr16:22086272-22280038
23355586	23356129	132282	131730	544	553	85.84	VITVvi_vMgal_v1.0.hap1.chr16	chr16:22086272-22280038
23356319	23359610	109190	112480	3292	3291	93.86	VITVvi_vMgal_v1.0.hap1.chr16	chr16:22086272-22280038
23359731	23363954	112601	116809	4224	4209	94.47	VITVvi_vMgal_v1.0.hap1.chr16	chr16:22086272-22280038
23373215	23374672	116801	118261	1458	1461	98.22	VITVvi_vMgal_v1.0.hap1.chr16	chr16:22086272-22280038
23378833	23415997	121211	158502	37165	37292	97.56	VITVvi_vMgal_v1.0.hap1.chr16	chr16:22086272-22280038
23389262	23389815	109108	108564	554	545	85.51	VITVvi_vMgal_v1.0.hap1.chr16	chr16:22086272-22280038
23416042	23437010	159085	180108	20969	21024	97.33	VITVvi_vMgal_v1.0.hap1.chr16	chr16:22086272-22280038
23437003	23439597	183103	185725	2595	2623	95.05	VITVvi_vMgal_v1.0.hap1.chr16	chr16:22086272-22280038
23445328	23453378	185719	193765	8051	8047	97.23	VITVvi_vMgal_v1.0.hap1.chr16	chr16:22086272-22280038
								

## Sheet: Rpv31_PN40024v5_vs_Rpv31_Mgalo
[S1]	[E1]	[S2]	[E2]	[LEN 1]	[LEN 2]	[% IDY]	[TAGS]
23196887	23199800	119400	116467	2914	2934	94.56	VITVvi_vMgal_v1.0.hap1.chr16	chr16:26846769-27041271		Start	End
23200071	23200428	116455	116099	358	357	94.69	VITVvi_vMgal_v1.0.hap1.chr16	chr16:26846769-27041271		23196887	23453378
23203641	23203815	127716	127542	175	175	96.57	VITVvi_vMgal_v1.0.hap1.chr16	chr16:26846769-27041271
23204590	23208770	126945	122768	4181	4178	90.46	VITVvi_vMgal_v1.0.hap1.chr16	chr16:26846769-27041271
23210715	23210964	122768	122519	250	250	94.4	VITVvi_vMgal_v1.0.hap1.chr16	chr16:26846769-27041271
23211099	23214146	119508	116467	3048	3042	98.66	VITVvi_vMgal_v1.0.hap1.chr16	chr16:26846769-27041271
23216506	23217167	116436	115773	662	664	89.52	VITVvi_vMgal_v1.0.hap1.chr16	chr16:26846769-27041271
23246751	23256863	1	10128	10113	10128	98.52	VITVvi_vMgal_v1.0.hap1.chr16	chr16:26846769-27041271
23256871	23287089	10771	40819	30219	30049	96.91	VITVvi_vMgal_v1.0.hap1.chr16	chr16:26846769-27041271
23287113	23313832	40959	67635	26720	26677	98.03	VITVvi_vMgal_v1.0.hap1.chr16	chr16:26846769-27041271
23314126	23335409	67635	88889	21284	21255	97.44	VITVvi_vMgal_v1.0.hap1.chr16	chr16:26846769-27041271
23335461	23350555	89028	104192	15095	15165	96.91	VITVvi_vMgal_v1.0.hap1.chr16	chr16:26846769-27041271
23350553	23354539	104519	108490	3987	3972	93.84	VITVvi_vMgal_v1.0.hap1.chr16	chr16:26846769-27041271
23354507	23356164	108322	109891	1658	1570	88.8	VITVvi_vMgal_v1.0.hap1.chr16	chr16:26846769-27041271
23356319	23357343	109938	110976	1025	1039	89.92	VITVvi_vMgal_v1.0.hap1.chr16	chr16:26846769-27041271
23356847	23359610	111040	113788	2764	2749	94.98	VITVvi_vMgal_v1.0.hap1.chr16	chr16:26846769-27041271
23359731	23363954	113909	118117	4224	4209	94.47	VITVvi_vMgal_v1.0.hap1.chr16	chr16:26846769-27041271
23373215	23374672	118109	119569	1458	1461	98.22	VITVvi_vMgal_v1.0.hap1.chr16	chr16:26846769-27041271
23378833	23437010	122519	180844	58178	58326	97.43	VITVvi_vMgal_v1.0.hap1.chr16	chr16:26846769-27041271
23437003	23439597	183839	186461	2595	2623	95.05	VITVvi_vMgal_v1.0.hap1.chr16	chr16:26846769-27041271
23445328	23453378	186455	194501	8051	8047	97.23	VITVvi_vMgal_v1.0.hap1.chr16	chr16:26846769-27041271

## Sheet: Rpv29_Mg-hap1_vs_Rpv29_Mg-hap2
[S1]	[E1]	[S2]	[E2]	[LEN 1]	[LEN 2]	[% IDY]	[TAGS]
21590358	21595151	1	4771	4794	4771	96.05	VITVvi_vMgal_v1.0.hap2.chr14	VITVvi_vMgal_v1.0.hap1.chr14:20744974-20883950
21595151	21617455	6810	28907	22305	22098	92.72	VITVvi_vMgal_v1.0.hap2.chr14	VITVvi_vMgal_v1.0.hap1.chr14:20744974-20883950
21618286	21620721	29015	31425	2436	2411	94.9	VITVvi_vMgal_v1.0.hap2.chr14	VITVvi_vMgal_v1.0.hap1.chr14:20744974-20883950
21631192	21635370	44559	48749	4179	4191	95.03	VITVvi_vMgal_v1.0.hap2.chr14	VITVvi_vMgal_v1.0.hap1.chr14:20744974-20883950
21635371	21637046	58790	60464	1676	1675	95.81	VITVvi_vMgal_v1.0.hap2.chr14	VITVvi_vMgal_v1.0.hap1.chr14:20744974-20883950
21637100	21638290	60461	61648	1191	1188	95.92	VITVvi_vMgal_v1.0.hap2.chr14	VITVvi_vMgal_v1.0.hap1.chr14:20744974-20883950
21638294	21639284	61756	62779	991	1024	94.25	VITVvi_vMgal_v1.0.hap2.chr14	VITVvi_vMgal_v1.0.hap1.chr14:20744974-20883950
21639973	21649340	62774	72131	9368	9358	95.16	VITVvi_vMgal_v1.0.hap2.chr14	VITVvi_vMgal_v1.0.hap1.chr14:20744974-20883950
21649342	21653958	72302	76892	4617	4591	94.54	VITVvi_vMgal_v1.0.hap2.chr14	VITVvi_vMgal_v1.0.hap1.chr14:20744974-20883950
21653953	21655988	80107	82142	2036	2036	94.65	VITVvi_vMgal_v1.0.hap2.chr14	VITVvi_vMgal_v1.0.hap1.chr14:20744974-20883950
21657731	21668581	82137	92981	10851	10845	95.9	VITVvi_vMgal_v1.0.hap2.chr14	VITVvi_vMgal_v1.0.hap1.chr14:20744974-20883950
21667836	21671597	93007	96804	3762	3798	90.37	VITVvi_vMgal_v1.0.hap2.chr14	VITVvi_vMgal_v1.0.hap1.chr14:20744974-20883950
21667978	21669312	105161	106458	1335	1298	91.21	VITVvi_vMgal_v1.0.hap2.chr14	VITVvi_vMgal_v1.0.hap1.chr14:20744974-20883950
21671588	21674807	96602	99851	3220	3250	86.91	VITVvi_vMgal_v1.0.hap2.chr14	VITVvi_vMgal_v1.0.hap1.chr14:20744974-20883950
21675002	21678461	100130	103558	3460	3429	91.32	VITVvi_vMgal_v1.0.hap2.chr14	VITVvi_vMgal_v1.0.hap1.chr14:20744974-20883950
21680284	21684432	103556	107679	4149	4124	92.28	VITVvi_vMgal_v1.0.hap2.chr14	VITVvi_vMgal_v1.0.hap1.chr14:20744974-20883950
21683203	21683333	107097	106967	131	131	96.95	VITVvi_vMgal_v1.0.hap2.chr14	VITVvi_vMgal_v1.0.hap1.chr14:20744974-20883950
21683721	21683849	106585	106457	129	129	98.45	VITVvi_vMgal_v1.0.hap2.chr14	VITVvi_vMgal_v1.0.hap1.chr14:20744974-20883950
21684658	21685160	107901	108405	503	505	92.48	VITVvi_vMgal_v1.0.hap2.chr14	VITVvi_vMgal_v1.0.hap1.chr14:20744974-20883950
21685345	21694642	108640	117931	9298	9292	92.16	VITVvi_vMgal_v1.0.hap2.chr14	VITVvi_vMgal_v1.0.hap1.chr14:20744974-20883950
21695141	21703748	118591	127164	8608	8574	99.02	VITVvi_vMgal_v1.0.hap2.chr14	VITVvi_vMgal_v1.0.hap1.chr14:20744974-20883950
21703844	21705146	127166	128494	1303	1329	97.22	VITVvi_vMgal_v1.0.hap2.chr14	VITVvi_vMgal_v1.0.hap1.chr14:20744974-20883950
21705130	21706377	130363	131609	1248	1247	98.96	VITVvi_vMgal_v1.0.hap2.chr14	VITVvi_vMgal_v1.0.hap1.chr14:20744974-20883950
21706872	21709450	131617	134195	2579	2579	99.3	VITVvi_vMgal_v1.0.hap2.chr14	VITVvi_vMgal_v1.0.hap1.chr14:20744974-20883950
21714966	21719776	134191	138975	4811	4785	98.59	VITVvi_vMgal_v1.0.hap2.chr14	VITVvi_vMgal_v1.0.hap1.chr14:20744974-20883950

## Sheet: Rpv30_Mg-hap1_vs_Rpv30_Mg-hap2
[S1]	[E1]	[S2]	[E2]	[LEN 1]	[LEN 2]	[% IDY]	[TAGS]
10005098	10012358	1	7266	7261	7266	97.85	VITVvi_vMgal_v1.0.hap2.chr03	::VITVvi_vMgal_v1.0.hap1.chr03:9729318-18965519
10012510	10014908	7284	9697	2399	2414	91.81	VITVvi_vMgal_v1.0.hap2.chr03	::VITVvi_vMgal_v1.0.hap1.chr03:9729318-18965519
10018441	10023120	9693	14336	4680	4644	95.89	VITVvi_vMgal_v1.0.hap2.chr03	::VITVvi_vMgal_v1.0.hap1.chr03:9729318-18965519
10023116	10046586	15135	38533	23471	23399	97.11	VITVvi_vMgal_v1.0.hap2.chr03	::VITVvi_vMgal_v1.0.hap1.chr03:9729318-18965519
10041242	10042884	2148568	2150218	1643	1651	91.59	VITVvi_vMgal_v1.0.hap2.chr03	::VITVvi_vMgal_v1.0.hap1.chr03:9729318-18965519
10046579	10055314	39254	48003	8736	8750	98.93	VITVvi_vMgal_v1.0.hap2.chr03	::VITVvi_vMgal_v1.0.hap1.chr03:9729318-18965519
10056328	10071077	47989	62790	14750	14802	98.92	VITVvi_vMgal_v1.0.hap2.chr03	::VITVvi_vMgal_v1.0.hap1.chr03:9729318-18965519
10069117	10070398	7533266	7531966	1282	1301	87.91	VITVvi_vMgal_v1.0.hap2.chr03	::VITVvi_vMgal_v1.0.hap1.chr03:9729318-18965519
10070397	10071077	7531257	7530572	681	686	90.12	VITVvi_vMgal_v1.0.hap2.chr03	::VITVvi_vMgal_v1.0.hap1.chr03:9729318-18965519
10073609	10078138	62772	67303	4530	4532	98.81	VITVvi_vMgal_v1.0.hap2.chr03	::VITVvi_vMgal_v1.0.hap1.chr03:9729318-18965519
10078134	10081152	67810	70832	3019	3023	98.71	VITVvi_vMgal_v1.0.hap2.chr03	::VITVvi_vMgal_v1.0.hap1.chr03:9729318-18965519
10081140	10099720	71361	89963	18581	18603	97.25	VITVvi_vMgal_v1.0.hap2.chr03	::VITVvi_vMgal_v1.0.hap1.chr03:9729318-18965519
10099861	10101567	496347	494643	1707	1705	96.9	VITVvi_vMgal_v1.0.hap2.chr03	::VITVvi_vMgal_v1.0.hap1.chr03:9729318-18965519
10099883	10100245	67666	67304	363	363	98.62	VITVvi_vMgal_v1.0.hap2.chr03	::VITVvi_vMgal_v1.0.hap1.chr03:9729318-18965519
10101899	10104522	89958	92583	2624	2626	97.91	VITVvi_vMgal_v1.0.hap2.chr03	::VITVvi_vMgal_v1.0.hap1.chr03:9729318-18965519
10104489	10125235	92587	113335	20747	20749	97.45	VITVvi_vMgal_v1.0.hap2.chr03	::VITVvi_vMgal_v1.0.hap1.chr03:9729318-18965519
10125220	10135196	119447	129395	9977	9949	97.03	VITVvi_vMgal_v1.0.hap2.chr03	::VITVvi_vMgal_v1.0.hap1.chr03:9729318-18965519
10135185	10135663	7868932	7869417	479	486	85.92	VITVvi_vMgal_v1.0.hap2.chr03	::VITVvi_vMgal_v1.0.hap1.chr03:9729318-18965519
10135674	10135862	7870284	7870096	189	189	93.12	VITVvi_vMgal_v1.0.hap2.chr03	::VITVvi_vMgal_v1.0.hap1.chr03:9729318-18965519
10135869	10136885	129399	130407	1017	1009	90.7	VITVvi_vMgal_v1.0.hap2.chr03	::VITVvi_vMgal_v1.0.hap1.chr03:9729318-18965519
10137151	10140274	130402	133423	3124	3022	94.43	VITVvi_vMgal_v1.0.hap2.chr03	::VITVvi_vMgal_v1.0.hap1.chr03:9729318-18965519
10143774	10156890	145566	158714	13117	13149	98.38	VITVvi_vMgal_v1.0.hap2.chr03	::VITVvi_vMgal_v1.0.hap1.chr03:9729318-18965519
10156887	10159476	162281	164923	2590	2643	91.31	VITVvi_vMgal_v1.0.hap2.chr03	::VITVvi_vMgal_v1.0.hap1.chr03:9729318-18965519
10159701	10161453	165011	166730	1753	1720	93.58	VITVvi_vMgal_v1.0.hap2.chr03	::VITVvi_vMgal_v1.0.hap1.chr03:9729318-18965519
10161450	10163122	167552	169194	1673	1643	94.68	VITVvi_vMgal_v1.0.hap2.chr03	::VITVvi_vMgal_v1.0.hap1.chr03:9729318-18965519
10163697	10166788	169191	172289	3092	3099	97.07	VITVvi_vMgal_v1.0.hap2.chr03	::VITVvi_vMgal_v1.0.hap1.chr03:9729318-18965519
10166783	10166910	182570	182697	128	128	97.66	VITVvi_vMgal_v1.0.hap2.chr03	::VITVvi_vMgal_v1.0.hap1.chr03:9729318-18965519
10167600	10178069	182693	193248	10470	10556	96.21	VITVvi_vMgal_v1.0.hap2.chr03	::VITVvi_vMgal_v1.0.hap1.chr03:9729318-18965519
10178067	10180738	195196	197893	2672	2698	96.56	VITVvi_vMgal_v1.0.hap2.chr03	::VITVvi_vMgal_v1.0.hap1.chr03:9729318-18965519
10181724	10181984	2940660	2940406	261	255	88.64	VITVvi_vMgal_v1.0.hap2.chr03	::VITVvi_vMgal_v1.0.hap1.chr03:9729318-18965519
10187784	10190862	2935063	2931979	3079	3085	91.77	VITVvi_vMgal_v1.0.hap2.chr03	::VITVvi_vMgal_v1.0.hap1.chr03:9729318-18965519
10193642	10194556	201672	202593	915	922	97.08	VITVvi_vMgal_v1.0.hap2.chr03	::VITVvi_vMgal_v1.0.hap1.chr03:9729318-18965519
10194857	10198582	202585	206248	3726	3664	95.69	VITVvi_vMgal_v1.0.hap2.chr03	::VITVvi_vMgal_v1.0.hap1.chr03:9729318-18965519
10198905	10199935	206247	207254	1031	1008	94.15	VITVvi_vMgal_v1.0.hap2.chr03	::VITVvi_vMgal_v1.0.hap1.chr03:9729318-18965519
10199932	10209502	2310965	2301434	9571	9532	98.78	VITVvi_vMgal_v1.0.hap2.chr03	::VITVvi_vMgal_v1.0.hap1.chr03:9729318-18965519
10209915	10212385	203786	206248	2471	2463	97.1	VITVvi_vMgal_v1.0.hap2.chr03	::VITVvi_vMgal_v1.0.hap1.chr03:9729318-18965519
10212708	10230733	206247	224271	18026	18025	95.88	VITVvi_vMgal_v1.0.hap2.chr03	::VITVvi_vMgal_v1.0.hap1.chr03:9729318-18965519
10234284	10261597	224302	251631	27314	27330	97.42	VITVvi_vMgal_v1.0.hap2.chr03	::VITVvi_vMgal_v1.0.hap1.chr03:9729318-18965519
10261609	10284698	252723	275667	23090	22945	95.77	VITVvi_vMgal_v1.0.hap2.chr03	::VITVvi_vMgal_v1.0.hap1.chr03:9729318-18965519
10284693	10308545	275747	299582	23853	23836	94.08	VITVvi_vMgal_v1.0.hap2.chr03	::VITVvi_vMgal_v1.0.hap1.chr03:9729318-18965519
10302482	10302874	2744094	2744478	393	385	89.06	VITVvi_vMgal_v1.0.hap2.chr03	::VITVvi_vMgal_v1.0.hap1.chr03:9729318-18965519
10302482	10302906	6114013	6113596	425	418	88.94	VITVvi_vMgal_v1.0.hap2.chr03	::VITVvi_vMgal_v1.0.hap1.chr03:9729318-18965519
10308537	10311915	300195	303662	3379	3468	92.13	VITVvi_vMgal_v1.0.hap2.chr03	::VITVvi_vMgal_v1.0.hap1.chr03:9729318-18965519
10320345	10331361	1549859	1538789	11017	11071	94.25	VITVvi_vMgal_v1.0.hap2.chr03	::VITVvi_vMgal_v1.0.hap1.chr03:9729318-18965519
10320614	10330587	8125891	8115936	9974	9956	95.22	VITVvi_vMgal_v1.0.hap2.chr03	::VITVvi_vMgal_v1.0.hap1.chr03:9729318-18965519
10321844	10325965	2619732	2615617	4122	4116	91.06	VITVvi_vMgal_v1.0.hap2.chr03	::VITVvi_vMgal_v1.0.hap1.chr03:9729318-18965519
10335288	10345169	303657	313590	9882	9934	92.38	VITVvi_vMgal_v1.0.hap2.chr03	::VITVvi_vMgal_v1.0.hap1.chr03:9729318-18965519
10342903	10344032	325228	326404	1130	1177	88.72	VITVvi_vMgal_v1.0.hap2.chr03	::VITVvi_vMgal_v1.0.hap1.chr03:9729318-18965519
10344609	10346927	332111	334452	2319	2342	89.53	VITVvi_vMgal_v1.0.hap2.chr03	::VITVvi_vMgal_v1.0.hap1.chr03:9729318-18965519
10345897	10347210	314177	315528	1314	1352	90.98	VITVvi_vMgal_v1.0.hap2.chr03	::VITVvi_vMgal_v1.0.hap1.chr03:9729318-18965519
10347069	10347202	547295	547428	134	134	94.78	VITVvi_vMgal_v1.0.hap2.chr03	::VITVvi_vMgal_v1.0.hap1.chr03:9729318-18965519
10347138	10357511	316544	327012	10374	10469	91.13	VITVvi_vMgal_v1.0.hap2.chr03	::VITVvi_vMgal_v1.0.hap1.chr03:9729318-18965519
10347945	10349673	8654158	8655893	1729	1736	83.26	VITVvi_vMgal_v1.0.hap2.chr03	::VITVvi_vMgal_v1.0.hap1.chr03:9729318-18965519
10355753	10357356	311311	312960	1604	1650	88.3	VITVvi_vMgal_v1.0.hap2.chr03	::VITVvi_vMgal_v1.0.hap1.chr03:9729318-18965519
10356886	10357193	332378	332710	308	333	86.23	VITVvi_vMgal_v1.0.hap2.chr03	::VITVvi_vMgal_v1.0.hap1.chr03:9729318-18965519
10357023	10357593	332111	332710	571	600	90	VITVvi_vMgal_v1.0.hap2.chr03	::VITVvi_vMgal_v1.0.hap1.chr03:9729318-18965519
10357138	10358027	312461	313334	890	874	87.32	VITVvi_vMgal_v1.0.hap2.chr03	::VITVvi_vMgal_v1.0.hap1.chr03:9729318-18965519
10357385	10361058	332091	335723	3674	3633	90.98	VITVvi_vMgal_v1.0.hap2.chr03	::VITVvi_vMgal_v1.0.hap1.chr03:9729318-18965519
10358710	10359763	314177	315243	1054	1067	90	VITVvi_vMgal_v1.0.hap2.chr03	::VITVvi_vMgal_v1.0.hap1.chr03:9729318-18965519
10361039	10363512	336905	339381	2474	2477	94.62	VITVvi_vMgal_v1.0.hap2.chr03	::VITVvi_vMgal_v1.0.hap1.chr03:9729318-18965519
10363239	10365668	339384	341807	2430	2424	94.73	VITVvi_vMgal_v1.0.hap2.chr03	::VITVvi_vMgal_v1.0.hap1.chr03:9729318-18965519
10365411	10381757	341702	358137	16347	16436	95.99	VITVvi_vMgal_v1.0.hap2.chr03	::VITVvi_vMgal_v1.0.hap1.chr03:9729318-18965519
10382312	10383575	364758	365991	1264	1234	90.26	VITVvi_vMgal_v1.0.hap2.chr03	::VITVvi_vMgal_v1.0.hap1.chr03:9729318-18965519
10389180	10394356	366116	371238	5177	5123	94.36	VITVvi_vMgal_v1.0.hap2.chr03	::VITVvi_vMgal_v1.0.hap1.chr03:9729318-18965519
10394634	10405595	371236	382154	10962	10919	96.07	VITVvi_vMgal_v1.0.hap2.chr03	::VITVvi_vMgal_v1.0.hap1.chr03:9729318-18965519
10405775	10407220	382192	383637	1446	1446	95.37	VITVvi_vMgal_v1.0.hap2.chr03	::VITVvi_vMgal_v1.0.hap1.chr03:9729318-18965519
10407321	10430987	386718	410517	23667	23800	94.59	VITVvi_vMgal_v1.0.hap2.chr03	::VITVvi_vMgal_v1.0.hap1.chr03:9729318-18965519
10407325	10407606	384436	384155	282	282	95.04	VITVvi_vMgal_v1.0.hap2.chr03	::VITVvi_vMgal_v1.0.hap1.chr03:9729318-18965519
10407667	10408165	385426	384926	499	501	94.81	VITVvi_vMgal_v1.0.hap2.chr03	::VITVvi_vMgal_v1.0.hap1.chr03:9729318-18965519
10407758	10408011	384928	384675	254	254	97.64	VITVvi_vMgal_v1.0.hap2.chr03	::VITVvi_vMgal_v1.0.hap1.chr03:9729318-18965519
10408524	10410525	3323640	3321680	2002	1961	89.97	VITVvi_vMgal_v1.0.hap2.chr03	::VITVvi_vMgal_v1.0.hap1.chr03:9729318-18965519
10410536	10410673	8028519	8028656	138	138	97.1	VITVvi_vMgal_v1.0.hap2.chr03	::VITVvi_vMgal_v1.0.hap1.chr03:9729318-18965519
10431072	10439540	411621	420094	8469	8474	97.59	VITVvi_vMgal_v1.0.hap2.chr03	::VITVvi_vMgal_v1.0.hap1.chr03:9729318-18965519
10439803	10445082	420522	425791	5280	5270	93.35	VITVvi_vMgal_v1.0.hap2.chr03	::VITVvi_vMgal_v1.0.hap1.chr03:9729318-18965519
10443621	10444827	5353923	5352707	1207	1217	87.48	VITVvi_vMgal_v1.0.hap2.chr03	::VITVvi_vMgal_v1.0.hap1.chr03:9729318-18965519
10443622	10443727	7605107	7605002	106	106	96.23	VITVvi_vMgal_v1.0.hap2.chr03	::VITVvi_vMgal_v1.0.hap1.chr03:9729318-18965519
10445107	10445225	425995	426113	119	119	100	VITVvi_vMgal_v1.0.hap2.chr03	::VITVvi_vMgal_v1.0.hap1.chr03:9729318-18965519
10445409	10445909	426117	426620	501	504	93.27	VITVvi_vMgal_v1.0.hap2.chr03	::VITVvi_vMgal_v1.0.hap1.chr03:9729318-18965519
10445905	10449890	428002	432042	3986	4041	93.86	VITVvi_vMgal_v1.0.hap2.chr03	::VITVvi_vMgal_v1.0.hap1.chr03:9729318-18965519
10450037	10456058	432324	438339	6022	6016	97.57	VITVvi_vMgal_v1.0.hap2.chr03	::VITVvi_vMgal_v1.0.hap1.chr03:9729318-18965519
10456597	10459242	438330	441088	2646	2759	91.61	VITVvi_vMgal_v1.0.hap2.chr03	::VITVvi_vMgal_v1.0.hap1.chr03:9729318-18965519
10458754	10459586	440875	441729	833	855	93.57	VITVvi_vMgal_v1.0.hap2.chr03	::VITVvi_vMgal_v1.0.hap1.chr03:9729318-18965519
10459587	10462158	443698	446290	2572	2593	95.71	VITVvi_vMgal_v1.0.hap2.chr03	::VITVvi_vMgal_v1.0.hap1.chr03:9729318-18965519
10462392	10468482	446285	452363	6091	6079	97.69	VITVvi_vMgal_v1.0.hap2.chr03	::VITVvi_vMgal_v1.0.hap1.chr03:9729318-18965519
10468714	10474071	452338	457700	5358	5363	99.16	VITVvi_vMgal_v1.0.hap2.chr03	::VITVvi_vMgal_v1.0.hap1.chr03:9729318-18965519
10474065	10480905	459102	465923	6841	6822	97.91	VITVvi_vMgal_v1.0.hap2.chr03	::VITVvi_vMgal_v1.0.hap1.chr03:9729318-18965519
10477741	10482480	145650	140903	4740	4748	92.99	VITVvi_vMgal_v1.0.hap2.chr03	::VITVvi_vMgal_v1.0.hap1.chr03:9729318-18965519
10480902	10484826	471372	475307	3925	3936	96.7	VITVvi_vMgal_v1.0.hap2.chr03	::VITVvi_vMgal_v1.0.hap1.chr03:9729318-18965519
10486375	10489397	704833	707845	3023	3013	90.84	VITVvi_vMgal_v1.0.hap2.chr03	::VITVvi_vMgal_v1.0.hap1.chr03:9729318-18965519
10486375	10488345	736048	734102	1971	1947	90.98	VITVvi_vMgal_v1.0.hap2.chr03	::VITVvi_vMgal_v1.0.hap1.chr03:9729318-18965519
10493730	10517755	475300	499346	24026	24047	98.78	VITVvi_vMgal_v1.0.hap2.chr03	::VITVvi_vMgal_v1.0.hap1.chr03:9729318-18965519
10518093	10520007	499406	501311	1915	1906	92.66	VITVvi_vMgal_v1.0.hap2.chr03	::VITVvi_vMgal_v1.0.hap1.chr03:9729318-18965519
10521914	10523869	3693073	3691133	1956	1941	89.83	VITVvi_vMgal_v1.0.hap2.chr03	::VITVvi_vMgal_v1.0.hap1.chr03:9729318-18965519
10521916	10523868	195193	193251	1953	1943	92.59	VITVvi_vMgal_v1.0.hap2.chr03	::VITVvi_vMgal_v1.0.hap1.chr03:9729318-18965519
10536662	10538408	511889	513652	1747	1764	93.27	VITVvi_vMgal_v1.0.hap2.chr03	::VITVvi_vMgal_v1.0.hap1.chr03:9729318-18965519
10538418	10539109	539240	539929	692	690	96.25	VITVvi_vMgal_v1.0.hap2.chr03	::VITVvi_vMgal_v1.0.hap1.chr03:9729318-18965519
10539837	10541549	539923	541638	1713	1716	93.26	VITVvi_vMgal_v1.0.hap2.chr03	::VITVvi_vMgal_v1.0.hap1.chr03:9729318-18965519
10541646	10544838	541637	544878	3193	3242	91.83	VITVvi_vMgal_v1.0.hap2.chr03	::VITVvi_vMgal_v1.0.hap1.chr03:9729318-18965519
10549207	10549864	1617377	1616722	658	656	85.37	VITVvi_vMgal_v1.0.hap2.chr03	::VITVvi_vMgal_v1.0.hap1.chr03:9729318-18965519
10549444	10550238	545060	545826	795	767	87.92	VITVvi_vMgal_v1.0.hap2.chr03	::VITVvi_vMgal_v1.0.hap1.chr03:9729318-18965519
10568464	10570049	9166113	9164524	1586	1590	97.42	VITVvi_vMgal_v1.0.hap2.chr03	::VITVvi_vMgal_v1.0.hap1.chr03:9729318-18965519
10570050	10576068	550628	556617	6019	5990	91.8	VITVvi_vMgal_v1.0.hap2.chr03	::VITVvi_vMgal_v1.0.hap1.chr03:9729318-18965519
10576365	10582542	556977	563203	6178	6227	95.43	VITVvi_vMgal_v1.0.hap2.chr03	::VITVvi_vMgal_v1.0.hap1.chr03:9729318-18965519
10578486	10579576	2709374	2708300	1091	1075	86.57	VITVvi_vMgal_v1.0.hap2.chr03	::VITVvi_vMgal_v1.0.hap1.chr03:9729318-18965519
10582701	10583202	561643	562144	502	502	96.42	VITVvi_vMgal_v1.0.hap2.chr03	::VITVvi_vMgal_v1.0.hap1.chr03:9729318-18965519
10582817	10585130	563194	565507	2314	2314	97.54	VITVvi_vMgal_v1.0.hap2.chr03	::VITVvi_vMgal_v1.0.hap1.chr03:9729318-18965519
10587826	10592729	567273	572201	4904	4929	96.4	VITVvi_vMgal_v1.0.hap2.chr03	::VITVvi_vMgal_v1.0.hap1.chr03:9729318-18965519
10592730	10596283	572431	576001	3554	3571	96.09	VITVvi_vMgal_v1.0.hap2.chr03	::VITVvi_vMgal_v1.0.hap1.chr03:9729318-18965519
10597217	10598606	587753	589137	1390	1385	96.26	VITVvi_vMgal_v1.0.hap2.chr03	::VITVvi_vMgal_v1.0.hap1.chr03:9729318-18965519
10599460	10601122	33195	34860	1663	1666	92.44	VITVvi_vMgal_v1.0.hap2.chr03	::VITVvi_vMgal_v1.0.hap1.chr03:9729318-18965519
10615484	10619179	1052586	1056269	3696	3684	95.68	VITVvi_vMgal_v1.0.hap2.chr03	::VITVvi_vMgal_v1.0.hap1.chr03:9729318-18965519
10618466	10623898	932425	926950	5433	5476	95.6	VITVvi_vMgal_v1.0.hap2.chr03	::VITVvi_vMgal_v1.0.hap1.chr03:9729318-18965519
10626365	10627817	447285	448781	1453	1497	91.63	VITVvi_vMgal_v1.0.hap2.chr03	::VITVvi_vMgal_v1.0.hap1.chr03:9729318-18965519
10628804	10634303	451711	457188	5500	5478	97.84	VITVvi_vMgal_v1.0.hap2.chr03	::VITVvi_vMgal_v1.0.hap1.chr03:9729318-18965519
10636178	10636665	457183	457633	488	451	89.59	VITVvi_vMgal_v1.0.hap2.chr03	::VITVvi_vMgal_v1.0.hap1.chr03:9729318-18965519
10646664	10646743	457618	457697	80	80	100	VITVvi_vMgal_v1.0.hap2.chr03	::VITVvi_vMgal_v1.0.hap1.chr03:9729318-18965519
10653314	10655721	459644	462078	2408	2435	95.18	VITVvi_vMgal_v1.0.hap2.chr03	::VITVvi_vMgal_v1.0.hap1.chr03:9729318-18965519
10656439	10663708	481704	488970	7270	7267	94.59	VITVvi_vMgal_v1.0.hap2.chr03	::VITVvi_vMgal_v1.0.hap1.chr03:9729318-18965519
10663708	10664129	493172	493595	422	424	94.21	VITVvi_vMgal_v1.0.hap2.chr03	::VITVvi_vMgal_v1.0.hap1.chr03:9729318-18965519
10670414	10688298	497272	515079	17885	17808	97.33	VITVvi_vMgal_v1.0.hap2.chr03	::VITVvi_vMgal_v1.0.hap1.chr03:9729318-18965519
10688011	10699737	514575	526392	11727	11818	95.75	VITVvi_vMgal_v1.0.hap2.chr03	::VITVvi_vMgal_v1.0.hap1.chr03:9729318-18965519
10688011	10688365	531765	532121	355	357	89.57	VITVvi_vMgal_v1.0.hap2.chr03	::VITVvi_vMgal_v1.0.hap1.chr03:9729318-18965519
10688821	10690531	537504	539237	1711	1734	96.02	VITVvi_vMgal_v1.0.hap2.chr03	::VITVvi_vMgal_v1.0.hap1.chr03:9729318-18965519
10695597	10699737	2619301	2615163	4141	4139	89.26	VITVvi_vMgal_v1.0.hap2.chr03	::VITVvi_vMgal_v1.0.hap1.chr03:9729318-18965519
10701658	10707273	526389	531897	5616	5509	95.5	VITVvi_vMgal_v1.0.hap2.chr03	::VITVvi_vMgal_v1.0.hap1.chr03:9729318-18965519
10701658	10702679	2615166	2614146	1022	1021	87.38	VITVvi_vMgal_v1.0.hap2.chr03	::VITVvi_vMgal_v1.0.hap1.chr03:9729318-18965519
10706152	10707355	513663	514866	1204	1204	94.44	VITVvi_vMgal_v1.0.hap2.chr03	::VITVvi_vMgal_v1.0.hap1.chr03:9729318-18965519
10707273	10711771	532039	536568	4499	4530	98.17	VITVvi_vMgal_v1.0.hap2.chr03	::VITVvi_vMgal_v1.0.hap1.chr03:9729318-18965519
10718454	10719700	1154503	1153257	1247	1247	97.83	VITVvi_vMgal_v1.0.hap2.chr03	::VITVvi_vMgal_v1.0.hap1.chr03:9729318-18965519
10718454	10722571	7821872	7826007	4118	4136	97.13	VITVvi_vMgal_v1.0.hap2.chr03	::VITVvi_vMgal_v1.0.hap1.chr03:9729318-18965519
10720896	10722571	6305387	6303707	1676	1681	96.09	VITVvi_vMgal_v1.0.hap2.chr03	::VITVvi_vMgal_v1.0.hap1.chr03:9729318-18965519
10722987	10724240	1149883	1148635	1254	1249	96.81	VITVvi_vMgal_v1.0.hap2.chr03	::VITVvi_vMgal_v1.0.hap1.chr03:9729318-18965519
10722988	10724240	8503296	8502030	1253	1267	95.59	VITVvi_vMgal_v1.0.hap2.chr03	::VITVvi_vMgal_v1.0.hap1.chr03:9729318-18965519
10722998	10724241	7054037	7052791	1244	1247	96.32	VITVvi_vMgal_v1.0.hap2.chr03	::VITVvi_vMgal_v1.0.hap1.chr03:9729318-18965519
10723100	10724244	3842975	3844122	1145	1148	96.95	VITVvi_vMgal_v1.0.hap2.chr03	::VITVvi_vMgal_v1.0.hap1.chr03:9729318-18965519
10730767	10736097	536571	541824	5331	5254	97.22	VITVvi_vMgal_v1.0.hap2.chr03	::VITVvi_vMgal_v1.0.hap1.chr03:9729318-18965519
10731708	10733444	515469	517205	1737	1737	96.84	VITVvi_vMgal_v1.0.hap2.chr03	::VITVvi_vMgal_v1.0.hap1.chr03:9729318-18965519
10736096	10736550	1379863	1380321	455	459	96.74	VITVvi_vMgal_v1.0.hap2.chr03	::VITVvi_vMgal_v1.0.hap1.chr03:9729318-18965519
10736942	10750261	541816	555133	13320	13318	98.07	VITVvi_vMgal_v1.0.hap2.chr03	::VITVvi_vMgal_v1.0.hap1.chr03:9729318-18965519
10739145	10739982	554687	555523	838	837	91.68	VITVvi_vMgal_v1.0.hap2.chr03	::VITVvi_vMgal_v1.0.hap1.chr03:9729318-18965519
10740176	10741740	555815	557403	1565	1589	86.42	VITVvi_vMgal_v1.0.hap2.chr03	::VITVvi_vMgal_v1.0.hap1.chr03:9729318-18965519
10750248	10753708	556584	560042	3461	3459	98.36	VITVvi_vMgal_v1.0.hap2.chr03	::VITVvi_vMgal_v1.0.hap1.chr03:9729318-18965519
10756844	10766564	556977	566538	9721	9562	96.27	VITVvi_vMgal_v1.0.hap2.chr03	::VITVvi_vMgal_v1.0.hap1.chr03:9729318-18965519
10767150	10774024	567273	573997	6875	6725	97.03	VITVvi_vMgal_v1.0.hap2.chr03	::VITVvi_vMgal_v1.0.hap1.chr03:9729318-18965519
10779162	10781301	573994	576134	2140	2141	98.51	VITVvi_vMgal_v1.0.hap2.chr03	::VITVvi_vMgal_v1.0.hap1.chr03:9729318-18965519
10781296	10785518	586590	590763	4223	4174	97.21	VITVvi_vMgal_v1.0.hap2.chr03	::VITVvi_vMgal_v1.0.hap1.chr03:9729318-18965519
10785647	10786516	590886	591752	870	867	93.6	VITVvi_vMgal_v1.0.hap2.chr03	::VITVvi_vMgal_v1.0.hap1.chr03:9729318-18965519
10786510	10787363	730804	729933	854	872	91.41	VITVvi_vMgal_v1.0.hap2.chr03	::VITVvi_vMgal_v1.0.hap1.chr03:9729318-18965519
10787362	10792241	722248	717398	4880	4851	96.45	VITVvi_vMgal_v1.0.hap2.chr03	::VITVvi_vMgal_v1.0.hap1.chr03:9729318-18965519
10792233	10819255	711731	684910	27023	26822	96.69	VITVvi_vMgal_v1.0.hap2.chr03	::VITVvi_vMgal_v1.0.hap1.chr03:9729318-18965519
10794867	10797338	731219	733688	2472	2470	96.99	VITVvi_vMgal_v1.0.hap2.chr03	::VITVvi_vMgal_v1.0.hap1.chr03:9729318-18965519
10796282	10799224	700025	702971	2943	2947	90.66	VITVvi_vMgal_v1.0.hap2.chr03	::VITVvi_vMgal_v1.0.hap1.chr03:9729318-18965519
10796590	10799224	740604	737977	2635	2628	91.23	VITVvi_vMgal_v1.0.hap2.chr03	::VITVvi_vMgal_v1.0.hap1.chr03:9729318-18965519
10797325	10803846	734094	740604	6522	6511	96.75	VITVvi_vMgal_v1.0.hap2.chr03	::VITVvi_vMgal_v1.0.hap1.chr03:9729318-18965519
10801207	10804156	704886	707833	2950	2948	90.6	VITVvi_vMgal_v1.0.hap2.chr03	::VITVvi_vMgal_v1.0.hap1.chr03:9729318-18965519
10804690	10808640	745761	749686	3951	3926	96.93	VITVvi_vMgal_v1.0.hap2.chr03	::VITVvi_vMgal_v1.0.hap1.chr03:9729318-18965519
10809460	10819699	749736	760048	10240	10313	97.89	VITVvi_vMgal_v1.0.hap2.chr03	::VITVvi_vMgal_v1.0.hap1.chr03:9729318-18965519
10819225	10819699	684874	684390	475	485	96.7	VITVvi_vMgal_v1.0.hap2.chr03	::VITVvi_vMgal_v1.0.hap1.chr03:9729318-18965519
10819997	10820499	1459072	1458594	503	479	85.27	VITVvi_vMgal_v1.0.hap2.chr03	::VITVvi_vMgal_v1.0.hap1.chr03:9729318-18965519
10823198	10823396	534185	533984	199	202	90.15	VITVvi_vMgal_v1.0.hap2.chr03	::VITVvi_vMgal_v1.0.hap1.chr03:9729318-18965519
10824490	10824987	6755850	6756341	498	492	91.57	VITVvi_vMgal_v1.0.hap2.chr03	::VITVvi_vMgal_v1.0.hap1.chr03:9729318-18965519
10824988	10837530	684395	671746	12543	12650	97.53	VITVvi_vMgal_v1.0.hap2.chr03	::VITVvi_vMgal_v1.0.hap1.chr03:9729318-18965519
10824988	10833333	760043	768428	8346	8386	98.06	VITVvi_vMgal_v1.0.hap2.chr03	::VITVvi_vMgal_v1.0.hap1.chr03:9729318-18965519
10833329	10837530	770351	774628	4202	4278	96.47	VITVvi_vMgal_v1.0.hap2.chr03	::VITVvi_vMgal_v1.0.hap1.chr03:9729318-18965519
10837521	10842935	669358	663919	5415	5440	98.2	VITVvi_vMgal_v1.0.hap2.chr03	::VITVvi_vMgal_v1.0.hap1.chr03:9729318-18965519
10837521	10840918	777200	780599	3398	3400	98.65	VITVvi_vMgal_v1.0.hap2.chr03	::VITVvi_vMgal_v1.0.hap1.chr03:9729318-18965519
10841022	10842935	780600	782537	1914	1938	97.21	VITVvi_vMgal_v1.0.hap2.chr03	::VITVvi_vMgal_v1.0.hap1.chr03:9729318-18965519
10842935	10843932	8486403	8485398	998	1006	96.42	VITVvi_vMgal_v1.0.hap2.chr03	::VITVvi_vMgal_v1.0.hap1.chr03:9729318-18965519
10844100	10844601	8748514	8748013	502	502	95.83	VITVvi_vMgal_v1.0.hap2.chr03	::VITVvi_vMgal_v1.0.hap1.chr03:9729318-18965519
10844134	10844601	1520316	1519848	468	469	90.89	VITVvi_vMgal_v1.0.hap2.chr03	::VITVvi_vMgal_v1.0.hap1.chr03:9729318-18965519
10844134	10844601	1522413	1522881	468	469	91.31	VITVvi_vMgal_v1.0.hap2.chr03	::VITVvi_vMgal_v1.0.hap1.chr03:9729318-18965519
10844604	10848364	663923	660143	3761	3781	97.86	VITVvi_vMgal_v1.0.hap2.chr03	::VITVvi_vMgal_v1.0.hap1.chr03:9729318-18965519
10844604	10848364	782533	786326	3761	3794	97.66	VITVvi_vMgal_v1.0.hap2.chr03	::VITVvi_vMgal_v1.0.hap1.chr03:9729318-18965519
10848304	10849261	660157	659219	958	939	96.87	VITVvi_vMgal_v1.0.hap2.chr03	::VITVvi_vMgal_v1.0.hap1.chr03:9729318-18965519
10848304	10849261	786312	787249	958	938	97.08	VITVvi_vMgal_v1.0.hap2.chr03	::VITVvi_vMgal_v1.0.hap1.chr03:9729318-18965519
10849262	10849859	4349605	4350190	598	586	88.49	VITVvi_vMgal_v1.0.hap2.chr03	::VITVvi_vMgal_v1.0.hap1.chr03:9729318-18965519
10850008	10850505	8811212	8810713	498	500	90.22	VITVvi_vMgal_v1.0.hap2.chr03	::VITVvi_vMgal_v1.0.hap1.chr03:9729318-18965519
10850800	10852482	659224	657499	1683	1726	95.71	VITVvi_vMgal_v1.0.hap2.chr03	::VITVvi_vMgal_v1.0.hap1.chr03:9729318-18965519
10850800	10852482	787244	788973	1683	1730	95.38	VITVvi_vMgal_v1.0.hap2.chr03	::VITVvi_vMgal_v1.0.hap1.chr03:9729318-18965519
10852382	10864188	657485	645758	11807	11728	97.04	VITVvi_vMgal_v1.0.hap2.chr03	::VITVvi_vMgal_v1.0.hap1.chr03:9729318-18965519
10852382	10854910	788987	791505	2529	2519	98.03	VITVvi_vMgal_v1.0.hap2.chr03	::VITVvi_vMgal_v1.0.hap1.chr03:9729318-18965519
10854890	10862226	791524	798863	7337	7340	96.35	VITVvi_vMgal_v1.0.hap2.chr03	::VITVvi_vMgal_v1.0.hap1.chr03:9729318-18965519
10855182	10855585	1014203	1014588	404	386	89.66	VITVvi_vMgal_v1.0.hap2.chr03	::VITVvi_vMgal_v1.0.hap1.chr03:9729318-18965519
10863417	10869586	798864	805029	6170	6166	95.59	VITVvi_vMgal_v1.0.hap2.chr03	::VITVvi_vMgal_v1.0.hap1.chr03:9729318-18965519
10869488	10886636	805028	822122	17149	17095	97.35	VITVvi_vMgal_v1.0.hap2.chr03	::VITVvi_vMgal_v1.0.hap1.chr03:9729318-18965519
10870868	10871122	617281	617024	255	258	94.23	VITVvi_vMgal_v1.0.hap2.chr03	::VITVvi_vMgal_v1.0.hap1.chr03:9729318-18965519
10878576	10885735	603239	610355	7160	7117	94.24	VITVvi_vMgal_v1.0.hap2.chr03	::VITVvi_vMgal_v1.0.hap1.chr03:9729318-18965519
10878576	10885674	1103418	1096328	7099	7091	95.25	VITVvi_vMgal_v1.0.hap2.chr03	::VITVvi_vMgal_v1.0.hap1.chr03:9729318-18965519
10885790	10885919	1096317	1096184	130	134	97.01	VITVvi_vMgal_v1.0.hap2.chr03	::VITVvi_vMgal_v1.0.hap1.chr03:9729318-18965519
10886512	10887020	7662906	7663409	509	504	87.82	VITVvi_vMgal_v1.0.hap2.chr03	::VITVvi_vMgal_v1.0.hap1.chr03:9729318-18965519
10886823	10894604	822124	829821	7782	7698	94.31	VITVvi_vMgal_v1.0.hap2.chr03	::VITVvi_vMgal_v1.0.hap1.chr03:9729318-18965519
10888920	10894202	7645326	7650707	5283	5382	91.5	VITVvi_vMgal_v1.0.hap2.chr03	::VITVvi_vMgal_v1.0.hap1.chr03:9729318-18965519
10889161	10890574	3986385	3984968	1414	1418	84.13	VITVvi_vMgal_v1.0.hap2.chr03	::VITVvi_vMgal_v1.0.hap1.chr03:9729318-18965519
10890906	10891651	3984613	3983870	746	744	86.25	VITVvi_vMgal_v1.0.hap2.chr03	::VITVvi_vMgal_v1.0.hap1.chr03:9729318-18965519
10894227	10895022	7652740	7653534	796	795	92.34	VITVvi_vMgal_v1.0.hap2.chr03	::VITVvi_vMgal_v1.0.hap1.chr03:9729318-18965519
10895018	10895940	7655197	7656119	923	923	91.22	VITVvi_vMgal_v1.0.hap2.chr03	::VITVvi_vMgal_v1.0.hap1.chr03:9729318-18965519
10897601	10901194	7656114	7659712	3594	3599	92.16	VITVvi_vMgal_v1.0.hap2.chr03	::VITVvi_vMgal_v1.0.hap1.chr03:9729318-18965519
10899998	10904821	829954	834784	4824	4831	96.59	VITVvi_vMgal_v1.0.hap2.chr03	::VITVvi_vMgal_v1.0.hap1.chr03:9729318-18965519
10903669	10904427	7643815	7644578	759	764	91.5	VITVvi_vMgal_v1.0.hap2.chr03	::VITVvi_vMgal_v1.0.hap1.chr03:9729318-18965519
10904424	10904821	1062456	1062059	398	398	94.22	VITVvi_vMgal_v1.0.hap2.chr03	::VITVvi_vMgal_v1.0.hap1.chr03:9729318-18965519
10904821	10906766	3691133	3693073	1946	1941	94.82	VITVvi_vMgal_v1.0.hap2.chr03	::VITVvi_vMgal_v1.0.hap1.chr03:9729318-18965519
10907201	10907828	5684284	5684871	628	588	85.76	VITVvi_vMgal_v1.0.hap2.chr03	::VITVvi_vMgal_v1.0.hap1.chr03:9729318-18965519
10907958	10915565	5958619	5951014	7608	7606	92.92	VITVvi_vMgal_v1.0.hap2.chr03	::VITVvi_vMgal_v1.0.hap1.chr03:9729318-18965519
10908053	10916848	4055457	4064241	8796	8785	92.82	VITVvi_vMgal_v1.0.hap2.chr03	::VITVvi_vMgal_v1.0.hap1.chr03:9729318-18965519
10910085	10912452	7694028	7696394	2368	2367	95.44	VITVvi_vMgal_v1.0.hap2.chr03	::VITVvi_vMgal_v1.0.hap1.chr03:9729318-18965519
10910112	10916036	2181714	2187650	5925	5937	88.59	VITVvi_vMgal_v1.0.hap2.chr03	::VITVvi_vMgal_v1.0.hap1.chr03:9729318-18965519
10916031	10916866	3691133	3691965	836	833	96.17	VITVvi_vMgal_v1.0.hap2.chr03	::VITVvi_vMgal_v1.0.hap1.chr03:9729318-18965519
10916865	10920841	834972	838945	3977	3974	98.01	VITVvi_vMgal_v1.0.hap2.chr03	::VITVvi_vMgal_v1.0.hap1.chr03:9729318-18965519
10920836	10922712	840456	842370	1877	1915	96.04	VITVvi_vMgal_v1.0.hap2.chr03	::VITVvi_vMgal_v1.0.hap1.chr03:9729318-18965519
10922704	10922965	849806	850067	262	262	96.95	VITVvi_vMgal_v1.0.hap2.chr03	::VITVvi_vMgal_v1.0.hap1.chr03:9729318-18965519
10922965	10923678	850159	850871	714	713	92.21	VITVvi_vMgal_v1.0.hap2.chr03	::VITVvi_vMgal_v1.0.hap1.chr03:9729318-18965519
10923084	10935512	850481	863008	12429	12528	96.18	VITVvi_vMgal_v1.0.hap2.chr03	::VITVvi_vMgal_v1.0.hap1.chr03:9729318-18965519
10931969	10933329	1090307	1088956	1361	1352	86.8	VITVvi_vMgal_v1.0.hap2.chr03	::VITVvi_vMgal_v1.0.hap1.chr03:9729318-18965519
10935504	10953086	923599	941173	17583	17575	98.07	VITVvi_vMgal_v1.0.hap2.chr03	::VITVvi_vMgal_v1.0.hap1.chr03:9729318-18965519
10935593	10935986	1084187	1083791	394	397	86.53	VITVvi_vMgal_v1.0.hap2.chr03	::VITVvi_vMgal_v1.0.hap1.chr03:9729318-18965519
10936897	10938090	1083173	1081881	1194	1293	79.94	VITVvi_vMgal_v1.0.hap2.chr03	::VITVvi_vMgal_v1.0.hap1.chr03:9729318-18965519
10938357	10938843	1081664	1081211	487	454	83.61	VITVvi_vMgal_v1.0.hap2.chr03	::VITVvi_vMgal_v1.0.hap1.chr03:9729318-18965519
10938842	10942055	6329207	6332428	3214	3222	91.54	VITVvi_vMgal_v1.0.hap2.chr03	::VITVvi_vMgal_v1.0.hap1.chr03:9729318-18965519
10943593	10947649	1056273	1052268	4057	4006	95.07	VITVvi_vMgal_v1.0.hap2.chr03	::VITVvi_vMgal_v1.0.hap1.chr03:9729318-18965519
10953081	10954292	941966	943156	1212	1191	97.11	VITVvi_vMgal_v1.0.hap2.chr03	::VITVvi_vMgal_v1.0.hap1.chr03:9729318-18965519
10953844	10954292	1052273	1051828	449	446	95.32	VITVvi_vMgal_v1.0.hap2.chr03	::VITVvi_vMgal_v1.0.hap1.chr03:9729318-18965519
10954660	10956491	7820729	7822561	1832	1833	97.93	VITVvi_vMgal_v1.0.hap2.chr03	::VITVvi_vMgal_v1.0.hap1.chr03:9729318-18965519
10956488	10962368	943151	949015	5881	5865	98.66	VITVvi_vMgal_v1.0.hap2.chr03	::VITVvi_vMgal_v1.0.hap1.chr03:9729318-18965519
10956489	10956941	1051832	1051366	453	467	94.43	VITVvi_vMgal_v1.0.hap2.chr03	::VITVvi_vMgal_v1.0.hap1.chr03:9729318-18965519
10957105	10960584	1051366	1047905	3480	3462	89.71	VITVvi_vMgal_v1.0.hap2.chr03	::VITVvi_vMgal_v1.0.hap1.chr03:9729318-18965519
10962368	10971636	957526	966800	9269	9275	98.71	VITVvi_vMgal_v1.0.hap2.chr03	::VITVvi_vMgal_v1.0.hap1.chr03:9729318-18965519
10962444	10963779	1039488	1038153	1336	1336	88.48	VITVvi_vMgal_v1.0.hap2.chr03	::VITVvi_vMgal_v1.0.hap1.chr03:9729318-18965519
10972098	10987016	966797	981573	14919	14777	97.32	VITVvi_vMgal_v1.0.hap2.chr03	::VITVvi_vMgal_v1.0.hap1.chr03:9729318-18965519
10980967	10982687	1103427	1105127	1721	1701	94.94	VITVvi_vMgal_v1.0.hap2.chr03	::VITVvi_vMgal_v1.0.hap1.chr03:9729318-18965519
10981842	10985682	602088	598219	3841	3870	95.72	VITVvi_vMgal_v1.0.hap2.chr03	::VITVvi_vMgal_v1.0.hap1.chr03:9729318-18965519
10986160	10988582	660157	657721	2423	2437	92.39	VITVvi_vMgal_v1.0.hap2.chr03	::VITVvi_vMgal_v1.0.hap1.chr03:9729318-18965519
10986160	10988582	786312	788751	2423	2440	92.07	VITVvi_vMgal_v1.0.hap2.chr03	::VITVvi_vMgal_v1.0.hap1.chr03:9729318-18965519
10987009	10989896	985802	988724	2888	2923	97.1	VITVvi_vMgal_v1.0.hap2.chr03	::VITVvi_vMgal_v1.0.hap1.chr03:9729318-18965519
10987051	10990432	598215	594782	3382	3434	94.22	VITVvi_vMgal_v1.0.hap2.chr03	::VITVvi_vMgal_v1.0.hap1.chr03:9729318-18965519
10987051	10990429	1109000	1112430	3379	3431	94.8	VITVvi_vMgal_v1.0.hap2.chr03	::VITVvi_vMgal_v1.0.hap1.chr03:9729318-18965519
10989935	10990465	1013687	1014228	531	542	96.86	VITVvi_vMgal_v1.0.hap2.chr03	::VITVvi_vMgal_v1.0.hap1.chr03:9729318-18965519
10992811	10994034	1014225	1015448	1224	1224	98.78	VITVvi_vMgal_v1.0.hap2.chr03	::VITVvi_vMgal_v1.0.hap1.chr03:9729318-18965519
10994177	10995897	635413	637157	1721	1745	96.79	VITVvi_vMgal_v1.0.hap2.chr03	::VITVvi_vMgal_v1.0.hap1.chr03:9729318-18965519
10994177	10995897	1015660	1017387	1721	1728	98.85	VITVvi_vMgal_v1.0.hap2.chr03	::VITVvi_vMgal_v1.0.hap1.chr03:9729318-18965519
10995784	10995874	649683	649593	91	91	98.9	VITVvi_vMgal_v1.0.hap2.chr03	::VITVvi_vMgal_v1.0.hap1.chr03:9729318-18965519
10996000	11004737	634430	625722	8738	8709	95.83	VITVvi_vMgal_v1.0.hap2.chr03	::VITVvi_vMgal_v1.0.hap1.chr03:9729318-18965519
10996000	10999928	1017937	1021867	3929	3931	98.35	VITVvi_vMgal_v1.0.hap2.chr03	::VITVvi_vMgal_v1.0.hap1.chr03:9729318-18965519
11001885	11004737	1021864	1024757	2853	2894	94.67	VITVvi_vMgal_v1.0.hap2.chr03	::VITVvi_vMgal_v1.0.hap1.chr03:9729318-18965519
11004733	11007942	625426	622204	3210	3223	96.13	VITVvi_vMgal_v1.0.hap2.chr03	::VITVvi_vMgal_v1.0.hap1.chr03:9729318-18965519
11004733	11007942	1025053	1028318	3210	3266	94.59	VITVvi_vMgal_v1.0.hap2.chr03	::VITVvi_vMgal_v1.0.hap1.chr03:9729318-18965519
11007948	11028508	621874	601249	20561	20626	97.9	VITVvi_vMgal_v1.0.hap2.chr03	::VITVvi_vMgal_v1.0.hap1.chr03:9729318-18965519
[truncated: 2,388 more rows]

## Sheet: Rpv31_Mg-hap1_vs_Rpv31_Mg-hap2
[S1]	[E1]	[S2]	[E2]	[LEN 1]	[LEN 2]	[% IDY]	[TAGS]
[truncated: 24 more rows]
