# Supplementary material for: The genome of Vitis vinifera cv. Mgaloblishvili reveals resistance and susceptibility factors to downy mildew in the Rpv29 and Rpv31 loci
Source: Hortic Res. 2025 Feb 20;12(6):uhaf055. doi: 10.1093/hr/uhaf055 (PMC12017795; doi:10.1093/hr/uhaf055)
Supplement: Web_Material_uhaf055 [file web_material_uhaf055.zip › rev_Table S5.xlsx]

## Sheet: Whole_genome_SV_by_type_stat_V4
Table S5 Whole genome, Rpv29 and Rpv31 descriptive statistics (length sums, mean length, count) of detected structural variants (SVs). SVs are reported divided by type: CID = complex insertion-deletion, DEL = deletion, DUP = duplication, INV = inversion, TRA = translocation, INS = insertion.
PN40024v4
	COMPARISON	STRUCTURAL VARIANT TYPE MEAN LENGTH (bp)
		CID			DEL			DUP			INV			TRA			INS
		lengths sums (bp)	mean length (bp)	count	lengths sums (bp)	mean length (bp)	count	lengths sums (bp)	mean length (bp)	count	lengths sums (bp)	mean length (bp)	count	lengths sums (bp)	mean length (bp)	count	lengths sums (bp)	mean length (bp)	count
	PN40024.v4.REF_haploid.on.VITVvi_vMgal_v1.0.pseudomolecules.hap1	1532837	253.655	6043	2833356	9.537	297091	98600715	1803	54687	543028	587.693	924	17059097	982.554	17362	29580283	100.568	294132
	PN40024.v4.REF_haploid.on.VITVvi_vMgal_v1.0.pseudomolecules.hap2	2646331	426.072	6211	2779750	9.32351	298144	96888430	1786.36	54238	606600	599.407	1012	14663470	817.59	17935	28816174	96.7957	297701
	VITVvi_vMgal_v1.0.pseudomolecules.hap1.on.PN40024.v4.REF_haploid	1454691	238.357	6103	2761811	9.59799	287749	88007508	1664.07	52887	666291	721.875	923	9065542	526.73	17211	29206834	96.247	303457
	VITVvi_vMgal_v1.0.pseudomolecules.hap1.on.VITVvi_vMgal_v1.0.pseudomolecules.hap2	1722799	318.212	5414	2509956	9.21964	272240	87511308	1823	48004	707802	787.321	899	13874552	897.913	15452	27842198	99.2242	280599
	VITVvi_vMgal_v1.0.pseudomolecules.hap2.on.PN40024.v4.REF_haploid	1494284	240.277	6219	2795882	9.57917	291871	89350863	1670.7	53481	635406	675.964	940	9260764	520.648	17787	29116363	95.6174	304509
	VITVvi_vMgal_v1.0.pseudomolecules.hap2.on.VITVvi_vMgal_v1.0.pseudomolecules.hap1	1345964	250.832	5366	2486622	9.04285	274982	90028577	1845.68	48778	887213	1063.8	834	18552774	1196.95	15500	27100527	97.4226	278175

## Sheet: Whole_genome_SV_by_type_stat_V5
Table S5 Whole genome, Rpv29 and Rpv31 descriptive statistics (length sums, mean length, count) of detected structural variants (SVs). SVs are reported divided by type: CID = complex insertion-deletion, DEL = deletion, DUP = duplication, INV = inversion, TRA = translocation, INS = insertion.
PN40024v5
	COMPARISON	STRUCTURAL VARIANT TYPE MEAN LENGTH (bp)
		CID			DEL			DUP			INV			TRA			INS
		lengths sums (bp)	mean length (bp)	count	lengths sums (bp)	mean length (bp)	count	lengths sums (bp)	mean length (bp)	count	lengths sums (bp)	mean length (bp)	count	lengths sums (bp)	mean length (bp)	count	lengths sums (bp)	mean length (bp)	count
	PN40024.v5.REF_haploid.on.VITVvi_vMgal_v1.0.pseudomolecules.hap1	1401674	244.45	5734	2754550	9.47607	290685	95954997	1845.5	51994	614814	702.645	875	18044476	1050.07	17184	30388729	103.16	294580
	PN40024.v5.REF_haploid.on.VITVvi_vMgal_v1.0.pseudomolecules.hap2	1354116	229.2	5908	2705939	9.23261	293085	92476246	1810.74	51071	841729	929.061	906	16182629	928.169	17435	29432366	98.3176	299360
	VITVvi_vMgal_v1.0.pseudomolecules.hap1.on.PN40024.v5.REF_haploid	1399276	240.674	5814	2608014	9.04549	288322	96401310	1802.63	53478	1361053	1498.96	908	18985298	1110.06	17103	28966252	97.5186	297033
	VITVvi_vMgal_v1.0.pseudomolecules.hap1.on.VITVvi_vMgal_v1.0.pseudomolecules.hap2	1726301	318.564	5419	2509846	9.21927	272239	87501573	1822.91	48001	711498	792.314	898	13834188	895.997	15440	27842349	99.2236	280602
	VITVvi_vMgal_v1.0.pseudomolecules.hap2.on.PN40024.v5.REF_haploid	3439433	579.127	5939	2656656	9.04384	293753	96756286	1809.54	53470	1850921	2096.17	883	16988119	975.88	17408	29938697	99.8469	299846
	VITVvi_vMgal_v1.0.pseudomolecules.hap2.on.VITVvi_vMgal_v1.0.pseudomolecules.hap1	1346222	250.88	5366	2488116	9.04819	274985	90040970	1845.93	48778	888171	1066.23	833	18567840	1198.08	15498	27096785	97.4091	278175

## Sheet: Whole_genome_SV_by_chr_stat_V4
PN40024v4
	Comparison	Chr	CID			DEL			DUP			INV			TRA			INS
			length sum (bp)	mean length (bp)	count	length sum (bp)	mean length (bp)	count	length sum (bp)	mean length (bp)	count	length sum (bp)	mean length (bp)	count	length sum (bp)	mean length (bp)	count	length sum (bp)	mean length (bp)	count
	PN40024_on_Mgalo-hap1	chr01	52550	193.911	271	136551	8.48038	16102	3446973	1676.54	2056	4226	136.323	31	362677	544.56	666	1443290	88.8288	16248
		chr02	52023	189.175	275	145458	10.1662	14308	3753506	1599.28	2347	24437	660.459	37	700072	905.656	773	1317203	96.0481	13714
		chr03	52772	214.52	246	108221	8.85171	12226	5156317	1877.07	2747	30277	630.771	48	541497	661.977	818	1451473	123.53	11750
		chr04	71778	225.717	318	155103	9.38937	16519	5225239	1662.5	3143	28985	783.378	37	484764	565.652	857	1584621	96.9721	16341
		chr05	72303	216.476	334	148108	8.47688	17472	5175566	1879.97	2753	31473	749.357	42	782285	832.218	940	2016270	113.952	17694
		chr06	75979	213.424	356	163403	9.50073	17199	3636977	1697.94	2142	9999	249.975	40	923299	1390.51	664	1404486	82.7336	16976
		chr07	84245	221.697	380	175078	8.44767	20725	4006283	1635.89	2449	24036	686.743	35	494763	568.693	870	1619508	88.1845	18365
		chr08	65682	217.49	302	178928	10.8114	16550	2786511	1596.85	1745	13915	479.828	29	329957	517.986	637	1311240	77.2044	16984
		chr09	78377	231.885	338	129301	9.12434	14171	6298607	1865.7	3376	22338	343.662	65	1324146	1124.06	1178	1465691	101.047	14505
		chr10	69281	259.479	267	263732	17.8185	14801	5695362	1915.05	2974	44510	967.609	46	1504063	1773.66	848	1516725	111.902	13554
		chr11	72491	256.152	283	122605	8.85554	13845	3035639	1709.26	1776	10045	372.037	27	330570	579.947	570	1507734	107.434	14034
		chr12	86010	272.184	316	115052	8.01812	14349	5508463	1697.52	3245	18663	444.357	42	1769360	1866.41	948	1344295	92.5695	14522
		chr13	95884	261.978	366	169913	9.61645	17669	7621971	1912.19	3986	33072	472.457	70	761177	584.173	1303	1836302	102.068	17991
		chr14	98291	245.115	401	179989	8.98328	20036	5657159	1733.73	3263	27227	533.863	51	524281	455.897	1150	2055954	101.483	20259
		chr15	76220	300.079	254	170906	12.8029	13349	4788231	1682.44	2846	18516	268.348	69	545708	588.682	927	1459108	110.614	13191
		chr16	99960	253.706	394	115800	7.8722	14710	7366191	1988.18	3705	71870	1140.79	63	953091	809.076	1178	1678095	112.465	14921
		chr17	51812	235.509	220	85489	8.30716	10291	3089871	1788.12	1728	26817	893.9	30	750664	1390.12	540	1135794	111.134	10220
		chr18	118797	260.52	456	166529	8.06202	20656	8689952	1902.77	4567	59518	633.17	94	894414	620.259	1442	2008267	96.9802	20708
		chr19	158382	595.421	266	103190	8.51895	12113	7661897	1995.81	3839	43104	633.882	68	3082309	2927.17	1053	1424227	117.172	12155
	PN40024_on_Mgalo-hap2	chr01	65313	201.583	324	153310	8.9196	17188	3225019	1683.2	1916	10557	239.932	44	532878	811.078	657	1514897	86.2305	17568
		chr02	45802	206.315	222	124762	10.7982	11554	2373072	1698.69	1397	20792	670.71	31	397491	833.314	477	957353	86.1704	11110
		chr03	94302	350.565	269	112238	8.90778	12600	5744311	1861.41	3086	25015	500.3	50	459923	481.091	956	1339630	109.304	12256
		chr04	85183	222.992	382	165476	8.97619	18435	5937398	1707.13	3478	33239	738.644	45	740438	715.399	1035	1491312	81.9222	18204
		chr05	70543	210.576	335	150912	8.985	16796	6036571	1840.98	3279	44339	904.878	49	602171	566.483	1063	1795493	106.066	16928
		chr06	59058	196.206	301	133827	9.32982	14344	2761347	1681.7	1642	22051	735.033	30	1794092	3250.17	552	1358513	93.6066	14513
		chr07	100461	230.415	436	190989	8.12339	23511	5319466	1646.38	3231	41911	616.338	68	697684	667.002	1046	1841099	85.8922	21435
		chr08	68802	221.942	310	178424	10.6937	16685	4895168	1615.03	3031	15929	455.114	35	514511	527.704	975	1426018	82.7445	17234
		chr09	72739	214.569	339	124180	8.74015	14208	5412605	1826.12	2964	36615	690.849	53	837578	859.936	974	1433752	96.7836	14814
		chr10	96640	288.478	335	151894	8.79118	17278	5741516	1722.11	3334	61133	815.107	75	628136	586.495	1071	1660409	106.484	15593
		chr11	60071	224.985	267	138463	10.8437	12769	2753259	1709.04	1611	14052	439.125	32	1560121	2591.56	602	1364018	104.394	13066
		chr12	75911	245.667	309	116904	8.48668	13775	4555920	1647.71	2765	26886	611.045	44	661830	710.118	932	1425251	100.874	14129
		chr13	77522	227.337	341	142208	8.79565	16168	7071144	1897.78	3726	43692	546.15	80	732104	589.456	1242	1764388	108.584	16249
		chr14	94656	238.428	397	184637	9.09766	20295	6902539	1823.17	3786	18582	309.7	60	684390	517.693	1322	1935224	94.6412	20448
		chr15	80861	259.17	312	112033	8.65387	12946	5125259	1809.13	2833	26059	510.961	51	535603	548.774	976	1313395	98.2565	13367
		chr16	88392	233.224	379	205499	14.3006	14370	5842581	1927.61	3031	55108	680.346	81	669302	645.421	1037	1283373	87.8541	14608
		chr17	62211	207.37	300	121315	8.62041	14073	4081479	1741.99	2343	23321	530.023	44	752331	905.332	831	1701301	120.634	14103
		chr18	86421	216.594	399	174192	8.76394	19876	7830745	1905.75	4109	48043	632.145	76	861100	675.373	1275	1942544	94.1292	20637
		chr19	1261443	4966.31	254	98487	8.73654	11273	5279031	1972.73	2676	39276	613.688	64	1001787	1098.45	912	1268204	110.867	11439
	Mgalo-hap1_on_PN40024	chr01	69663	239.392	291	143796	8.96149	16046	3800308	1586.77	2395	17333	456.132	38	286890	426.285	673	1283581	77.4875	16565
		chr02	80560	306.312	263	122532	9.46485	12946	2920852	1464.09	1995	25339	703.861	36	291416	457.482	637	1177037	84.6059	13912
		chr03	62840	238.03	264	105228	9.06435	11609	4565159	1672.22	2730	39143	832.83	47	422696	500.232	845	1355687	107.228	12643
		chr04	59125	199.074	297	164063	10.29	15944	3500029	1669.06	2097	16399	390.452	42	301057	466.755	645	1495475	89.4369	16721
		chr05	103530	282.098	367	168799	9.70332	17396	4458759	1699.22	2624	17718	571.548	31	471412	506.35	931	2066356	113.63	18185
		chr06	72774	210.329	346	165348	9.90286	16697	3287672	1722.2	1909	8674	262.848	33	254530	429.224	593	1337303	76.6012	17458
		chr07	90196	246.437	366	151095	8.67813	17411	4122901	1609.25	2562	9754	325.133	30	358233	437.938	818	1361986	67.4718	20186
		chr08	66304	207.85	319	137705	8.26362	16664	3119788	1715.11	1819	11492	442	26	251944	407.676	618	1494583	88.4997	16888
		chr09	85789	270.628	317	158763	11.1836	14196	6646854	1682.32	3951	35124	487.833	72	848257	674.29	1258	1286828	89.5933	14363
		chr10	58668	223.924	262	155667	11.8812	13102	4159294	1628.54	2554	81951	2276.42	36	446356	549.7	812	1684459	112.763	14938
		chr11	59011	219.372	269	125393	9.07002	13825	3600353	1561.3	2306	17092	610.429	28	298785	425.62	702	1647745	115.332	14287
		chr12	76605	238.645	321	119494	8.44003	14158	5080503	1600.66	3174	32733	681.938	48	602167	627.911	959	1287344	88.132	14607
		chr13	90040	238.833	377	198126	11.3702	17425	5968988	1763.36	3385	65084	916.676	71	560805	485.125	1156	1944877	107.233	18137
		chr14	102324	241.901	423	185391	9.18414	20186	6094168	1675.6	3637	27868	456.852	61	618387	494.71	1250	2172816	104.102	20872
		chr15	57803	203.532	284	129286	9.53155	13564	6053069	1634.2	3704	55641	686.926	81	677785	566.71	1196	1332681	91.1484	14621
		chr16	104618	275.311	380	115942	7.91791	14643	6312475	1758.84	3589	49450	760.769	65	775817	633.837	1224	1491132	98.6982	15108
		chr17	51341	233.368	220	98539	9.90043	9953	2840148	1702.73	1668	11088	443.52	25	296981	472.148	629	1097957	104.677	10489
		chr18	100993	219.55	460	201508	10.0019	20147	6295524	1601.91	3930	63672	723.545	88	751061	563.014	1334	2188977	103.483	21153
		chr19	62507	225.657	277	115136	9.72679	11837	5180664	1812.69	2858	80736	1242.09	65	550963	591.797	931	1500010	121.715	12324
	Mgalo-hap1_on_Mgalo-hap2	chr01	89204	262.365	340	156448	9.26934	16878	2912705	1670.13	1744	141072	2275.35	62	454721	719.495	632	1380221	79.5196	17357
		chr02	47596	225.573	211	111550	11.7101	9526	3027407	1694.13	1787	5990	285.238	21	391802	661.828	592	1037471	102.679	10104
		chr03	81770	343.571	238	135469	10.9003	12428	5305480	1825.7	2906	25413	705.917	36	1162394	1410.67	824	1465568	115.109	12732
		chr04	53345	222.271	240	147850	10.845	13633	2638594	1822.23	1448	8261	485.941	17	233063	443.086	526	1055422	76.1213	13865
		chr05	84192	239.863	351	162439	9.6243	16878	5730816	1811.26	3164	27423	685.575	40	617643	644.049	959	1784488	103.167	17297
		chr06	95220	318.462	299	144877	9.1405	15850	2922395	1735.39	1684	4509	173.423	26	389892	742.651	525	1405540	84.6813	16598
		chr07	103454	257.348	402	199728	9.61386	20775	4733852	1720.15	2752	10498	283.73	37	479920	526.228	912	1627334	75.1239	21662
		chr08	42727	192.464	222	108524	8.61575	12596	4604097	1684.01	2734	17337	444.538	39	470369	613.258	767	1368265	105.324	12991
		chr09	125293	420.446	298	128636	9.30796	13820	5842004	1835.38	3183	74824	890.762	84	903029	918.646	983	1419964	98.7664	14377
		chr10	361208	1299.31	278	123640	8.44478	14641	5001062	1827.87	2736	23141	564.415	41	1302329	1412.5	922	1553424	107.229	14487
		chr11	60289	235.504	256	115085	8.61802	13354	2701447	1787.85	1511	55724	2653.52	21	554234	1072.02	517	1408425	101.1	13931
		chr12	28850	162.079	178	80078	8.09687	9890	3278206	1725.37	1900	13639	413.303	33	719107	1307.47	550	929190	90.6527	10250
		chr13	65332	219.235	298	136185	8.39922	16214	6135379	1887.23	3251	41205	580.352	71	553660	535.455	1034	1802252	108.302	16641
		chr14	71249	208.33	342	180387	9.91737	18189	6402748	1904.45	3362	13054	225.069	58	565220	532.724	1061	1964056	107.803	18219
		chr15	51308	201.208	255	92430	8.06826	11456	5091251	1695.39	3003	47341	666.775	71	848725	996.156	852	1182368	97.7648	12094
		chr16	116226	367.804	316	115192	8.50063	13551	5895688	1948.99	3025	38470	699.455	55	675139	624.55	1081	1516791	108.466	13984
		chr17	72107	283.886	254	114840	9.01625	12737	3216758	1761.64	1826	16164	621.692	26	390255	601.317	649	1443845	112.23	12865
		chr18	109007	242.238	450	188574	8.67845	21729	7293213	1852.01	3938	56864	653.609	87	940005	675.291	1392	2233696	98.2708	22730
		chr19	64422	346.355	186	68024	8.40321	8095	4778206	2330.83	2050	86873	1173.96	74	2223045	3298.29	674	1263878	150.193	8415
	Mgalo-hap2_on_PN40024	chr01	72727	223.775	325	160978	9.28095	17345	4380276	1639.32	2672	30935	594.904	52	401124	480.388	835	1626336	92.0394	17670
		chr02	73403	332.14	221	106492	9.89611	10761	2043929	1455.79	1404	8488	339.52	25	228993	512.289	447	955624	83.7532	11410
		chr03	65792	235.814	279	110776	9.20755	12031	4829189	1661.23	2907	10744	233.565	46	493500	520.57	948	1309890	101.715	12878
		chr04	84337	223.706	377	175909	9.87864	17807	3583403	1635.51	2191	21027	457.109	46	359271	450.779	797	1767560	94.8058	18644
		chr05	86143	237.309	363	170961	10.217	16733	4551000	1618.42	2812	23468	670.514	35	516074	502.018	1028	1606282	92.3044	17402
		chr06	74067	253.654	292	135649	9.49325	14289	2872131	1744.92	1646	18329	572.781	32	230070	425.268	541	1403996	95.8097	14654
		chr07	91462	216.222	423	183747	8.92799	20581	5198336	1622.96	3203	16963	292.466	58	513245	494.932	1037	1993280	86.5702	23025
		chr08	63544	199.197	319	151862	9.05342	16774	2908537	1640.46	1773	23723	641.162	37	298592	483.942	617	1351586	79.9282	16910
		chr09	91847	287.022	320	142596	9.7957	14557	6370444	1731.57	3679	62137	887.671	70	746731	631.752	1182	1331692	91.6071	14537
		chr10	66589	194.705	342	166223	10.9733	15148	4867394	1634.45	2978	136102	1890.31	72	553754	524.388	1056	1819348	104.296	17444
		chr11	67663	261.247	259	120669	9.46349	12751	3430910	1570.21	2185	15742	542.828	29	364045	494.626	736	1224303	93.3229	13119
		chr12	85981	277.358	310	127869	9.20517	13891	4993517	1629.74	3064	12940	431.333	30	580921	591.569	982	1214929	85.9154	14141
		chr13	81807	245.667	333	167451	10.663	15704	6440496	1745.87	3689	40593	588.304	69	626127	529.718	1182	1893643	115.671	16371
		chr14	110613	267.828	413	194712	9.52976	20432	6511449	1691.29	3850	21711	324.045	67	655090	495.53	1322	2029747	95.9873	21146
		chr15	77676	241.981	321	135504	9.91396	13668	5003116	1629.15	3071	33803	734.848	46	520281	480.407	1083	1325631	93.0659	14244
		chr16	83866	224.842	373	128776	8.95708	14377	6021926	1847.22	3260	39193	768.49	51	626491	586.602	1068	1519681	103.113	14738
		chr17	67117	229.853	292	115641	8.42864	13720	3921061	1685.03	2327	27081	712.658	38	363056	483.43	751	1641873	114.816	14300
		chr18	86667	213.466	406	194985	9.6993	20103	6270481	1612.36	3889	67805	770.511	88	695921	559.422	1244	1869318	91.7187	20381
		chr19	62983	250.928	251	105082	9.38316	11199	5153268	1788.71	2881	24622	502.49	49	487478	523.607	931	1231644	107.146	11495
	Mgalo-hap2_on_Mgalo-hap1	chr01	67327	217.184	310	169195	9.98377	16947	3899586	1710.34	2280	46119	795.155	58	401333	537.98	746	1540724	89.5301	17209
		chr02	47879	246.799	194	90605	9.09141	9966	3725859	1756.65	2121	15969	725.864	22	950381	1518.18	626	1288370	130.204	9895
		chr03	71353	296.071	241	99696	8.02318	12426	4916118	1873.52	2624	26147	544.729	48	540644	656.121	824	1237474	98.6192	12548
		chr04	49557	203.938	243	116503	8.53627	13648	1863636	1630.48	1143	1593	113.786	14	251394	482.522	521	1299264	93.3312	13921
		chr05	80752	232.715	347	138023	8.19614	16840	4948384	1771.08	2794	296417	8233.81	36	1013246	1118.37	906	1905859	110.523	17244
		chr06	66908	225.279	297	144831	8.86413	16339	3499179	1822.49	1920	12480	378.182	33	1158963	2054.9	564	1427078	88.5174	16122
		chr07	93426	224.582	416	185495	8.7046	21310	4357029	1762.55	2472	11823	337.8	35	428195	491.049	872	1964518	92.5437	21228
		chr08	37380	169.14	221	153674	12.1089	12691	2442348	1675.14	1458	23899	724.212	33	1141695	2548.43	448	1177849	92.5327	12729
		chr09	69989	240.512	291	115019	8.18815	14047	6978488	1904.61	3664	35930	561.406	64	1050354	992.773	1058	1325204	94.9423	13958
		chr10	76173	259.976	293	122579	8.67202	14135	5647525	1912.47	2953	25374	618.878	41	1583552	1699.09	932	1576933	105.325	14972
		chr11	73134	263.072	278	121411	8.96088	13549	2845685	1879.58	1514	11201	658.882	17	883157	1883.06	469	1143129	83.7028	13657
		chr12	54913	308.5	178	79455	7.70286	10315	3862889	1831.62	2109	157428	3279.75	48	821880	1347.34	610	884415	85.1054	10392
		chr13	79330	260.954	304	143065	8.78346	16288	7089072	1911.32	3709	24251	485.02	50	879173	714.194	1231	1572606	94.9584	16561
		chr14	74924	217.171	345	170195	9.4537	18003	5459686	1747.1	3125	17061	289.169	59	525048	498.148	1054	1757544	94.1172	18674
		chr15	51462	217.139	237	133594	11.2387	11887	4193630	1632.4	2569	25550	393.077	65	1653003	2141.2	772	1208856	103.551	11674
		chr16	84217	262.358	321	113161	8.30722	13622	6759407	1909.44	3540	26420	562.128	47	923876	860.22	1074	1471824	106.793	13782
		chr17	95438	377.225	253	121851	9.65309	12623	3000778	2020.73	1485	7564	315.167	24	354279	632.641	560	1492561	114.627	13021
		chr18	101263	236.044	429	202458	9.1185	22203	8120309	1878.4	4323	99103	1065.62	93	892117	634.056	1407	1787474	80.3504	22246
		chr19	70539	419.875	168	65812	8.08203	8143	6418969	2157.64	2975	22884	486.894	47	3100484	3753.61	826	1038845	124.532	8342

## Sheet: Whole_genome_SV_by_chr_stat_V5
PN40024v5
	Comparison	Chr	CID			DEL			DUP			INV			TRA			INS
			length sum (bp)	mean length (bp)	count	length sum (bp)	mean length (bp)	count	length sum (bp)	mean length (bp)	count	length sum (bp)	mean length (bp)	count	length sum (bp)	mean length (bp)	count	length sum (bp)	mean length (bp)	count
	PN40024_on_Mgalo-hap1	chr01	48970	192.795	254	135816	8.37337	16220	3312743	1693.63	1956	21336	592.667	36	323027	507.904	636	1539645	93.9381	16390
		chr02	49133	176.737	278	138540	9.66513	14334	4055975	1790.72	2265	10597	392.481	27	801485	1057.37	758	1569188	107.989	14531
		chr03	50962	218.721	233	101867	8.84492	11517	5196948	1897.39	2739	40565	724.375	56	641790	766.774	837	1276917	112.276	11373
		chr04	66508	218.776	304	144052	9.03261	15948	5043195	1664.42	3030	78937	2321.68	34	630434	748.734	842	1560608	96.0256	16252
		chr05	71905	223.307	322	151555	8.72611	17368	5238425	2014	2601	28840	758.947	38	707438	740.773	955	2086273	117.795	17711
		chr06	72916	220.29	331	161461	9.40203	17173	3479597	1717.47	2026	39842	1021.59	39	1361155	1992.91	683	1416540	82.955	17076
		chr07	72224	211.801	341	153526	8.54204	17973	3512163	1662.17	2113	8134	254.188	32	426462	531.748	802	1742693	95.8788	18176
		chr08	71466	246.434	290	175324	10.563	16598	2729688	1664.44	1640	54774	1521.5	36	1200322	1984	605	1358675	80.0256	16978
		chr09	71162	223.078	319	131526	9.40076	13991	6176043	1873.8	3296	14186	211.731	67	1548601	1374.09	1127	1488333	103.695	14353
		chr10	51715	220.064	235	253542	19.5634	12960	5924027	2077.15	2852	7739	241.844	32	807058	980.629	823	1448828	109.379	13246
		chr11	68439	264.243	259	116720	8.58046	13603	2991369	1752.41	1707	8404	420.2	20	935032	1626.14	575	1472862	104.957	14033
		chr12	87571	281.579	311	115279	7.9235	14549	5237203	1727.88	3031	33847	720.149	47	1205422	1237.6	974	1361349	92.3825	14736
		chr13	91565	258.658	354	166860	9.47207	17616	7292193	1953.96	3732	68162	792.581	86	782356	615.544	1271	1899059	105.474	18005
		chr14	95356	250.937	380	176524	8.85853	19927	5633537	1763.24	3195	18477	355.327	52	556108	487.814	1140	1952681	96.8448	20163
		chr15	75386	310.23	243	169808	12.8955	13168	4824371	1754.32	2750	20464	314.831	65	1823253	1992.63	915	1492478	112.759	13236
		chr16	102580	275.013	373	115005	7.84054	14668	6836530	1925.24	3551	36390	727.8	50	991262	811.844	1221	1776292	119.479	14867
		chr17	75317	348.69	216	84373	8.24197	10237	2635764	1736.34	1518	10153	507.65	20	504658	912.582	553	1558792	152.092	10249
		chr18	118936	269.696	441	168290	8.11936	20727	7951335	1882.86	4223	60591	878.13	69	800577	560.628	1428	2045220	97.7826	20916
		chr19	59563	238.252	250	94482	7.80327	12108	7883891	2091.77	3769	53376	773.565	69	1998036	1923.04	1039	1342296	109.227	12289
	PN40024_on_Mgalo-hap2	chr01	71963	220.745	326	156326	9.08186	17213	2993877	1670.69	1792	95405	1870.69	51	406971	614.76	662	1628747	92.5477	17599
		chr02	52520	231.366	227	119977	10.5308	11393	2149758	1708.87	1258	11916	662	18	267668	585.707	457	1024265	87.8896	11654
		chr03	67299	268.124	251	129446	10.8187	11965	5836581	1876.11	3111	57847	997.362	58	1002437	1063.03	943	1220620	102.659	11890
		chr04	85380	230.757	370	159533	8.90947	17906	5813954	1704.47	3411	101683	2310.98	44	754997	746.044	1012	1753072	96.4711	18172
		chr05	81731	259.463	315	156450	9.41279	16621	5790276	1823.13	3176	26254	625.095	42	543160	516.803	1051	1783640	105.397	16923
		chr06	57849	208.841	277	130659	9.19939	14203	2683048	1681.11	1596	8046	287.357	28	1804441	3329.23	542	1202840	82.9259	14505
		chr07	88122	219.756	401	172046	7.91453	21738	4958372	1738.56	2852	14373	319.4	45	641939	629.97	1019	1900064	85.4345	22240
		chr08	70563	240.829	293	169878	10.1833	16682	4546770	1625.59	2797	31072	634.122	49	448538	490.742	914	1576525	91.0076	17323
		chr09	67016	209.425	320	125799	8.828	14250	5379871	1868.66	2879	26991	550.837	49	793695	829.357	957	1421548	95.8239	14835
		chr10	60672	200.901	302	135199	8.50629	15894	5596959	1754.53	3190	26183	484.87	54	1676999	1621.86	1034	1667924	105.592	15796
		chr11	53534	219.402	244	109867	8.76692	12532	2618892	1688.52	1551	6380	212.667	30	688526	1279.79	538	1377140	104.957	13121
		chr12	71578	247.675	289	115370	8.39299	13746	3789960	1737.72	2181	27122	695.436	39	498838	625.895	797	1473487	104.934	14042
		chr13	65389	196.955	332	136406	8.48613	16074	6672368	1904.76	3503	54753	805.191	68	683364	568.996	1201	1931713	118.977	16236
		chr14	96316	253.463	380	180969	8.96907	20177	6864135	1871.36	3668	22361	385.534	58	658462	499.213	1319	1730690	84.8128	20406
		chr15	77635	260.52	298	125043	9.73931	12839	4882908	1795.19	2720	25692	535.25	48	936765	985.032	951	1275324	95.4655	13359
		chr16	83797	232.125	361	196462	13.6404	14403	5757785	1945.86	2959	189190	3783.8	50	906777	866.9	1046	1300615	88.9492	14622
		chr17	67051	232.01	289	120432	8.61398	13981	3883921	1784.07	2177	18766	625.533	30	802821	908.169	884	2028193	143.345	14149
		chr18	78408	196.02	400	175575	8.69958	20182	6942271	1868.71	3715	67383	842.288	80	815215	666.025	1224	1851166	88.4118	20938
		chr19	57293	245.893	233	90502	8.01896	11286	5314540	2096.47	2535	30312	466.338	65	1851016	2093.91	884	1284793	111.237	11550
	Mgalo-hap1_on_PN40024	chr01	54340	195.468	278	138283	8.57091	16134	3941938	1634.3	2412	785444	23101.3	34	1785187	2660.49	671	1268476	76.0523	16679
		chr02	52929	187.028	283	132446	9.32653	14201	3463180	1621.34	2136	12634	451.214	28	515686	693.126	744	1334128	91.4225	14593
		chr03	55949	230.243	243	98531	8.78956	11210	4749937	1729.77	2746	29982	565.698	53	889017	1129.63	787	1240675	104.681	11852
		chr04	56190	199.255	282	139604	8.76029	15936	3735947	1773.11	2107	25176	599.429	42	696683	1047.64	665	1548661	95.0857	16287
		chr05	95492	268.992	355	156104	8.91412	17512	5065783	1943.89	2606	69027	1917.42	36	703691	776.701	906	2002753	111.649	17938
		chr06	71741	214.152	335	163228	9.73624	16765	4284173	1859.45	2304	18809	482.282	39	1980695	2938.72	674	1463120	83.7648	17467
		chr07	75321	228.939	329	150328	8.42787	17837	4610882	1826.82	2524	9561	281.206	34	707380	839.122	843	1496993	81.8969	18279
		chr08	61319	201.707	304	141011	8.44731	16693	3842955	1818.72	2113	10483	299.514	35	352965	541.357	652	1404284	82.8584	16948
		chr09	91511	297.114	308	131793	9.3583	14083	6137615	1775.93	3456	47852	655.507	73	862700	748.872	1152	1428408	100.345	14235
		chr10	51686	218.084	237	149314	11.5203	12961	5382473	1890.58	2847	23334	864.222	27	959421	975.021	984	1714863	128.937	13300
		chr11	56501	229.679	246	121807	8.796	13848	3643845	1584.28	2300	17465	646.852	27	310990	454	685	1237768	88.7798	13942
		chr12	70313	225.362	312	131703	9.32543	14123	6048088	1716.74	3523	18314	366.28	50	675794	684.002	988	1194961	81.8579	14598
		chr13	91485	243.311	376	172301	9.8655	17465	6832980	1944.5	3514	69103	885.936	78	691323	598.03	1156	2050853	113.835	18016
		chr14	91082	235.354	387	174167	8.82037	19746	6142863	1732.34	3546	21084	376.5	56	544218	486.343	1119	2132445	105.233	20264
		chr15	53637	207.093	259	126214	9.76284	12928	6225103	1782.68	3492	45603	633.375	72	2122982	1933.5	1098	1305870	96.5095	13531
		chr16	103051	280.793	367	109703	7.56207	14507	7150292	1980.69	3610	41226	723.263	57	985224	828.616	1189	1440544	95.7681	15042
		chr17	65291	315.415	207	90232	9.02501	9998	3116997	1946.91	1601	11706	650.333	18	457984	797.882	574	1183190	113.572	10418
		chr18	146778	323.3	454	178761	8.76279	20400	6727019	1707.8	3939	57161	664.663	86	1004486	763.287	1316	2149935	101.159	21253
		chr19	54660	216.905	252	102484	8.55816	11975	5299240	1961.23	2702	47089	747.444	63	2738872	3043.19	900	1368325	110.429	12391
	Mgalo-hap1_on_Mgalo-hap2	chr01	89204	262.365	340	156448	9.26934	16878	2912705	1670.13	1744	141072	2275.35	62	454429	717.897	633	1380221	79.5196	17357
		chr02	47596	225.573	211	111550	11.7101	9526	3027407	1694.13	1787	5990	285.238	21	399693	675.157	592	1037471	102.679	10104
		chr03	81770	343.571	238	135469	10.9003	12428	5305578	1825.1	2907	25413	705.917	36	1158330	1409.16	822	1465568	115.109	12732
		chr04	53345	222.271	240	147850	10.845	13633	2638594	1822.23	1448	8261	485.941	17	233063	443.086	526	1055422	76.1213	13865
		chr05	84192	239.863	351	162439	9.6243	16878	5730816	1811.26	3164	27423	685.575	40	607699	633.68	959	1784488	103.167	17297
		chr06	95220	318.462	299	144877	9.1405	15850	2922395	1735.39	1684	4509	173.423	26	391109	743.553	526	1405540	84.6813	16598
		chr07	103846	257.682	403	199618	9.60903	20774	4733852	1720.15	2752	10498	283.73	37	479634	526.492	911	1627334	75.1239	21662
		chr08	42727	192.464	222	108524	8.61575	12596	4604139	1684.03	2734	17339	444.59	39	467852	610.773	766	1368265	105.324	12991
		chr09	125303	417.677	300	128636	9.30796	13820	5842004	1835.38	3183	74817	901.41	83	901565	919.964	980	1428943	99.384	14378
		chr10	361208	1299.31	278	123640	8.44478	14641	5001062	1827.87	2736	23141	564.415	41	1300182	1413.24	920	1553424	107.229	14487
		chr11	60289	235.504	256	115085	8.61802	13354	2701303	1788.94	1510	55724	2653.52	21	555723	1074.9	517	1408425	101.1	13931
		chr12	28850	162.079	178	80078	8.09687	9890	3269040	1722.36	1898	13639	413.303	33	721849	1312.45	550	929190	90.6527	10250
		chr13	65906	220.421	299	136185	8.39922	16214	6135606	1886.72	3252	46390	644.306	72	555186	536.412	1035	1802252	108.302	16641
		chr14	71249	208.33	342	180387	9.91737	18189	6402034	1904.8	3361	13054	225.069	58	552388	521.613	1059	1964665	107.83	18220
		chr15	51308	201.208	255	92430	8.06826	11456	5091251	1695.39	3003	47341	666.775	71	847467	995.848	851	1182368	97.7648	12094
		chr16	118752	374.612	317	115192	8.50063	13551	5895688	1948.99	3025	38470	699.455	55	664402	615.757	1079	1507144	107.784	13983
		chr17	72107	283.886	254	114840	9.01625	12737	3216758	1761.64	1826	14680	587.2	25	390585	601.826	649	1443845	112.23	12865
		chr18	109007	242.238	450	188574	8.67845	21729	7293212	1852.01	3938	56864	653.609	87	940838	674.92	1394	2233696	98.2708	22730
		chr19	64422	346.355	186	68024	8.40321	8095	4778129	2331.93	2049	86873	1173.96	74	2212194	3296.86	671	1264088	150.183	8417
	Mgalo-hap2_on_PN40024	chr01	72887	231.387	315	155613	8.97577	17337	4743758	1701.49	2788	577026	13419.2	43	2837173	3507.01	809	1413033	79.9634	17671
		chr02	58583	255.821	229	112717	9.76074	11548	2491855	1651.33	1509	4287	285.8	15	393794	818.699	481	984273	84.5015	11648
		chr03	62277	237.698	262	95927	8.21433	11678	4937380	1776.68	2779	11463	260.523	44	1100825	1220.43	902	1395909	114.419	12200
		chr04	77023	213.953	360	157437	8.83138	17827	3874817	1760.48	2201	40355	917.159	44	525775	648.305	811	1753505	96.0719	18252
		chr05	82386	240.895	342	158270	9.54296	16585	5037385	1765.64	2853	29509	641.5	46	670984	681.894	984	1699103	100.118	16971
		chr06	49839	191.688	260	121124	8.44953	14335	4059674	1893.5	2144	16047	553.345	29	398226	637.162	625	1667024	114.706	14533
		chr07	87728	218.229	402	206913	9.44118	21916	5924207	1946.19	3044	16057	341.638	47	577110	573.098	1007	2230575	100.758	22138
		chr08	58338	188.796	309	159351	9.40401	16945	3233294	1750.57	1847	52459	971.463	54	421645	661.923	637	1435222	84.3504	17015
		chr09	86758	278.965	311	114393	7.88917	14500	6245765	1760.36	3548	41318	645.594	64	769718	711.384	1082	1320644	90.6227	14573
		chr10	51271	162.25	316	130985	8.46922	15466	5453183	1679.45	3247	47565	880.833	54	2216521	1995.07	1111	1763092	108.278	16283
		chr11	54456	230.746	236	118473	9.24126	12820	3588593	1612.13	2226	17922	560.062	32	354406	506.294	700	1262405	98.61	12802
		chr12	81742	278.034	294	132549	9.61894	13780	5124191	1754.86	2920	9748	464.19	21	585714	625.095	937	1268012	90.1025	14073
		chr13	77855	235.924	330	144150	9.09234	15854	7161268	1866.86	3836	33040	452.603	73	872384	757.278	1152	1930430	117.351	16450
		chr14	111569	286.074	390	183166	9.08832	20154	6421038	1724.69	3723	14022	246	57	611024	491.968	1242	2080176	100.424	20714
		chr15	73357	245.341	299	133153	10.237	13007	4793045	1661.94	2884	35425	787.222	45	934510	932.645	1002	1340584	101.675	13185
		chr16	2098105	5795.87	362	149583	10.4457	14320	6912340	2099.1	3293	823901	15545.3	53	1311859	1247.01	1052	1482886	100.555	14747
		chr17	98046	346.452	283	113032	8.19904	13786	4020328	2030.47	1980	11628	447.231	26	628304	861.871	729	1752777	123.348	14210
		chr18	90298	222.409	406	182486	8.88961	20528	6793747	1742.88	3898	46226	525.295	88	803718	640.413	1255	1881052	90.5484	20774
		chr19	66915	287.189	233	87334	7.68312	11367	5940418	2160.15	2750	22923	477.562	48	974429	1094.86	890	1277995	110.106	11607
	Mgalo-hap2_on_Mgalo-hap1	chr01	67327	217.184	310	169195	9.98377	16947	3899586	1710.34	2280	46328	785.22	59	400567	538.397	744	1540724	89.5301	17209
		chr02	47879	246.799	194	91013	9.13143	9967	3725859	1756.65	2121	15969	725.864	22	952465	1519.08	627	1288370	130.204	9895
		chr03	71353	296.071	241	99696	8.02318	12426	4915816	1874.12	2623	26147	544.729	48	536719	652.149	823	1237474	98.6192	12548
		chr04	49738	203.844	244	116503	8.53627	13648	1863636	1630.48	1143	1593	113.786	14	240019	462.464	519	1299264	93.3312	13921
		chr05	80752	232.715	347	138023	8.19614	16840	4948278	1771.04	2794	296417	8233.81	36	1013920	1117.88	907	1905859	110.523	17244
		chr06	66908	225.279	297	144831	8.86413	16339	3499179	1822.49	1920	12480	378.182	33	1163347	2066.34	563	1427078	88.5174	16122
		chr07	93419	225.106	415	185495	8.7046	21310	4370954	1767.47	2473	11823	337.8	35	428761	490.013	875	1962257	92.4416	21227
		chr08	37380	169.14	221	153589	12.1032	12690	2442088	1676.11	1457	23899	724.212	33	1141625	2548.27	448	1177849	92.5327	12729
		chr09	69989	240.512	291	115019	8.18815	14047	6978395	1904.58	3664	37498	585.906	64	1047671	991.174	1057	1325204	94.9423	13958
		chr10	76173	259.976	293	122579	8.67202	14135	5646359	1912.72	2952	25374	618.878	41	1581878	1697.29	932	1576933	105.325	14972
		chr11	73134	263.072	278	121411	8.96088	13549	2845685	1879.58	1514	11201	658.882	17	887799	1892.96	469	1143129	83.7028	13657
		chr12	54913	308.5	178	79455	7.70286	10315	3863069	1831.71	2109	157428	3279.75	48	823154	1349.43	610	884415	85.1054	10392
		chr13	79463	261.391	304	143185	8.79029	16289	7088509	1911.68	3708	23432	488.167	48	887348	720.25	1232	1572606	94.9584	16561
		chr14	74924	217.171	345	170195	9.4537	18003	5460070	1746.1	3127	17061	289.169	59	529493	503.32	1052	1757544	94.1172	18674
		chr15	51462	217.139	237	133594	11.2387	11887	4193630	1632.4	2569	25550	393.077	65	1657839	2139.15	775	1208856	103.551	11674
		chr16	84658	262.913	322	114116	8.37672	13623	6759407	1909.44	3540	26420	562.128	47	937783	874.798	1072	1472327	106.822	13783
		chr17	95438	377.225	253	121851	9.65309	12623	3000778	2020.73	1485	7564	315.167	24	353576	632.515	559	1477000	113.441	13020
		chr18	100773	235.451	428	202458	9.1185	22203	8120703	1878.05	4324	99103	1065.62	93	886797	628.488	1411	1801051	80.957	22247
		chr19	70539	419.875	168	65908	8.09283	8144	6418969	2157.64	2975	22884	486.894	47	3097079	3763.16	823	1038845	124.532	8342

## Sheet: Rpv29_Descriptive-stats_V4
PN40024v4
Chr	Haplotype	Comparison	SV_type	sum	mean	count			Chr	Haplotype	Comparison	SV_type	sum	mean	count
chr14	hap1	Mgalo_hap2_on_Mgalo_hap1.Rpv29.hap1.CID.bed	CID	1556	194.5	8			chr14	hap2	Mgalo_hap1_on_Mgalo_hap2.Rpv29.hap2.CID.bed	CID	2140	267.5	8
chr14	hap1	PN40024_on_Mgalo_hap1.Rpv29.hap1.CID.bed	CID	286	143	2			chr14	hap2	PN40024_on_Mgalo_hap2.Rpv29.hap2.CID.bed	CID	1498	166.444	9
chr14	hap1	Mgalo_hap2_on_Mgalo_hap1.Rpv29.hap1.DEL.bed	DEL	1233	4.81641	256			chr14	hap2	Mgalo_hap1_on_Mgalo_hap2.Rpv29.hap2.DEL.bed	DEL	1327	7.02116	189
chr14	hap1	PN40024_on_Mgalo_hap1.Rpv29.hap1.DEL.bed	DEL	510	4.81132	106			chr14	hap2	PN40024_on_Mgalo_hap2.Rpv29.hap2.DEL.bed	DEL	1386	6.32877	219
chr14	hap1	Mgalo_hap2_on_Mgalo_hap1.Rpv29.hap1.DUP.bed	DUP	50216	1731.59	29			chr14	hap2	Mgalo_hap1_on_Mgalo_hap2.Rpv29.hap2.DUP.bed	DUP	27649	2126.85	13
chr14	hap1	PN40024_on_Mgalo_hap1.Rpv29.hap1.DUP.bed	DUP	20218	1684.83	12			chr14	hap2	PN40024_on_Mgalo_hap2.Rpv29.hap2.DUP.bed	DUP	38241	2731.5	14
chr14	hap1	Mgalo_hap2_on_Mgalo_hap1.Rpv29.hap1.TRA.bed	TRA	8	8	1			chr14	hap2	Mgalo_hap1_on_Mgalo_hap2.Rpv29.hap2.TRA.bed	TRA	18	4.5	4
chr14	hap1	PN40024_on_Mgalo_hap1.Rpv29.hap1.TRA.bed	TRA	581	193.667	3			chr14	hap2	PN40024_on_Mgalo_hap2.Rpv29.hap2.TRA.bed	TRA	14	4.66667	3
chr14	hap1	Mgalo_hap2_on_Mgalo_hap1.Rpv29.hap1.INS.bed	INS	17326	74.0427	234			chr14	hap2	Mgalo_hap1_on_Mgalo_hap2.Rpv29.hap2.INS.bed	INS	6903	31.3773	220
chr14	hap1	PN40024_on_Mgalo_hap1.Rpv29.hap1.INS.bed	INS	13690	130.381	105			chr14	hap2	PN40024_on_Mgalo_hap2.Rpv29.hap2.INS.bed	INS	14415	69.3029	208

## Sheet: Rpv29_Descriptive-stats_V5
PN40024v5
Chr	Haplotype	Comparison	SV_type	sum	mean	count			Chr	Haplotype	Comparison	SV_type	sum	mean	count
chr14	hap1	Mg_hap2_on_Mg_hap1.Rpv29.hap1.CID.bed	CID	1556	194.5	8			chr14	hap2	Mg_hap1_on_Mg_hap2.Rpv29.hap2.CID.bed	CID	2140	267.5	8
chr14	hap1	PN40024v5_on_Mg_hap1.Rpv29.hap1.CID.bed	CID	286	143	2			chr14	hap2	PN40024v5_on_Mg_hap2.Rpv29.hap2.CID.bed	CID	1498	166.444	9
chr14	hap1	Mg_hap2_on_Mg_hap1.Rpv29.hap1.DEL.bed	DEL	1233	4.81641	256			chr14	hap2	Mg_hap1_on_Mg_hap2.Rpv29.hap2.DEL.bed	DEL	1327	7.02116	189
chr14	hap1	PN40024v5_on_Mg_hap1.Rpv29.hap1.DEL.bed	DEL	510	4.81132	106			chr14	hap2	PN40024v5_on_Mg_hap2.Rpv29.hap2.DEL.bed	DEL	1384	6.34862	218
chr14	hap1	Mg_hap2_on_Mg_hap1.Rpv29.hap1.DUP.bed	DUP	50216	1731.59	29			chr14	hap2	Mg_hap1_on_Mg_hap2.Rpv29.hap2.DUP.bed	DUP	27649	2126.85	13
chr14	hap1	PN40024v5_on_Mg_hap1.Rpv29.hap1.DUP.bed	DUP	25025	2275	11			chr14	hap2	PN40024v5_on_Mg_hap2.Rpv29.hap2.DUP.bed	DUP	40750	2910.71	14
chr14	hap1	Mg_hap2_on_Mg_hap1.Rpv29.hap1.TRA.bed	TRA	8	8	1			chr14	hap2	Mg_hap1_on_Mg_hap2.Rpv29.hap2.TRA.bed	TRA	18	4.5	4
chr14	hap1	PN40024v5_on_Mg_hap1.Rpv29.hap1.TRA.bed	TRA	370	123.333	3			chr14	hap2	PN40024v5_on_Mg_hap2.Rpv29.hap2.TRA.bed	TRA	14	4.66667	3
chr14	hap1	Mg_hap2_on_Mg_hap1.Rpv29.hap1.INS.bed	INS	17326	74.0427	234			chr14	hap2	Mg_hap1_on_Mg_hap2.Rpv29.hap2.INS.bed	INS	6903	31.3773	220
chr14	hap1	PN40024v5_on_Mg_hap1.Rpv29.hap1.INS.bed	INS	13810	131.524	105			chr14	hap2	PN40024v5_on_Mg_hap2.Rpv29.hap2.INS.bed	INS	13048	63.6488	205
chr14	hap1	Mg_hap2_on_Mg_hap1.Rpv29.hap1.SNPs.bed	SNP	2562	1	2562			chr14	hap2	Mg_hap1_on_Mg_hap2.Rpv29.hap2.SNPs.bed	SNP	2127	1	2127
chr14	hap1	PN40024v5_on_Mg_hap1.Rpv29.hap1.SNPs.bed	SNP	792	1	792			chr14	hap2	PN40024v5_on_Mg_hap2.Rpv29.hap2.SNPs.bed	SNP	2077	1	2077

## Sheet: Rpv31_Descriptive-stats_v4
PN40024v4
Chr	Haplotype	Comparison	SV_type	length sum	mean	count			Chr	Haplotype	Comparison	SV_type	length sum	mean	count
chr16	hap1	PN40024 vs Mgalo hap1	CID	238	59.5	4			chr16	hap2	PN40024 vs Mgalo hap2	CID	192	64	3
chr16	hap1	PN40024 vs Mgalo hap1	DEL	2203	6.79938	324			chr16	hap2	PN40024 vs Mgalo hap2	DEL	2085	6.07872	343
chr16	hap1	PN40024 vs Mgalo hap1	DUP	21144	1243.76	17			chr16	hap2	PN40024 vs Mgalo hap2	DUP	15593	1417.55	11
chr16	hap1	PN40024 vs Mgalo hap1	TRA	863	143.833	6			chr16	hap2	PN40024 vs Mgalo hap2	TRA	127	31.75	4
chr16	hap1	PN40024 vs Mgalo hap1	INS	4706	14.304	329			chr16	hap2	PN40024 vs Mgalo hap2	INS	5744	15.1158	380
chr16	hap1	PN40024 vs Mgalo hap1	SNP	2641	1	2641			chr16	hap2	PN40024 vs Mgalo hap2	SNP	2929	1	2929
chr16	hap1	Mgalo hap2 vs Mgalo hap1	CID	668	133.6	5			chr16	hap2	Mgalo hap1 vs Mgalo hap2	CID	177	59	3
chr16	hap1	Mgalo hap2 vs Mgalo hap1	DEL	1538	6.27755	245			chr16	hap2	Mgalo hap1 vs Mgalo hap2	DEL	966	5.25	184
chr16	hap1	Mgalo hap2 vs Mgalo hap1	DUP	3153	350.333	9			chr16	hap2	Mgalo hap1 vs Mgalo hap2	DUP	421	210.5	2
chr16	hap1	Mgalo hap2 vs Mgalo hap1	INV	45	45	1			chr16	hap2	Mgalo hap1 vs Mgalo hap2	INS	8014	32.3145	248
chr16	hap1	Mgalo hap2 vs Mgalo hap1	TRA	691	138.2	5			chr16	hap2	Mgalo hap1 vs Mgalo hap2	SNP	1796	1	1796
chr16	hap1	Mgalo hap2 vs Mgalo hap1	INS	774	4.32402	179
chr16	hap1	Mgalo hap2 vs Mgalo hap1	SNP	1768	1	1768

## Sheet: Rpv31_Descriptive-stats_v5
PN40024v5
Chr	Haplotype	Comparison	SV_type	length sum	mean	count			Chr	Haplotype	Comparison	SV_type	length sum	mean	count
chr16	hap1	Mg_hap2_on_Mg_hap1.Rpv31.hap1.CID.bed	CID	668	133.6	5			chr16	hap2	Mg_hap1_on_Mg_hap2.Rpv31.hap2.CID.bed	CID	177	59	3
chr16	hap1	PN40024v5_on_Mg_hap1.Rpv31.hap1.CID.bed	CID	194	64.6667	3			chr16	hap2	PN40024v5_on_Mg_hap2.Rpv31.hap2.CID.bed	CID	171	85.5	2
chr16	hap1	Mg_hap2_on_Mg_hap1.Rpv31.hap1.DEL.bed	DEL	1538	6.27755	245			chr16	hap2	Mg_hap1_on_Mg_hap2.Rpv31.hap2.DEL.bed	DEL	966	5.25	184
chr16	hap1	PN40024v5_on_Mg_hap1.Rpv31.hap1.DEL.bed	DEL	2007	6.53746	307			chr16	hap2	PN40024v5_on_Mg_hap2.Rpv31.hap2.DEL.bed	DEL	1977	5.76385	343
chr16	hap1	Mg_hap2_on_Mg_hap1.Rpv31.hap1.DUP.bed	DUP	3153	350.333	9			chr16	hap2	Mg_hap1_on_Mg_hap2.Rpv31.hap2.DUP.bed	DUP	421	210.5	2
chr16	hap1	PN40024v5_on_Mg_hap1.Rpv31.hap1.DUP.bed	DUP	19776	1236	16			chr16	hap2	PN40024v5_on_Mg_hap2.Rpv31.hap2.DUP.bed	DUP	13971	1270.09	11
chr16	hap1	Mg_hap2_on_Mg_hap1.Rpv31.hap1.INV.bed	INV	45	45	1			chr16	hap2	PN40024v5_on_Mg_hap2.Rpv31.hap2.TRA.bed	TRA	104	26	4
chr16	hap1	Mg_hap2_on_Mg_hap1.Rpv31.hap1.TRA.bed	TRA	691	138.2	5			chr16	hap2	Mg_hap1_on_Mg_hap2.Rpv31.hap2.INS.bed	INS	8014	32.3145	248
chr16	hap1	PN40024v5_on_Mg_hap1.Rpv31.hap1.TRA.bed	TRA	1317	164.625	8			chr16	hap2	PN40024v5_on_Mg_hap2.Rpv31.hap2.INS.bed	INS	6335	16.5405	383
chr16	hap1	Mg_hap2_on_Mg_hap1.Rpv31.hap1.INS.bed	INS	774	4.32402	179			chr16	hap2	Mg_hap1_on_Mg_hap2.Rpv31.hap2.SNPs.bed	SNP	1796	1	1796
chr16	hap1	PN40024v5_on_Mg_hap1.Rpv31.hap1.INS.bed	INS	5234	17.2739	303			chr16	hap2	PN40024v5_on_Mg_hap2.Rpv31.hap2.SNPs.bed	SNP	2906	1	2906
chr16	hap1	Mg_hap2_on_Mg_hap1.Rpv31.hap1.SNPs.bed	SNP	1768	1	1768
chr16	hap1	PN40024v5_on_Mg_hap1.Rpv31.hap1.SNPs.bed	SNP	2462	1	2462
