# Supplementary material for: The genome of Vitis vinifera cv. Mgaloblishvili reveals resistance and susceptibility factors to downy mildew in the Rpv29 and Rpv31 loci
Source: Hortic Res. 2025 Feb 20;12(6):uhaf055. doi: 10.1093/hr/uhaf055 (PMC12017795; doi:10.1093/hr/uhaf055)
Supplement: Web_Material_uhaf055 [file web_material_uhaf055.zip › rev_Table S6.xlsx]

## Sheet: Rpv29_gene content
Table S6 Predicted gene content of the resistance loci Rpv29 and Rpv31 according to gene mapping based on automated annotation of PN40024 v5 T2T genome. Non-coding and possible pseudogene are included in the table.
Name	Name_pos	ID	Start	Stop	Strand	Genome	Name	Name_pos	ID	Start	Stop	Strand	Genome	Name	Name_pos	ID	Start	Stop	Strand	Genome
NADPH-dependent diflavin oxidoreductase 1 isoform X1	Gene 1	VITVvi_vMgal_v1.0.hap1.chr14.ver1.0.g208030	20724177	20748221	-	Mgaloblishvili - haplotype 1		Gene 1	VITVvi_vMgal_v1.0.hap2.chr14.ver1.0.g500550	21571001	21593584	-	Mgaloblishvili - haplotype 2	NADPH-dependent diflavin oxidoreductase 1 isoform X1	Gene 1	Vitvi05_01chr14g18040	21401972	21426227	-	PN40024v5
														Uncharacterized protein 1	Gene 2	Vitvi05_01chr14g18050	21436010	21436442	+
														Uncharacterized protein 2	Gene 3	Vitvi05_01chr14g18060	21440623	21441140	-	PN40024v5
														Uncharacterized protein 3	Gene 4	Vitvi05_01chr14g18070	21441435	21441655	-	PN40024v5
Uncharacterized protein 4	Gene 5	VITVvi_vMgal_v1.0.hap1.chr14.ver1.0.g208031	20758606	20758771	+	Mgaloblishvili - haplotype 1	Uncharacterized protein 4	Gene 5	VITVvi_vMgal_v1.0.hap2.chr14.ver1.0.g500551	21602064	21602231	+	Mgaloblishvili - haplotype 2	Uncharacterized protein 4	Gene 5	Vitvi05_01chr14g18080	21442546	21442713	+	PN40024v5
Uncharacterized protein 5	Gene 6	VITVvi_vMgal_v1.0.hap1.chr14.ver1.0.g208032	20759729	20760009	-	Mgaloblishvili - haplotype 1	Uncharacterized protein 5	Gene 6	VITVvi_vMgal_v1.0.hap2.chr14.ver1.0.g500552	21603255	21603591	-	Mgaloblishvili - haplotype 2	Uncharacterized protein 5	Gene 6	Vitvi05_01chr14g18090	21443707	21444063	-	PN40024v5
Uncharacterized protein 6	Gene 7	VITVvi_vMgal_v1.0.hap1.chr14.ver1.0.g208033	20772943	20773651	+	Mgaloblishvili - haplotype 1	Uncharacterized protein 6	Gene 7	VITVvi_vMgal_v1.0.hap2.chr14.ver1.0.g500553	21616515	21617225	+	Mgaloblishvili - haplotype 2	Uncharacterized protein 6	Gene 7	Vitvi05_01chr14g18100	21456823	21458543	+	PN40024v5
Uncharacterized protein 7	Gene 8	VITVvi_vMgal_v1.0.hap1.chr14.ver1.0.g208034 (old g208031)	20802775	20803251	+	Mgaloblishvili - haplotype 1								Uncharacterized protein 7	Gene 8	Vitvi05_01chr14g18101	21474104	21474580	+	PN40024v5
														Uncharacterized protein 8	Gene 9	Vitvi05_01chr14g18110	21476373	21477098	-	PN40024v5
														Uncharacterized protein 9	Gene 10	Vitvi05_01chr14g18120	21480636	21485237	+	PN40024v5
Uncharacterized protein 10	Gene 11	VITVvi_vMgal_v1.0.hap1.chr14.ver1.0.g208035	20810179	20810439	-	Mgaloblishvili - haplotype 1	Uncharacterized protein 10	Gene 11	VITVvi_vMgal_v1.0.hap2.chr14.ver1.0.g500554	21642404	21642663	-	Mgaloblishvili - haplotype 2	Uncharacterized protein 10	Gene 11	Vitvi05_01chr14g18130	21481460	21482903	-	PN40024v5
Uncharacterized protein 11	Gene 12	VITVvi_vMgal_v1.0.hap1.chr14.ver1.0.g208036 (old g208032)	20810482	20812464	-	Mgaloblishvili - haplotype 1	Uncharacterized protein 11	Gene 12	VITVvi_vMgal_v1.0.hap2.chr14.ver1.0.g500555 (old g500551)	21642708	21644698	-	Mgaloblishvili - haplotype 2
Uncharacterized protein 12	Gene 13	VITVvi_vMgal_v1.0.hap1.chr14.ver1.0.g208038	20814157	20814393	+	Mgaloblishvili - haplotype 1	Uncharacterized protein 12	Gene 13	VITVvi_vMgal_v1.0.hap2.chr14.ver1.0.g500556	21646394	21646630	+	Mgaloblishvili - haplotype 2	Uncharacterized protein 12	Gene 13	Vitvi05_01chr14g18140	21485464	21486102	+	PN40024v5
Uncharacterized protein 13	Gene 14	VITVvi_vMgal_v1.0.hap1.chr14.ver1.0.g208039	20840310	20840578	+	Mgaloblishvili - haplotype 1	Uncharacterized protein 13	Gene 14	VITVvi_vMgal_v1.0.hap2.chr14.ver1.0.g500557	21670154	21670415	+	Mgaloblishvili - haplotype 2	Uncharacterized protein 13	Gene 14	Vitvi05_01chr14g18150	21510766	21512798	+	PN40024v5
Uncharacterized protein 14	Gene 15	???	20858709	20859441	+	Mgaloblishvili - haplotype 1	Uncharacterized protein 14	Gene 15	VITVvi_vMgal_v1.0.hap2.chr14.ver1.0.g500558	21690432	21691177	+	Mgaloblishvili - haplotype 2	Uncharacterized protein 14	Gene 15	Vitvi05_01chr14g18160	21530186	21530918	+	PN40024v5
Uncharacterized protein 15	Gene 16	???	20859892	20860059	+	Mgaloblishvili - haplotype 1	Uncharacterized protein 15	Gene 16	VITVvi_vMgal_v1.0.hap2.chr14.ver1.0.g500559	21691628	21691796	+	Mgaloblishvili - haplotype 2	Uncharacterized protein 15	Gene 16	Vitvi05_01chr14g18170	21531369	21531536	+	PN40024v5
Uncharacterized protein 16	Gene 17	???	20861502	20861651	-	Mgaloblishvili - haplotype 1	Uncharacterized protein 16	Gene 17	???	21693231	21693383	-	Mgaloblishvili - haplotype 2	Uncharacterized protein 16	Gene 17	Vitvi05_01chr14g18180	21532433	21534199	-	PN40024v5
Acyl-CoA-binding domain 3	Gene 18	VITVvi_vMgal_v1.0.hap1.chr14.ver1.0.g208040	20863238	20863651	+	Mgaloblishvili - haplotype 1							Mgaloblishvili - haplotype 2	Acyl-CoA-binding domain 3	Gene 18	Vitvi05_01chr14g18190	21534540	21535185	+	PN40024v5
HEAT repeat-containing protein 5B	Gene 19	VITVvi_vMgal_v1.0.hap1.chr14.ver1.0.g208050	20864482	20992333	-	Mgaloblishvili - haplotype 1	HEAT repeat-containing protein 5B	Gene 19	VITVvi_vMgal_v1.0.hap2.chr14.ver1.1.g500560	21696548	21742360	-	Mgaloblishvili - haplotype 2	HEAT repeat-containing protein 5B	Gene 19	Vitvi05_01chr14g18200	21536446	21666815	-	PN40024v5

## Sheet: Rpv31_gene content
Table S6 Predicted gene content of the resistance loci Rpv29 and Rpv31 according to gene mapping based on automated annotation of PN40024 v5 T2T genome. Non-coding and possible pseudogene are included in the table.
Name	Name_pos	ID	Start	Stop	Strand	Genome	Name	Name_pos	ID	Start	Stop	Strand	Genome	Name	Name_pos	ID	Start	Stop	Strand	Genome
Subtilase family protein	Gene 1	VITVvi_vMgal_v1.0.hap1.chr16.ver1.0.g241340	23197044	23200642	-	Mgaloblishvili - haplotype 1	Subtilase family protein	Gene 1	VITVvi_vMgal_v1.0.hap2.chr16.ver1.0.g533100	22264295	22268024	-	Mgaloblishvili - haplotype 2	Subtilase family protein	Gene 1	Vitvi05_01chr16g21080	26798763	26802651	-	PN40024v5
Retrotransposon gag protein-Retrotransposon gag domain	Gene 2	VITVvi_vMgal_v1.0.hap1.chr16.ver1.0.g241341	23203486	23204554	+	Mgaloblishvili - haplotype 1	Retrotransposon gag protein-Retrotransposon gag domain	Gene 2	VITVvi_vMgal_v1.0.hap2.chr16.ver1.0.g533101	22270839	22271909	+	Mgaloblishvili - haplotype 2	Retrotransposon gag protein-Retrotransposon gag domain	Gene 2	Vitvi05_01chr16g21090	26805424	26805858	+	PN40024v5
Subtilase family protein	Gene 3	VITVvi_vMgal_v1.0.hap1.chr16.ver1.1.g241360	23211365	23217060	-	Mgaloblishvili - haplotype 1	Subtilase family protein	Gene 3	VITVvi_vMgal_v1.0.hap2.chr16.ver1.1.g533110	22278719	22284414	-	Mgaloblishvili - haplotype 2	Subtilase family protein	Gene 3	Vitvi05_01chr16g21100	26811297	26817550	-	PN40024v5
Subtilase family protein	Gene 4	VITVvi_vMgal_v1.0.hap1.chr16.ver1.1.g241361	23218378	23220443	-	Mgaloblishvili - haplotype 1	Subtilase family protein	Gene 4	VITVvi_vMgal_v1.0.hap2.chr16.ver1.1.g533111	22285732	22289028	-	Mgaloblishvili - haplotype 2	Subtilase family protein	Gene 4	Vitvi05_01chr16g21110	26817546	26821945	-	PN40024v5
Transcription termination factor MTERF8 - like	Gene 5	VITVvi_vMgal_v1.0.hap1.chr16.ver1.1.g241362	23223286	23223672	-	Mgaloblishvili - haplotype 1	Transcription termination factor MTERF8 - like	Gene 5	VITVvi_vMgal_v1.0.hap2.chr16.ver1.1.g533112	22290647	22291026	-	Mgaloblishvili - haplotype 2	Transcription termination factor MTERF8 - like	Gene 5	Vitvi05_01chr16g21120	26822700	26825194	-	PN40024v5
Chromatin-silencing modulator (ALP2)	Gene 6	VITVvi_vMgal_v1.0.hap1.chr16.ver1.1.g241370	23225933	23227872	-	Mgaloblishvili - haplotype 1	Chromatin-silencing modulator (ALP2)	Gene 6	VITVvi_vMgal_v1.0.hap2.chr16.ver1.1.g533120	22293287	22295226	-	Mgaloblishvili - haplotype 2	Chromatin-silencing modulator (ALP2)	Gene 6	Vitvi05_01chr16g21130	26825252	26828079	-	PN40024v5
Transmembrane protein, putative	Gene 7	VITVvi_vMgal_v1.0.hap1.chr16.ver1.0.g241380	23229887	23230529	-	Mgaloblishvili - haplotype 1	Transmembrane protein, putative	Gene 7	VITVvi_vMgal_v1.0.hap2.chr16.ver1.0.g533130	22297032	22297666	-	Mgaloblishvili - haplotype 2	Transmembrane protein, putative	Gene 7	Vitvi05_01chr16g21140	26829652	26830798	-	PN40024v5
Uncharacterized protein 1	Gene 8	VITVvi_vMgal_v1.0.hap1.chr16.ver1.0.g241381	23231630	23231890	+	Mgaloblishvili - haplotype 1	Uncharacterized protein 1	Gene 8	VITVvi_vMgal_v1.0.hap2.chr16.ver1.0.g533131	22298767	22299012	+	Mgaloblishvili - haplotype 2	Uncharacterized protein 1	Gene 8	Vitvi05_01chr16g21150	26831098	26832043	+	PN40024v5
Avr9/Cf-9 rapidly elicited protein	Gene 9	VITVvi_vMgal_v1.0.hap1.chr16.ver1.0.g241390	23232423	23232905	-	Mgaloblishvili - haplotype 1	Avr9/Cf-9 rapidly elicited protein	Gene 9	VITVvi_vMgal_v1.0.hap2.chr16.ver1.0.g533140	22299569	22300051	-	Mgaloblishvili - haplotype 2	Avr9/Cf-9 rapidly elicited protein	Gene 9	Vitvi05_01chr16g21160	26832573	26833056	-	PN40024v5
Uncharacterized protein 2	Gene 10	VITVvi_vMgal_v1.0.hap1.chr16.ver1.0.g241391	23233561	23233873	+	Mgaloblishvili - haplotype 1	Uncharacterized protein 2	Gene 10	VITVvi_vMgal_v1.0.hap2.chr16.ver1.0.g533141	22300707	22301039	+	Mgaloblishvili - haplotype 2	Uncharacterized protein 2	Gene 10	Vitvi05_01chr16g21170	26833712	26834044	+	PN40024v5
60S acidic ribosomal protein family	Gene 11	VITVvi_vMgal_v1.0.hap1.chr16.ver1.0.g241400	23236252	23237188	-	Mgaloblishvili - haplotype 1	60S acidic ribosomal protein family	Gene 11	VITVvi_vMgal_v1.0.hap2.chr16.ver1.0.g533150	22303364	22304299	-	Mgaloblishvili - haplotype 2	60S acidic ribosomal protein family	Gene 11	Vitvi05_01chr16g21180	26836369	26837304	-	PN40024v5
SER/ARG-rich protein 34A - RRM dom	Gene 12	VITVvi_vMgal_v1.0.hap1.chr16.ver1.0.g241410	23239313	23244836	-	Mgaloblishvili - haplotype 1	SER/ARG-rich protein 34A	Gene 12	VITVvi_vMgal_v1.0.hap2.chr16.ver1.0.g533160	22306301	22311826	-	Mgaloblishvili - haplotype 2	SER/ARG-rich protein 34A - RRM dom	Gene 12	Vitvi05_01chr16g21181	26839562	26843006	-	PN40024v5
Transducin/WD40 repeat-like superfamily protein	Gene 13	VITVvi_vMgal_v1.0.hap1.chr16.ver1.0.g241420	23246023	23253134	+	Mgaloblishvili - haplotype 1	Transducin/WD40 repeat-like superfamily protein	Gene 13	VITVvi_vMgal_v1.0.hap2.chr16.ver1.0.g533170	22313021	22320147	+	Mgaloblishvili - haplotype 2	Transducin/WD40 repeat-like superfamily protein	Gene 13	Vitvi05_01chr16g21190	26845970	26854401	+	PN40024v5
Polyadenylate-binding protein-interacting protein 12-like	Gene 14	VITVvi_vMgal_v1.0.hap1.chr16.ver1.0.g241430	23264154	23269325	+	Mgaloblishvili - haplotype 1	Polyadenylate-binding protein-interacting protein 12-like	Gene 14	VITVvi_vMgal_v1.0.hap2.chr16.ver1.0.g533180	22330413	22335584	+	Mgaloblishvili - haplotype 2	Polyadenylate-binding protein-interacting protein 12-like	Gene 14	Vitvi05_01chr16g21200	26864730	26870671	+	PN40024v5
RNA-binding (RRM/RBD/RNP motif) family protein	Gene 15	VITVvi_vMgal_v1.0.hap1.chr16.ver1.0.g241440	23271232	23272606	-	Mgaloblishvili - haplotype 1	RNA-binding (RRM/RBD/RNP motif) family protein	Gene 15	VITVvi_vMgal_v1.0.hap2.chr16.ver1.0.g533190	22337491	22338866	-	Mgaloblishvili - haplotype 2	RNA-binding (RRM/RBD/RNP motif) family protein	Gene 15	Vitvi05_01chr16g21210	26870725	26874042	-	PN40024v5
														Uncharacterized protein 3	Gene 16	Vitvi05_01chr16g21220	26880433	26880634	+	PN40024v5
PADRE domain protein	Gene 17	VITVvi_vMgal_v1.0.hap1.chr16.ver1.0.g241450	23280247	23280702	+	Mgaloblishvili - haplotype 1	PADRE domain protein	Gene 17	VITVvi_vMgal_v1.0.hap2.chr16.ver1.0.g533200	22346362	22346817	+	Mgaloblishvili - haplotype 2	PADRE domain protein	Gene 17	Vitvi05_01chr16g21230	26880687	26881142	+	PN40024v5
Small heat shock protein, chloroplastic	Gene 18	VITVvi_vMgal_v1.0.hap1.chr16.ver1.0.g241460	23280849	23282094	-	Mgaloblishvili - haplotype 1	Small heat shock protein, chloroplastic	Gene 18	VITVvi_vMgal_v1.0.hap2.chr16.ver1.0.g533210	22346964	22348204	-	Mgaloblishvili - haplotype 2	Small heat shock protein, chloroplastic	Gene 18	Vitvi05_01chr16g21240	26881344	26882438	-	PN40024v5
Protein IQ-DOMAIN 1-like	Gene 19	VITVvi_vMgal_v1.0.hap1.chr16.ver1.0.g241470	23282883	23285197	+	Mgaloblishvili - haplotype 1	Protein IQ-DOMAIN 1-like	Gene 19	VITVvi_vMgal_v1.0.hap2.chr16.ver1.0.g533220	22348990	22351303	+	Mgaloblishvili - haplotype 2	Protein IQ-DOMAIN 1-like	Gene 19	Vitvi05_01chr16g21250	26882849	26886300	+	PN40024v5
							Uncharacterized protein 4	Gene 20	VITVvi_vMgal_v1.0.hap2.chr16.ver1.1.g533221	22353141	22353320	-	Mgaloblishvili - haplotype 2	Uncharacterized protein 4	Gene 20	Vitvi05_01chr16g21251	26887539	26887718	-	PN40024v5
Growth-regulating factor (GRF) 7-like transcription factor	Gene 21	VITVvi_vMgal_v1.0.hap1.chr16.ver1.0.g241480	23288202	23291153	-	Mgaloblishvili - haplotype 1	Growth-regulating factor (GRF) 7-like transcription factor	Gene 21	VITVvi_vMgal_v1.0.hap2.chr16.ver1.0.g533230	22354397	22357348	-	Mgaloblishvili - haplotype 2	Growth-regulating factor (GRF) 7-like transcription factor	Gene 21	Vitvi05_01chr16g21260	26888034	26891739	-	PN40024v5
Receptor-like protein kinase (LRR domain)	Gene 22	VITVvi_vMgal_v1.0.hap1.chr16.ver1.0.g241490	23299191	23302963	+	Mgaloblishvili - haplotype 1	Receptor-like protein kinase (LRR domain)	Gene 22	VITVvi_vMgal_v1.0.hap2.chr16.ver1.0.g533240	22365415	22369187	+	Mgaloblishvili - haplotype 2	Receptor-like protein kinase (LRR domain)	Gene 22	Vitvi05_01chr16g21270	26900069	26903713	+	PN40024v5
Transmembrane protein, putative	Gene 23	VITVvi_vMgal_v1.0.hap1.chr16.ver1.0.g241500	23303452	23306642	-	Mgaloblishvili - haplotype 1	Transmembrane protein, putative	Gene 23	VITVvi_vMgal_v1.0.hap2.chr16.ver1.0.g533250	22369676	22372866	-	Mgaloblishvili - haplotype 2	Transmembrane protein, putative	Gene 23	Vitvi05_01chr16g21280	26904076	26907267	-	PN40024v5
GRF1-INTERACTING FACTOR 2 family protein	Gene 24	VITVvi_vMgal_v1.0.hap1.chr16.ver1.0.g241510	23306675	23310937	+	Mgaloblishvili - haplotype 1	GRF1-INTERACTING FACTOR 2 family protein	Gene 24	VITVvi_vMgal_v1.0.hap2.chr16.ver1.0.g533260	22373115	22377161	+	Mgaloblishvili - haplotype 2	GRF1-INTERACTING FACTOR 2 family protein	Gene 24	Vitvi05_01chr16g21290	26907541	26910647	+	PN40024v5
														Uncharacterized protein 5	Gene 25	Vitvi05_01chr16g21300	26908517	26908735	+	PN40024v5
Uncharacterized protein 6	Gene 26	VITVvi_vMgal_v1.0.hap1.chr16.ver1.0.g241520	23310875	23318422	-	Mgaloblishvili - haplotype 1	Uncharacterized protein 6	Gene 26	VITVvi_vMgal_v1.0.hap2.chr16.ver1.0.g533270	22377099	22384646	-	Mgaloblishvili - haplotype 2	Uncharacterized protein 6	Gene 26	Vitvi05_01chr16g21310	26910887	26918772	-	PN40024v5
Calcium-dependent protein kinase	Gene 27	VITVvi_vMgal_v1.0.hap1.chr16.ver1.0.g241530	23326675	23332765	+	Mgaloblishvili - haplotype 1	Calcium-dependent protein kinase	Gene 27	VITVvi_vMgal_v1.0.hap2.chr16.ver1.0.g533280	22392899	22398989	+	Mgaloblishvili - haplotype 2	Calcium-dependent protein kinase	Gene 27	Vitvi05_01chr16g21320	26926747	26934980	+	PN40024v5
Auxin-responsive family protein	Gene 28	VITVvi_vMgal_v1.0.hap1.chr16.ver1.0.g241540	23337109	23337474	-	Mgaloblishvili - haplotype 1	Auxin-responsive family protein	Gene 28	VITVvi_vMgal_v1.0.hap2.chr16.ver1.0.g533290	22402963	22403917	-	Mgaloblishvili - haplotype 2	Auxin-responsive family protein	Gene 28	Vitvi05_01chr16g21330	26936571	26938354	-	PN40024v5
Plasminogen activator inhibitor	Gene 29	VITVvi_vMgal_v1.0.hap1.chr16.ver1.0.g241541	23342883	23343826	-	Mgaloblishvili - haplotype 1	Uncharacterized protein 7	Gene 29	VITVvi_vMgal_v1.0.hap2.chr16.ver1.0.g533291	22409104	22410048	-	Mgaloblishvili - haplotype 2	Uncharacterized protein 7	Gene 29	Vitvi05_01chr16g21340	26942958	26944957	-	PN40024v5
Uncharacterized protein 8	Gene 30	VITVvi_vMgal_v1.0.hap1.chr16.ver1.0.g241542	23345244	23345414	+	Mgaloblishvili - haplotype 1	Uncharacterized protein 8	Gene 30	VITVvi_vMgal_v1.0.hap2.chr16.ver1.0.g533292	22411465	22411635	+	Mgaloblishvili - haplotype 2	Uncharacterized protein 8	Gene 30	Vitvi05_01chr16g21350	26945675	26945845	+	PN40024v5
Uncharacterized protein 9	Gene 31	VITVvi_vMgal_v1.0.hap1.chr16.ver1.0.g241543	23345889	23346089	+	Mgaloblishvili - haplotype 1	Uncharacterized protein 9	Gene 31	VITVvi_vMgal_v1.0.hap2.chr16.ver1.0.g533293	22412110	22412310	+	Mgaloblishvili - haplotype 2	Uncharacterized protein 9	Gene 31	Vitvi05_01chr16g21360	26946320	26946520	+	PN40024v5
Uncharacterized protein 10	Gene 32	VITVvi_vMgal_v1.0.hap1.chr16.ver1.0.g241544	23347210	23347386	-	Mgaloblishvili - haplotype 1	Uncharacterized protein 10	Gene 32	VITVvi_vMgal_v1.0.hap2.chr16.ver1.0.g533294	22413431	22413607	-	Mgaloblishvili - haplotype 2	Uncharacterized protein 10	Gene 32	Vitvi05_01chr16g21370	26947644	26947820	-	PN40024v5
Subtilase family protein	Gene 33	VITVvi_vMgal_v1.0.hap1.chr16.ver1.1.g241550	23361737	23374342	+	Mgaloblishvili - haplotype 1	Subtilase family protein	Gene 33	VITVvi_vMgal_v1.0.hap2.chr16.ver1.1.g533300	22427885	22429602	+	Mgaloblishvili - haplotype 2	Subtilase family protein	Gene 33	Vitvi05_01chr16g21380	26962370	26966263	+	PN40024v5
GAG-pre-integrase domain-GAG-pre-integrase domain	Gene 34	VITVvi_vMgal_v1.0.hap1.chr16.ver1.1.g241551	23383152	23383784	-	Mgaloblishvili - haplotype 1	GAG-pre-integrase domain-GAG-pre-integrase domain	Gene 34	VITVvi_vMgal_v1.0.hap2.chr16.ver1.1.g533301	22449301	22449933	-	Mgaloblishvili - haplotype 2	GAG-pre-integrase domain-GAG-pre-integrase domain	Gene 34	Vitvi05_01chr16g21390	26973613	26974245	-	PN40024v5
Homeobox leucine zipper family protein	Gene 35	VITVvi_vMgal_v1.0.hap1.chr16.ver1.0.g241570	23391733	23393282	+	Mgaloblishvili - haplotype 1	Homeobox leucine zipper family protein	Gene 35	VITVvi_vMgal_v1.0.hap2.chr16.ver1.0.g533320	22457871	22459406	+	Mgaloblishvili - haplotype 2	Homeobox leucine zipper family protein	Gene 35	Vitvi05_01chr16g21400	26981629	26984269	+	PN40024v5
Pyridoxal reductase	Gene 36	VITVvi_vMgal_v1.0.hap1.chr16.ver1.0.g241580	23394227	23399443	+	Mgaloblishvili - haplotype 1	Pyridoxal reductase	Gene 36	VITVvi_vMgal_v1.0.hap2.chr16.ver1.0.g533330	22460368	22465411	+	Mgaloblishvili - haplotype 2	Pyridoxal reductase	Gene 36	Vitvi05_01chr16g21410	26984458	26989769	+	PN40024v5
Ubiquitin-60S ribosomal protein L40	Gene 37	VITVvi_vMgal_v1.0.hap1.chr16.ver1.0.g241590	23399478	23402747	-	Mgaloblishvili - haplotype 1	Ubiquitin-60S ribosomal protein L40	Gene 37	VITVvi_vMgal_v1.0.hap2.chr16.ver1.0.g533340	22465446	22468309	-	Mgaloblishvili - haplotype 2	Ubiquitin-60S ribosomal protein L40	Gene 37	Vitvi05_01chr16g21420	26990220	26993350	-	PN40024v5
Probable 6-phosphogluconolactonase 4	Gene 38	VITVvi_vMgal_v1.0.hap1.chr16.ver1.0.g241600	23403067	23406903	+	Mgaloblishvili - haplotype 1	Probable 6-phosphogluconolactonase 4	Gene 38	VITVvi_vMgal_v1.0.hap2.chr16.ver1.0.g533350	22468629	22472449	+	Mgaloblishvili - haplotype 2	Probable 6-phosphogluconolactonase 4	Gene 38	Vitvi05_01chr16g21430	26993548	26997798	+	PN40024v5
Uncharacterized protein 11	Gene 39	VITVvi_vMgal_v1.0.hap1.chr16.ver1.0.g241601	23407807	23407974	+	Mgaloblishvili - haplotype 1	Uncharacterized protein 11	Gene 39	VITVvi_vMgal_v1.0.hap2.chr16.ver1.0.g533351	22473129	22473287	+	Mgaloblishvili - haplotype 2	Uncharacterized protein 11	Gene 39	Vitvi05_01chr16g21440	26998104	26998751	+	PN40024v5
Uncharacterized protein 12	Gene 40	VITVvi_vMgal_v1.0.hap1.chr16.ver1.0.g241602	23408368	23408546	+	Mgaloblishvili - haplotype 1								Uncharacterized protein 12	Gene 40	Vitvi05_01chr16g21450	26998823	26999276	+	PN40024v5
GTPase-activating protein gyp7-like	Gene 41	VITVvi_vMgal_v1.0.hap1.chr16.ver1.0.g241610	23413855	23420366	+	Mgaloblishvili - haplotype 1	GTPase-activating protein gyp7-like isoform X2	Gene 41	VITVvi_vMgal_v1.0.hap2.chr16.ver1.0.g533360	22478808	22485955	+	Mgaloblishvili - haplotype 2	GTPase-activating protein gyp7-like	Gene 41	Vitvi05_01chr16g21460	27004358	27011093	+	PN40024v5
Uncharacterized protein 13	Gene 42	VITVvi_vMgal_v1.0.hap1.chr16.ver1.0.g241611	23421076	23421222	-	Mgaloblishvili - haplotype 1	Uncharacterized protein 13	Gene 42	VITVvi_vMgal_v1.0.hap2.chr16.ver1.0.g533361	22486554	22486700	-	Mgaloblishvili - haplotype 2	Uncharacterized protein 13	Gene 42	Vitvi05_01chr16g21470	27011189	27011968	-	PN40024v5
Cytochrome b5-like heme/steroid-binding domain protein	Gene 43	VITVvi_vMgal_v1.0.hap1.chr16.ver1.0.g241620	23422349	23425080	-	Mgaloblishvili - haplotype 1	Cytochrome b5-like heme/steroid-binding domain protein	Gene 43	VITVvi_vMgal_v1.0.hap2.chr16.ver1.0.g533380	22487891	22490554	-	Mgaloblishvili - haplotype 2	Cytochrome b5-like heme/steroid-binding domain protein	Gene 43	Vitvi05_01chr16g21480	27012370	27015791	-	PN40024v5
Senescence regulator S40	Gene 44	VITVvi_vMgal_v1.0.hap1.chr16.ver1.1.g241631	23445951	23446571	+	Mgaloblishvili - haplotype 1	Senescence regulator S40	Gene 44	VITVvi_vMgal_v1.0.hap2.chr16.ver1.0.g533390	22505528	22506780	+	Mgaloblishvili - haplotype 2	Senescence regulator S40	Gene 44	Vitvi05_01chr16g21490	27033482	27035715	+	PN40024v5
YELLOW STRIPE like 3	Gene 45	VITVvi_vMgal_v1.0.hap1.chr16.ver1.0.g241640	23449374	23450508	-	Mgaloblishvili - haplotype 1	YELLOW STRIPE like 3	Gene 45	VITVvi_vMgal_v1.0.hap2.chr16.ver1.0.g533400	22509145	22510324	-	Mgaloblishvili - haplotype 2	YELLOW STRIPE like 3	Gene 45	Vitvi05_01chr16g21500	27036898	27041636	-	PN40024v5
