# Supplementary material for: The genome of Vitis vinifera cv. Mgaloblishvili reveals resistance and susceptibility factors to downy mildew in the Rpv29 and Rpv31 loci
Source: Hortic Res. 2025 Feb 20;12(6):uhaf055. doi: 10.1093/hr/uhaf055 (PMC12017795; doi:10.1093/hr/uhaf055)
Supplement: Web_Material_uhaf055 [file web_material_uhaf055.zip › rev_Table S7.xlsx]

## Sheet: Rpv29-Mg-hap1_Variants-on-genes
Table S7 Summary of structural variants (SVs) and single nucleotide polymorphism (SNPs) impacting Rpv29 and Rpv31 genes, in both Mgaloblishvili haplotypes. Per each gene, position, length and type of variant are reported, as well as the comparison from which they were identified (PN40024 v4 vs Mgaloblishvili haplotype 1 or Mgaloblishvili haplotype 2). SVs are reported divided by type: CID = compl…
Comparisons: Mg-hap2_vs_Mg-hap1, PN40024v4_vs_Mg-hap1, PN40024v5_vs_Mg-hap1
Chromosome	Start	End	Length	Variant type	Comparison	Gene	Function
VITVvi_vMgal_v1.0.hap1.chr14	20724550	20724551	1	SNP	Mg-hap2_vs_Mg-hap1	VITVvi_vMgal_v1.0.hap1.chr14.ver1.0.g208030	NADPH-dependent diflavin oxidoreductase 1 isoform X1		Missing in Mgalo-hap2
VITVvi_vMgal_v1.0.hap1.chr14	20724590	20724591	1	SNP	Mg-hap2_vs_Mg-hap1	VITVvi_vMgal_v1.0.hap1.chr14.ver1.0.g208030	NADPH-dependent diflavin oxidoreductase 1 isoform X1
VITVvi_vMgal_v1.0.hap1.chr14	20724620	20724621	1	SNP	Mg-hap2_vs_Mg-hap1	VITVvi_vMgal_v1.0.hap1.chr14.ver1.0.g208030	NADPH-dependent diflavin oxidoreductase 1 isoform X1
VITVvi_vMgal_v1.0.hap1.chr14	20724761	20724762	1	SNP	Mg-hap2_vs_Mg-hap1	VITVvi_vMgal_v1.0.hap1.chr14.ver1.0.g208030	NADPH-dependent diflavin oxidoreductase 1 isoform X1
VITVvi_vMgal_v1.0.hap1.chr14	20724824	20724825	1	SNP	Mg-hap2_vs_Mg-hap1	VITVvi_vMgal_v1.0.hap1.chr14.ver1.0.g208030	NADPH-dependent diflavin oxidoreductase 1 isoform X1
VITVvi_vMgal_v1.0.hap1.chr14	20725262	20725263	1	SNP	Mg-hap2_vs_Mg-hap1	VITVvi_vMgal_v1.0.hap1.chr14.ver1.0.g208030	NADPH-dependent diflavin oxidoreductase 1 isoform X1
VITVvi_vMgal_v1.0.hap1.chr14	20725270	20725271	1	SNP	Mg-hap2_vs_Mg-hap1	VITVvi_vMgal_v1.0.hap1.chr14.ver1.0.g208030	NADPH-dependent diflavin oxidoreductase 1 isoform X1
VITVvi_vMgal_v1.0.hap1.chr14	20725274	20725275	1	INS	Mg-hap2_vs_Mg-hap1	VITVvi_vMgal_v1.0.hap1.chr14.ver1.0.g208030	NADPH-dependent diflavin oxidoreductase 1 isoform X1
VITVvi_vMgal_v1.0.hap1.chr14	20725294	20725296	2	DEL	Mg-hap2_vs_Mg-hap1	VITVvi_vMgal_v1.0.hap1.chr14.ver1.0.g208030	NADPH-dependent diflavin oxidoreductase 1 isoform X1
VITVvi_vMgal_v1.0.hap1.chr14	20725402	20725404	2	DEL	Mg-hap2_vs_Mg-hap1	VITVvi_vMgal_v1.0.hap1.chr14.ver1.0.g208030	NADPH-dependent diflavin oxidoreductase 1 isoform X1
VITVvi_vMgal_v1.0.hap1.chr14	20725406	20725408	2	DEL	Mg-hap2_vs_Mg-hap1	VITVvi_vMgal_v1.0.hap1.chr14.ver1.0.g208030	NADPH-dependent diflavin oxidoreductase 1 isoform X1
VITVvi_vMgal_v1.0.hap1.chr14	20725433	20725434	1	SNP	Mg-hap2_vs_Mg-hap1	VITVvi_vMgal_v1.0.hap1.chr14.ver1.0.g208030	NADPH-dependent diflavin oxidoreductase 1 isoform X1
VITVvi_vMgal_v1.0.hap1.chr14	20725434	20725435	1	SNP	Mg-hap2_vs_Mg-hap1	VITVvi_vMgal_v1.0.hap1.chr14.ver1.0.g208030	NADPH-dependent diflavin oxidoreductase 1 isoform X1
VITVvi_vMgal_v1.0.hap1.chr14	20725460	20725461	1	SNP	Mg-hap2_vs_Mg-hap1	VITVvi_vMgal_v1.0.hap1.chr14.ver1.0.g208030	NADPH-dependent diflavin oxidoreductase 1 isoform X1
VITVvi_vMgal_v1.0.hap1.chr14	20725461	20725462	1	SNP	Mg-hap2_vs_Mg-hap1	VITVvi_vMgal_v1.0.hap1.chr14.ver1.0.g208030	NADPH-dependent diflavin oxidoreductase 1 isoform X1
VITVvi_vMgal_v1.0.hap1.chr14	20725522	20725525	3	DEL	Mg-hap2_vs_Mg-hap1	VITVvi_vMgal_v1.0.hap1.chr14.ver1.0.g208030	NADPH-dependent diflavin oxidoreductase 1 isoform X1
VITVvi_vMgal_v1.0.hap1.chr14	20725599	20725603	4	DEL	Mg-hap2_vs_Mg-hap1	VITVvi_vMgal_v1.0.hap1.chr14.ver1.0.g208030	NADPH-dependent diflavin oxidoreductase 1 isoform X1
VITVvi_vMgal_v1.0.hap1.chr14	20725614	20725615	1	SNP	Mg-hap2_vs_Mg-hap1	VITVvi_vMgal_v1.0.hap1.chr14.ver1.0.g208030	NADPH-dependent diflavin oxidoreductase 1 isoform X1
VITVvi_vMgal_v1.0.hap1.chr14	20725617	20725624	7	DEL	Mg-hap2_vs_Mg-hap1	VITVvi_vMgal_v1.0.hap1.chr14.ver1.0.g208030	NADPH-dependent diflavin oxidoreductase 1 isoform X1
VITVvi_vMgal_v1.0.hap1.chr14	20725649	20725650	1	SNP	Mg-hap2_vs_Mg-hap1	VITVvi_vMgal_v1.0.hap1.chr14.ver1.0.g208030	NADPH-dependent diflavin oxidoreductase 1 isoform X1
VITVvi_vMgal_v1.0.hap1.chr14	20725685	20725686	1	SNP	Mg-hap2_vs_Mg-hap1	VITVvi_vMgal_v1.0.hap1.chr14.ver1.0.g208030	NADPH-dependent diflavin oxidoreductase 1 isoform X1
VITVvi_vMgal_v1.0.hap1.chr14	20725727	20725729	2	DEL	Mg-hap2_vs_Mg-hap1	VITVvi_vMgal_v1.0.hap1.chr14.ver1.0.g208030	NADPH-dependent diflavin oxidoreductase 1 isoform X1
VITVvi_vMgal_v1.0.hap1.chr14	20725803	20725804	1	SNP	Mg-hap2_vs_Mg-hap1	VITVvi_vMgal_v1.0.hap1.chr14.ver1.0.g208030	NADPH-dependent diflavin oxidoreductase 1 isoform X1
VITVvi_vMgal_v1.0.hap1.chr14	20725823	20725824	1	SNP	Mg-hap2_vs_Mg-hap1	VITVvi_vMgal_v1.0.hap1.chr14.ver1.0.g208030	NADPH-dependent diflavin oxidoreductase 1 isoform X1
VITVvi_vMgal_v1.0.hap1.chr14	20725838	20725839	1	SNP	Mg-hap2_vs_Mg-hap1	VITVvi_vMgal_v1.0.hap1.chr14.ver1.0.g208030	NADPH-dependent diflavin oxidoreductase 1 isoform X1
VITVvi_vMgal_v1.0.hap1.chr14	20725857	20725858	1	SNP	Mg-hap2_vs_Mg-hap1	VITVvi_vMgal_v1.0.hap1.chr14.ver1.0.g208030	NADPH-dependent diflavin oxidoreductase 1 isoform X1
VITVvi_vMgal_v1.0.hap1.chr14	20725872	20725873	1	SNP	Mg-hap2_vs_Mg-hap1	VITVvi_vMgal_v1.0.hap1.chr14.ver1.0.g208030	NADPH-dependent diflavin oxidoreductase 1 isoform X1
VITVvi_vMgal_v1.0.hap1.chr14	20726019	20726020	1	SNP	Mg-hap2_vs_Mg-hap1	VITVvi_vMgal_v1.0.hap1.chr14.ver1.0.g208030	NADPH-dependent diflavin oxidoreductase 1 isoform X1
VITVvi_vMgal_v1.0.hap1.chr14	20726104	20726105	1	SNP	Mg-hap2_vs_Mg-hap1	VITVvi_vMgal_v1.0.hap1.chr14.ver1.0.g208030	NADPH-dependent diflavin oxidoreductase 1 isoform X1
VITVvi_vMgal_v1.0.hap1.chr14	20726145	20726146	1	SNP	Mg-hap2_vs_Mg-hap1	VITVvi_vMgal_v1.0.hap1.chr14.ver1.0.g208030	NADPH-dependent diflavin oxidoreductase 1 isoform X1
VITVvi_vMgal_v1.0.hap1.chr14	20726155	20726156	1	SNP	Mg-hap2_vs_Mg-hap1	VITVvi_vMgal_v1.0.hap1.chr14.ver1.0.g208030	NADPH-dependent diflavin oxidoreductase 1 isoform X1
VITVvi_vMgal_v1.0.hap1.chr14	20726162	20726163	1	SNP	Mg-hap2_vs_Mg-hap1	VITVvi_vMgal_v1.0.hap1.chr14.ver1.0.g208030	NADPH-dependent diflavin oxidoreductase 1 isoform X1
VITVvi_vMgal_v1.0.hap1.chr14	20726167	20726168	1	SNP	Mg-hap2_vs_Mg-hap1	VITVvi_vMgal_v1.0.hap1.chr14.ver1.0.g208030	NADPH-dependent diflavin oxidoreductase 1 isoform X1
VITVvi_vMgal_v1.0.hap1.chr14	20726171	20726172	1	SNP	Mg-hap2_vs_Mg-hap1	VITVvi_vMgal_v1.0.hap1.chr14.ver1.0.g208030	NADPH-dependent diflavin oxidoreductase 1 isoform X1
VITVvi_vMgal_v1.0.hap1.chr14	20726233	20726234	1	SNP	Mg-hap2_vs_Mg-hap1	VITVvi_vMgal_v1.0.hap1.chr14.ver1.0.g208030	NADPH-dependent diflavin oxidoreductase 1 isoform X1
VITVvi_vMgal_v1.0.hap1.chr14	20726412	20726413	1	SNP	Mg-hap2_vs_Mg-hap1	VITVvi_vMgal_v1.0.hap1.chr14.ver1.0.g208030	NADPH-dependent diflavin oxidoreductase 1 isoform X1
VITVvi_vMgal_v1.0.hap1.chr14	20726718	20726719	1	SNP	Mg-hap2_vs_Mg-hap1	VITVvi_vMgal_v1.0.hap1.chr14.ver1.0.g208030	NADPH-dependent diflavin oxidoreductase 1 isoform X1
VITVvi_vMgal_v1.0.hap1.chr14	20726778	20726779	1	SNP	Mg-hap2_vs_Mg-hap1	VITVvi_vMgal_v1.0.hap1.chr14.ver1.0.g208030	NADPH-dependent diflavin oxidoreductase 1 isoform X1
VITVvi_vMgal_v1.0.hap1.chr14	20726850	20726851	1	SNP	Mg-hap2_vs_Mg-hap1	VITVvi_vMgal_v1.0.hap1.chr14.ver1.0.g208030	NADPH-dependent diflavin oxidoreductase 1 isoform X1
VITVvi_vMgal_v1.0.hap1.chr14	20726920	20726921	1	INS	Mg-hap2_vs_Mg-hap1	VITVvi_vMgal_v1.0.hap1.chr14.ver1.0.g208030	NADPH-dependent diflavin oxidoreductase 1 isoform X1
VITVvi_vMgal_v1.0.hap1.chr14	20726956	20726960	4	DEL	Mg-hap2_vs_Mg-hap1	VITVvi_vMgal_v1.0.hap1.chr14.ver1.0.g208030	NADPH-dependent diflavin oxidoreductase 1 isoform X1
VITVvi_vMgal_v1.0.hap1.chr14	20726964	20726965	1	SNP	Mg-hap2_vs_Mg-hap1	VITVvi_vMgal_v1.0.hap1.chr14.ver1.0.g208030	NADPH-dependent diflavin oxidoreductase 1 isoform X1
VITVvi_vMgal_v1.0.hap1.chr14	20726984	20726985	1	SNP	Mg-hap2_vs_Mg-hap1	VITVvi_vMgal_v1.0.hap1.chr14.ver1.0.g208030	NADPH-dependent diflavin oxidoreductase 1 isoform X1
VITVvi_vMgal_v1.0.hap1.chr14	20727014	20727015	1	SNP	Mg-hap2_vs_Mg-hap1	VITVvi_vMgal_v1.0.hap1.chr14.ver1.0.g208030	NADPH-dependent diflavin oxidoreductase 1 isoform X1
VITVvi_vMgal_v1.0.hap1.chr14	20727019	20727020	1	SNP	Mg-hap2_vs_Mg-hap1	VITVvi_vMgal_v1.0.hap1.chr14.ver1.0.g208030	NADPH-dependent diflavin oxidoreductase 1 isoform X1
VITVvi_vMgal_v1.0.hap1.chr14	20727027	20727028	1	SNP	Mg-hap2_vs_Mg-hap1	VITVvi_vMgal_v1.0.hap1.chr14.ver1.0.g208030	NADPH-dependent diflavin oxidoreductase 1 isoform X1
VITVvi_vMgal_v1.0.hap1.chr14	20727042	20727043	1	SNP	Mg-hap2_vs_Mg-hap1	VITVvi_vMgal_v1.0.hap1.chr14.ver1.0.g208030	NADPH-dependent diflavin oxidoreductase 1 isoform X1
VITVvi_vMgal_v1.0.hap1.chr14	20727071	20727072	1	SNP	Mg-hap2_vs_Mg-hap1	VITVvi_vMgal_v1.0.hap1.chr14.ver1.0.g208030	NADPH-dependent diflavin oxidoreductase 1 isoform X1
VITVvi_vMgal_v1.0.hap1.chr14	20727074	20727075	1	SNP	Mg-hap2_vs_Mg-hap1	VITVvi_vMgal_v1.0.hap1.chr14.ver1.0.g208030	NADPH-dependent diflavin oxidoreductase 1 isoform X1
VITVvi_vMgal_v1.0.hap1.chr14	20729982	20729983	1	SNP	Mg-hap2_vs_Mg-hap1	VITVvi_vMgal_v1.0.hap1.chr14.ver1.0.g208030	NADPH-dependent diflavin oxidoreductase 1 isoform X1
VITVvi_vMgal_v1.0.hap1.chr14	20730053	20730054	1	SNP	Mg-hap2_vs_Mg-hap1	VITVvi_vMgal_v1.0.hap1.chr14.ver1.0.g208030	NADPH-dependent diflavin oxidoreductase 1 isoform X1
VITVvi_vMgal_v1.0.hap1.chr14	20730118	20730119	1	SNP	Mg-hap2_vs_Mg-hap1	VITVvi_vMgal_v1.0.hap1.chr14.ver1.0.g208030	NADPH-dependent diflavin oxidoreductase 1 isoform X1
VITVvi_vMgal_v1.0.hap1.chr14	20730155	20730156	1	SNP	Mg-hap2_vs_Mg-hap1	VITVvi_vMgal_v1.0.hap1.chr14.ver1.0.g208030	NADPH-dependent diflavin oxidoreductase 1 isoform X1
VITVvi_vMgal_v1.0.hap1.chr14	20730258	20730259	1	SNP	Mg-hap2_vs_Mg-hap1	VITVvi_vMgal_v1.0.hap1.chr14.ver1.0.g208030	NADPH-dependent diflavin oxidoreductase 1 isoform X1
VITVvi_vMgal_v1.0.hap1.chr14	20730370	20730372	2	DEL	Mg-hap2_vs_Mg-hap1	VITVvi_vMgal_v1.0.hap1.chr14.ver1.0.g208030	NADPH-dependent diflavin oxidoreductase 1 isoform X1
VITVvi_vMgal_v1.0.hap1.chr14	20730376	20730377	1	SNP	Mg-hap2_vs_Mg-hap1	VITVvi_vMgal_v1.0.hap1.chr14.ver1.0.g208030	NADPH-dependent diflavin oxidoreductase 1 isoform X1
VITVvi_vMgal_v1.0.hap1.chr14	20730455	20730456	1	SNP	Mg-hap2_vs_Mg-hap1	VITVvi_vMgal_v1.0.hap1.chr14.ver1.0.g208030	NADPH-dependent diflavin oxidoreductase 1 isoform X1
VITVvi_vMgal_v1.0.hap1.chr14	20730476	20730479	3	DEL	Mg-hap2_vs_Mg-hap1	VITVvi_vMgal_v1.0.hap1.chr14.ver1.0.g208030	NADPH-dependent diflavin oxidoreductase 1 isoform X1
VITVvi_vMgal_v1.0.hap1.chr14	20730498	20730499	1	SNP	Mg-hap2_vs_Mg-hap1	VITVvi_vMgal_v1.0.hap1.chr14.ver1.0.g208030	NADPH-dependent diflavin oxidoreductase 1 isoform X1
VITVvi_vMgal_v1.0.hap1.chr14	20730501	20730502	1	SNP	Mg-hap2_vs_Mg-hap1	VITVvi_vMgal_v1.0.hap1.chr14.ver1.0.g208030	NADPH-dependent diflavin oxidoreductase 1 isoform X1
VITVvi_vMgal_v1.0.hap1.chr14	20730537	20730540	3	DEL	Mg-hap2_vs_Mg-hap1	VITVvi_vMgal_v1.0.hap1.chr14.ver1.0.g208030	NADPH-dependent diflavin oxidoreductase 1 isoform X1
VITVvi_vMgal_v1.0.hap1.chr14	20730704	20730705	1	SNP	Mg-hap2_vs_Mg-hap1	VITVvi_vMgal_v1.0.hap1.chr14.ver1.0.g208030	NADPH-dependent diflavin oxidoreductase 1 isoform X1
VITVvi_vMgal_v1.0.hap1.chr14	20730734	20730735	1	INS	Mg-hap2_vs_Mg-hap1	VITVvi_vMgal_v1.0.hap1.chr14.ver1.0.g208030	NADPH-dependent diflavin oxidoreductase 1 isoform X1
VITVvi_vMgal_v1.0.hap1.chr14	20730746	20730747	1	SNP	Mg-hap2_vs_Mg-hap1	VITVvi_vMgal_v1.0.hap1.chr14.ver1.0.g208030	NADPH-dependent diflavin oxidoreductase 1 isoform X1
VITVvi_vMgal_v1.0.hap1.chr14	20730802	20730804	2	DEL	Mg-hap2_vs_Mg-hap1	VITVvi_vMgal_v1.0.hap1.chr14.ver1.0.g208030	NADPH-dependent diflavin oxidoreductase 1 isoform X1
VITVvi_vMgal_v1.0.hap1.chr14	20730812	20730813	1	SNP	Mg-hap2_vs_Mg-hap1	VITVvi_vMgal_v1.0.hap1.chr14.ver1.0.g208030	NADPH-dependent diflavin oxidoreductase 1 isoform X1
VITVvi_vMgal_v1.0.hap1.chr14	20730848	20730854	6	DEL	Mg-hap2_vs_Mg-hap1	VITVvi_vMgal_v1.0.hap1.chr14.ver1.0.g208030	NADPH-dependent diflavin oxidoreductase 1 isoform X1
VITVvi_vMgal_v1.0.hap1.chr14	20730873	20730874	1	INS	Mg-hap2_vs_Mg-hap1	VITVvi_vMgal_v1.0.hap1.chr14.ver1.0.g208030	NADPH-dependent diflavin oxidoreductase 1 isoform X1
VITVvi_vMgal_v1.0.hap1.chr14	20730900	20730901	1	SNP	Mg-hap2_vs_Mg-hap1	VITVvi_vMgal_v1.0.hap1.chr14.ver1.0.g208030	NADPH-dependent diflavin oxidoreductase 1 isoform X1
VITVvi_vMgal_v1.0.hap1.chr14	20730979	20730980	1	SNP	Mg-hap2_vs_Mg-hap1	VITVvi_vMgal_v1.0.hap1.chr14.ver1.0.g208030	NADPH-dependent diflavin oxidoreductase 1 isoform X1
VITVvi_vMgal_v1.0.hap1.chr14	20730987	20730988	1	SNP	Mg-hap2_vs_Mg-hap1	VITVvi_vMgal_v1.0.hap1.chr14.ver1.0.g208030	NADPH-dependent diflavin oxidoreductase 1 isoform X1
VITVvi_vMgal_v1.0.hap1.chr14	20730988	20730989	1	SNP	Mg-hap2_vs_Mg-hap1	VITVvi_vMgal_v1.0.hap1.chr14.ver1.0.g208030	NADPH-dependent diflavin oxidoreductase 1 isoform X1
VITVvi_vMgal_v1.0.hap1.chr14	20731042	20731043	1	SNP	Mg-hap2_vs_Mg-hap1	VITVvi_vMgal_v1.0.hap1.chr14.ver1.0.g208030	NADPH-dependent diflavin oxidoreductase 1 isoform X1
VITVvi_vMgal_v1.0.hap1.chr14	20731064	20731065	1	SNP	Mg-hap2_vs_Mg-hap1	VITVvi_vMgal_v1.0.hap1.chr14.ver1.0.g208030	NADPH-dependent diflavin oxidoreductase 1 isoform X1
VITVvi_vMgal_v1.0.hap1.chr14	20731144	20731145	1	SNP	Mg-hap2_vs_Mg-hap1	VITVvi_vMgal_v1.0.hap1.chr14.ver1.0.g208030	NADPH-dependent diflavin oxidoreductase 1 isoform X1
VITVvi_vMgal_v1.0.hap1.chr14	20731272	20731273	1	SNP	Mg-hap2_vs_Mg-hap1	VITVvi_vMgal_v1.0.hap1.chr14.ver1.0.g208030	NADPH-dependent diflavin oxidoreductase 1 isoform X1
VITVvi_vMgal_v1.0.hap1.chr14	20731342	20731343	1	SNP	Mg-hap2_vs_Mg-hap1	VITVvi_vMgal_v1.0.hap1.chr14.ver1.0.g208030	NADPH-dependent diflavin oxidoreductase 1 isoform X1
VITVvi_vMgal_v1.0.hap1.chr14	20731363	20731364	1	SNP	Mg-hap2_vs_Mg-hap1	VITVvi_vMgal_v1.0.hap1.chr14.ver1.0.g208030	NADPH-dependent diflavin oxidoreductase 1 isoform X1
VITVvi_vMgal_v1.0.hap1.chr14	20731391	20731392	1	SNP	Mg-hap2_vs_Mg-hap1	VITVvi_vMgal_v1.0.hap1.chr14.ver1.0.g208030	NADPH-dependent diflavin oxidoreductase 1 isoform X1
VITVvi_vMgal_v1.0.hap1.chr14	20731397	20731398	1	INS	Mg-hap2_vs_Mg-hap1	VITVvi_vMgal_v1.0.hap1.chr14.ver1.0.g208030	NADPH-dependent diflavin oxidoreductase 1 isoform X1
VITVvi_vMgal_v1.0.hap1.chr14	20733003	20733004	1	SNP	Mg-hap2_vs_Mg-hap1	VITVvi_vMgal_v1.0.hap1.chr14.ver1.0.g208030	NADPH-dependent diflavin oxidoreductase 1 isoform X1
VITVvi_vMgal_v1.0.hap1.chr14	20733005	20733006	1	SNP	Mg-hap2_vs_Mg-hap1	VITVvi_vMgal_v1.0.hap1.chr14.ver1.0.g208030	NADPH-dependent diflavin oxidoreductase 1 isoform X1
VITVvi_vMgal_v1.0.hap1.chr14	20733073	20733074	1	SNP	Mg-hap2_vs_Mg-hap1	VITVvi_vMgal_v1.0.hap1.chr14.ver1.0.g208030	NADPH-dependent diflavin oxidoreductase 1 isoform X1
VITVvi_vMgal_v1.0.hap1.chr14	20733078	20733079	1	SNP	Mg-hap2_vs_Mg-hap1	VITVvi_vMgal_v1.0.hap1.chr14.ver1.0.g208030	NADPH-dependent diflavin oxidoreductase 1 isoform X1
VITVvi_vMgal_v1.0.hap1.chr14	20733083	20733084	1	SNP	Mg-hap2_vs_Mg-hap1	VITVvi_vMgal_v1.0.hap1.chr14.ver1.0.g208030	NADPH-dependent diflavin oxidoreductase 1 isoform X1
VITVvi_vMgal_v1.0.hap1.chr14	20733170	20733171	1	SNP	Mg-hap2_vs_Mg-hap1	VITVvi_vMgal_v1.0.hap1.chr14.ver1.0.g208030	NADPH-dependent diflavin oxidoreductase 1 isoform X1
VITVvi_vMgal_v1.0.hap1.chr14	20733179	20733180	1	SNP	Mg-hap2_vs_Mg-hap1	VITVvi_vMgal_v1.0.hap1.chr14.ver1.0.g208030	NADPH-dependent diflavin oxidoreductase 1 isoform X1
VITVvi_vMgal_v1.0.hap1.chr14	20733220	20733221	1	SNP	Mg-hap2_vs_Mg-hap1	VITVvi_vMgal_v1.0.hap1.chr14.ver1.0.g208030	NADPH-dependent diflavin oxidoreductase 1 isoform X1
VITVvi_vMgal_v1.0.hap1.chr14	20733235	20733236	1	INS	Mg-hap2_vs_Mg-hap1	VITVvi_vMgal_v1.0.hap1.chr14.ver1.0.g208030	NADPH-dependent diflavin oxidoreductase 1 isoform X1
VITVvi_vMgal_v1.0.hap1.chr14	20733253	20733254	1	SNP	Mg-hap2_vs_Mg-hap1	VITVvi_vMgal_v1.0.hap1.chr14.ver1.0.g208030	NADPH-dependent diflavin oxidoreductase 1 isoform X1
VITVvi_vMgal_v1.0.hap1.chr14	20733306	20733308	2	DEL	Mg-hap2_vs_Mg-hap1	VITVvi_vMgal_v1.0.hap1.chr14.ver1.0.g208030	NADPH-dependent diflavin oxidoreductase 1 isoform X1
VITVvi_vMgal_v1.0.hap1.chr14	20733327	20733328	1	SNP	Mg-hap2_vs_Mg-hap1	VITVvi_vMgal_v1.0.hap1.chr14.ver1.0.g208030	NADPH-dependent diflavin oxidoreductase 1 isoform X1
VITVvi_vMgal_v1.0.hap1.chr14	20733372	20733373	1	SNP	Mg-hap2_vs_Mg-hap1	VITVvi_vMgal_v1.0.hap1.chr14.ver1.0.g208030	NADPH-dependent diflavin oxidoreductase 1 isoform X1
VITVvi_vMgal_v1.0.hap1.chr14	20733412	20733413	1	SNP	Mg-hap2_vs_Mg-hap1	VITVvi_vMgal_v1.0.hap1.chr14.ver1.0.g208030	NADPH-dependent diflavin oxidoreductase 1 isoform X1
VITVvi_vMgal_v1.0.hap1.chr14	20733511	20733512	1	INS	Mg-hap2_vs_Mg-hap1	VITVvi_vMgal_v1.0.hap1.chr14.ver1.0.g208030	NADPH-dependent diflavin oxidoreductase 1 isoform X1
VITVvi_vMgal_v1.0.hap1.chr14	20733553	20733554	1	SNP	Mg-hap2_vs_Mg-hap1	VITVvi_vMgal_v1.0.hap1.chr14.ver1.0.g208030	NADPH-dependent diflavin oxidoreductase 1 isoform X1
VITVvi_vMgal_v1.0.hap1.chr14	20733607	20733608	1	SNP	Mg-hap2_vs_Mg-hap1	VITVvi_vMgal_v1.0.hap1.chr14.ver1.0.g208030	NADPH-dependent diflavin oxidoreductase 1 isoform X1
VITVvi_vMgal_v1.0.hap1.chr14	20733640	20733641	1	SNP	Mg-hap2_vs_Mg-hap1	VITVvi_vMgal_v1.0.hap1.chr14.ver1.0.g208030	NADPH-dependent diflavin oxidoreductase 1 isoform X1
VITVvi_vMgal_v1.0.hap1.chr14	20733648	20733917	269	CID	Mg-hap2_vs_Mg-hap1	VITVvi_vMgal_v1.0.hap1.chr14.ver1.0.g208030	NADPH-dependent diflavin oxidoreductase 1 isoform X1
VITVvi_vMgal_v1.0.hap1.chr14	20734067	20734068	1	SNP	Mg-hap2_vs_Mg-hap1	VITVvi_vMgal_v1.0.hap1.chr14.ver1.0.g208030	NADPH-dependent diflavin oxidoreductase 1 isoform X1
VITVvi_vMgal_v1.0.hap1.chr14	20734215	20734216	1	INS	Mg-hap2_vs_Mg-hap1	VITVvi_vMgal_v1.0.hap1.chr14.ver1.0.g208030	NADPH-dependent diflavin oxidoreductase 1 isoform X1
VITVvi_vMgal_v1.0.hap1.chr14	20734253	20734254	1	SNP	Mg-hap2_vs_Mg-hap1	VITVvi_vMgal_v1.0.hap1.chr14.ver1.0.g208030	NADPH-dependent diflavin oxidoreductase 1 isoform X1
VITVvi_vMgal_v1.0.hap1.chr14	20734330	20734331	1	SNP	Mg-hap2_vs_Mg-hap1	VITVvi_vMgal_v1.0.hap1.chr14.ver1.0.g208030	NADPH-dependent diflavin oxidoreductase 1 isoform X1
VITVvi_vMgal_v1.0.hap1.chr14	20734421	20734422	1	SNP	Mg-hap2_vs_Mg-hap1	VITVvi_vMgal_v1.0.hap1.chr14.ver1.0.g208030	NADPH-dependent diflavin oxidoreductase 1 isoform X1
VITVvi_vMgal_v1.0.hap1.chr14	20734481	20734482	1	SNP	Mg-hap2_vs_Mg-hap1	VITVvi_vMgal_v1.0.hap1.chr14.ver1.0.g208030	NADPH-dependent diflavin oxidoreductase 1 isoform X1
VITVvi_vMgal_v1.0.hap1.chr14	20734490	20734491	1	SNP	Mg-hap2_vs_Mg-hap1	VITVvi_vMgal_v1.0.hap1.chr14.ver1.0.g208030	NADPH-dependent diflavin oxidoreductase 1 isoform X1
VITVvi_vMgal_v1.0.hap1.chr14	20734569	20734572	3	DEL	Mg-hap2_vs_Mg-hap1	VITVvi_vMgal_v1.0.hap1.chr14.ver1.0.g208030	NADPH-dependent diflavin oxidoreductase 1 isoform X1
VITVvi_vMgal_v1.0.hap1.chr14	20734582	20734583	1	SNP	Mg-hap2_vs_Mg-hap1	VITVvi_vMgal_v1.0.hap1.chr14.ver1.0.g208030	NADPH-dependent diflavin oxidoreductase 1 isoform X1
VITVvi_vMgal_v1.0.hap1.chr14	20734584	20734589	5	DEL	Mg-hap2_vs_Mg-hap1	VITVvi_vMgal_v1.0.hap1.chr14.ver1.0.g208030	NADPH-dependent diflavin oxidoreductase 1 isoform X1
VITVvi_vMgal_v1.0.hap1.chr14	20734589	20734591	2	DEL	Mg-hap2_vs_Mg-hap1	VITVvi_vMgal_v1.0.hap1.chr14.ver1.0.g208030	NADPH-dependent diflavin oxidoreductase 1 isoform X1
VITVvi_vMgal_v1.0.hap1.chr14	20734596	20734599	3	DEL	Mg-hap2_vs_Mg-hap1	VITVvi_vMgal_v1.0.hap1.chr14.ver1.0.g208030	NADPH-dependent diflavin oxidoreductase 1 isoform X1
VITVvi_vMgal_v1.0.hap1.chr14	20734600	20734603	3	DEL	Mg-hap2_vs_Mg-hap1	VITVvi_vMgal_v1.0.hap1.chr14.ver1.0.g208030	NADPH-dependent diflavin oxidoreductase 1 isoform X1
VITVvi_vMgal_v1.0.hap1.chr14	20734604	20734616	12	DEL	Mg-hap2_vs_Mg-hap1	VITVvi_vMgal_v1.0.hap1.chr14.ver1.0.g208030	NADPH-dependent diflavin oxidoreductase 1 isoform X1
VITVvi_vMgal_v1.0.hap1.chr14	20734661	20734662	1	SNP	Mg-hap2_vs_Mg-hap1	VITVvi_vMgal_v1.0.hap1.chr14.ver1.0.g208030	NADPH-dependent diflavin oxidoreductase 1 isoform X1
VITVvi_vMgal_v1.0.hap1.chr14	20734679	20734680	1	SNP	Mg-hap2_vs_Mg-hap1	VITVvi_vMgal_v1.0.hap1.chr14.ver1.0.g208030	NADPH-dependent diflavin oxidoreductase 1 isoform X1
VITVvi_vMgal_v1.0.hap1.chr14	20734682	20734683	1	SNP	Mg-hap2_vs_Mg-hap1	VITVvi_vMgal_v1.0.hap1.chr14.ver1.0.g208030	NADPH-dependent diflavin oxidoreductase 1 isoform X1
VITVvi_vMgal_v1.0.hap1.chr14	20734717	20734718	1	SNP	Mg-hap2_vs_Mg-hap1	VITVvi_vMgal_v1.0.hap1.chr14.ver1.0.g208030	NADPH-dependent diflavin oxidoreductase 1 isoform X1
VITVvi_vMgal_v1.0.hap1.chr14	20734723	20734724	1	SNP	Mg-hap2_vs_Mg-hap1	VITVvi_vMgal_v1.0.hap1.chr14.ver1.0.g208030	NADPH-dependent diflavin oxidoreductase 1 isoform X1
VITVvi_vMgal_v1.0.hap1.chr14	20734792	20734793	1	SNP	Mg-hap2_vs_Mg-hap1	VITVvi_vMgal_v1.0.hap1.chr14.ver1.0.g208030	NADPH-dependent diflavin oxidoreductase 1 isoform X1
VITVvi_vMgal_v1.0.hap1.chr14	20734818	20734819	1	INS	Mg-hap2_vs_Mg-hap1	VITVvi_vMgal_v1.0.hap1.chr14.ver1.0.g208030	NADPH-dependent diflavin oxidoreductase 1 isoform X1
VITVvi_vMgal_v1.0.hap1.chr14	20734839	20734840	1	SNP	Mg-hap2_vs_Mg-hap1	VITVvi_vMgal_v1.0.hap1.chr14.ver1.0.g208030	NADPH-dependent diflavin oxidoreductase 1 isoform X1
VITVvi_vMgal_v1.0.hap1.chr14	20734851	20734852	1	SNP	Mg-hap2_vs_Mg-hap1	VITVvi_vMgal_v1.0.hap1.chr14.ver1.0.g208030	NADPH-dependent diflavin oxidoreductase 1 isoform X1
VITVvi_vMgal_v1.0.hap1.chr14	20734853	20734858	5	DEL	Mg-hap2_vs_Mg-hap1	VITVvi_vMgal_v1.0.hap1.chr14.ver1.0.g208030	NADPH-dependent diflavin oxidoreductase 1 isoform X1
VITVvi_vMgal_v1.0.hap1.chr14	20734889	20734891	2	DEL	Mg-hap2_vs_Mg-hap1	VITVvi_vMgal_v1.0.hap1.chr14.ver1.0.g208030	NADPH-dependent diflavin oxidoreductase 1 isoform X1
VITVvi_vMgal_v1.0.hap1.chr14	20734900	20734901	1	SNP	Mg-hap2_vs_Mg-hap1	VITVvi_vMgal_v1.0.hap1.chr14.ver1.0.g208030	NADPH-dependent diflavin oxidoreductase 1 isoform X1
VITVvi_vMgal_v1.0.hap1.chr14	20734903	20734904	1	SNP	Mg-hap2_vs_Mg-hap1	VITVvi_vMgal_v1.0.hap1.chr14.ver1.0.g208030	NADPH-dependent diflavin oxidoreductase 1 isoform X1
VITVvi_vMgal_v1.0.hap1.chr14	20735001	20735002	1	SNP	Mg-hap2_vs_Mg-hap1	VITVvi_vMgal_v1.0.hap1.chr14.ver1.0.g208030	NADPH-dependent diflavin oxidoreductase 1 isoform X1
VITVvi_vMgal_v1.0.hap1.chr14	20735008	20735009	1	SNP	Mg-hap2_vs_Mg-hap1	VITVvi_vMgal_v1.0.hap1.chr14.ver1.0.g208030	NADPH-dependent diflavin oxidoreductase 1 isoform X1
VITVvi_vMgal_v1.0.hap1.chr14	20735084	20735085	1	INS	Mg-hap2_vs_Mg-hap1	VITVvi_vMgal_v1.0.hap1.chr14.ver1.0.g208030	NADPH-dependent diflavin oxidoreductase 1 isoform X1
VITVvi_vMgal_v1.0.hap1.chr14	20735097	20735098	1	SNP	Mg-hap2_vs_Mg-hap1	VITVvi_vMgal_v1.0.hap1.chr14.ver1.0.g208030	NADPH-dependent diflavin oxidoreductase 1 isoform X1
VITVvi_vMgal_v1.0.hap1.chr14	20735110	20735111	1	SNP	Mg-hap2_vs_Mg-hap1	VITVvi_vMgal_v1.0.hap1.chr14.ver1.0.g208030	NADPH-dependent diflavin oxidoreductase 1 isoform X1
VITVvi_vMgal_v1.0.hap1.chr14	20735204	20735205	1	INS	Mg-hap2_vs_Mg-hap1	VITVvi_vMgal_v1.0.hap1.chr14.ver1.0.g208030	NADPH-dependent diflavin oxidoreductase 1 isoform X1
VITVvi_vMgal_v1.0.hap1.chr14	20735224	20735225	1	SNP	Mg-hap2_vs_Mg-hap1	VITVvi_vMgal_v1.0.hap1.chr14.ver1.0.g208030	NADPH-dependent diflavin oxidoreductase 1 isoform X1
VITVvi_vMgal_v1.0.hap1.chr14	20735266	20735267	1	SNP	Mg-hap2_vs_Mg-hap1	VITVvi_vMgal_v1.0.hap1.chr14.ver1.0.g208030	NADPH-dependent diflavin oxidoreductase 1 isoform X1
VITVvi_vMgal_v1.0.hap1.chr14	20735289	20735290	1	SNP	Mg-hap2_vs_Mg-hap1	VITVvi_vMgal_v1.0.hap1.chr14.ver1.0.g208030	NADPH-dependent diflavin oxidoreductase 1 isoform X1
VITVvi_vMgal_v1.0.hap1.chr14	20735292	20735293	1	SNP	Mg-hap2_vs_Mg-hap1	VITVvi_vMgal_v1.0.hap1.chr14.ver1.0.g208030	NADPH-dependent diflavin oxidoreductase 1 isoform X1
VITVvi_vMgal_v1.0.hap1.chr14	20735307	20735308	1	INS	Mg-hap2_vs_Mg-hap1	VITVvi_vMgal_v1.0.hap1.chr14.ver1.0.g208030	NADPH-dependent diflavin oxidoreductase 1 isoform X1
VITVvi_vMgal_v1.0.hap1.chr14	20735334	20735335	1	SNP	Mg-hap2_vs_Mg-hap1	VITVvi_vMgal_v1.0.hap1.chr14.ver1.0.g208030	NADPH-dependent diflavin oxidoreductase 1 isoform X1
VITVvi_vMgal_v1.0.hap1.chr14	20735335	20735336	1	SNP	Mg-hap2_vs_Mg-hap1	VITVvi_vMgal_v1.0.hap1.chr14.ver1.0.g208030	NADPH-dependent diflavin oxidoreductase 1 isoform X1
VITVvi_vMgal_v1.0.hap1.chr14	20735403	20735404	1	SNP	Mg-hap2_vs_Mg-hap1	VITVvi_vMgal_v1.0.hap1.chr14.ver1.0.g208030	NADPH-dependent diflavin oxidoreductase 1 isoform X1
VITVvi_vMgal_v1.0.hap1.chr14	20735452	20735453	1	SNP	Mg-hap2_vs_Mg-hap1	VITVvi_vMgal_v1.0.hap1.chr14.ver1.0.g208030	NADPH-dependent diflavin oxidoreductase 1 isoform X1
VITVvi_vMgal_v1.0.hap1.chr14	20735459	20735460	1	SNP	Mg-hap2_vs_Mg-hap1	VITVvi_vMgal_v1.0.hap1.chr14.ver1.0.g208030	NADPH-dependent diflavin oxidoreductase 1 isoform X1
VITVvi_vMgal_v1.0.hap1.chr14	20735519	20735520	1	SNP	Mg-hap2_vs_Mg-hap1	VITVvi_vMgal_v1.0.hap1.chr14.ver1.0.g208030	NADPH-dependent diflavin oxidoreductase 1 isoform X1
VITVvi_vMgal_v1.0.hap1.chr14	20735537	20735538	1	SNP	Mg-hap2_vs_Mg-hap1	VITVvi_vMgal_v1.0.hap1.chr14.ver1.0.g208030	NADPH-dependent diflavin oxidoreductase 1 isoform X1
VITVvi_vMgal_v1.0.hap1.chr14	20735538	20735539	1	SNP	Mg-hap2_vs_Mg-hap1	VITVvi_vMgal_v1.0.hap1.chr14.ver1.0.g208030	NADPH-dependent diflavin oxidoreductase 1 isoform X1
VITVvi_vMgal_v1.0.hap1.chr14	20735680	20735681	1	INS	Mg-hap2_vs_Mg-hap1	VITVvi_vMgal_v1.0.hap1.chr14.ver1.0.g208030	NADPH-dependent diflavin oxidoreductase 1 isoform X1
VITVvi_vMgal_v1.0.hap1.chr14	20735682	20735683	1	SNP	Mg-hap2_vs_Mg-hap1	VITVvi_vMgal_v1.0.hap1.chr14.ver1.0.g208030	NADPH-dependent diflavin oxidoreductase 1 isoform X1
VITVvi_vMgal_v1.0.hap1.chr14	20735722	20735723	1	SNP	Mg-hap2_vs_Mg-hap1	VITVvi_vMgal_v1.0.hap1.chr14.ver1.0.g208030	NADPH-dependent diflavin oxidoreductase 1 isoform X1
VITVvi_vMgal_v1.0.hap1.chr14	20735750	20735751	1	SNP	Mg-hap2_vs_Mg-hap1	VITVvi_vMgal_v1.0.hap1.chr14.ver1.0.g208030	NADPH-dependent diflavin oxidoreductase 1 isoform X1
VITVvi_vMgal_v1.0.hap1.chr14	20736371	20736372	1	INS	Mg-hap2_vs_Mg-hap1	VITVvi_vMgal_v1.0.hap1.chr14.ver1.0.g208030	NADPH-dependent diflavin oxidoreductase 1 isoform X1
VITVvi_vMgal_v1.0.hap1.chr14	20736403	20736404	1	SNP	Mg-hap2_vs_Mg-hap1	VITVvi_vMgal_v1.0.hap1.chr14.ver1.0.g208030	NADPH-dependent diflavin oxidoreductase 1 isoform X1
VITVvi_vMgal_v1.0.hap1.chr14	20736518	20736519	1	SNP	Mg-hap2_vs_Mg-hap1	VITVvi_vMgal_v1.0.hap1.chr14.ver1.0.g208030	NADPH-dependent diflavin oxidoreductase 1 isoform X1
VITVvi_vMgal_v1.0.hap1.chr14	20736535	20736536	1	SNP	Mg-hap2_vs_Mg-hap1	VITVvi_vMgal_v1.0.hap1.chr14.ver1.0.g208030	NADPH-dependent diflavin oxidoreductase 1 isoform X1
VITVvi_vMgal_v1.0.hap1.chr14	20736554	20736555	1	SNP	Mg-hap2_vs_Mg-hap1	VITVvi_vMgal_v1.0.hap1.chr14.ver1.0.g208030	NADPH-dependent diflavin oxidoreductase 1 isoform X1
VITVvi_vMgal_v1.0.hap1.chr14	20736569	20736570	1	SNP	Mg-hap2_vs_Mg-hap1	VITVvi_vMgal_v1.0.hap1.chr14.ver1.0.g208030	NADPH-dependent diflavin oxidoreductase 1 isoform X1
VITVvi_vMgal_v1.0.hap1.chr14	20736574	20736575	1	SNP	Mg-hap2_vs_Mg-hap1	VITVvi_vMgal_v1.0.hap1.chr14.ver1.0.g208030	NADPH-dependent diflavin oxidoreductase 1 isoform X1
VITVvi_vMgal_v1.0.hap1.chr14	20736642	20736643	1	SNP	Mg-hap2_vs_Mg-hap1	VITVvi_vMgal_v1.0.hap1.chr14.ver1.0.g208030	NADPH-dependent diflavin oxidoreductase 1 isoform X1
VITVvi_vMgal_v1.0.hap1.chr14	20736691	20736692	1	SNP	Mg-hap2_vs_Mg-hap1	VITVvi_vMgal_v1.0.hap1.chr14.ver1.0.g208030	NADPH-dependent diflavin oxidoreductase 1 isoform X1
VITVvi_vMgal_v1.0.hap1.chr14	20736742	20736743	1	SNP	Mg-hap2_vs_Mg-hap1	VITVvi_vMgal_v1.0.hap1.chr14.ver1.0.g208030	NADPH-dependent diflavin oxidoreductase 1 isoform X1
VITVvi_vMgal_v1.0.hap1.chr14	20736749	20736750	1	SNP	Mg-hap2_vs_Mg-hap1	VITVvi_vMgal_v1.0.hap1.chr14.ver1.0.g208030	NADPH-dependent diflavin oxidoreductase 1 isoform X1
VITVvi_vMgal_v1.0.hap1.chr14	20736755	20736756	1	SNP	Mg-hap2_vs_Mg-hap1	VITVvi_vMgal_v1.0.hap1.chr14.ver1.0.g208030	NADPH-dependent diflavin oxidoreductase 1 isoform X1
VITVvi_vMgal_v1.0.hap1.chr14	20736922	20736923	1	SNP	Mg-hap2_vs_Mg-hap1	VITVvi_vMgal_v1.0.hap1.chr14.ver1.0.g208030	NADPH-dependent diflavin oxidoreductase 1 isoform X1
VITVvi_vMgal_v1.0.hap1.chr14	20736933	20736935	2	DEL	Mg-hap2_vs_Mg-hap1	VITVvi_vMgal_v1.0.hap1.chr14.ver1.0.g208030	NADPH-dependent diflavin oxidoreductase 1 isoform X1
VITVvi_vMgal_v1.0.hap1.chr14	20736946	20736947	1	SNP	Mg-hap2_vs_Mg-hap1	VITVvi_vMgal_v1.0.hap1.chr14.ver1.0.g208030	NADPH-dependent diflavin oxidoreductase 1 isoform X1
VITVvi_vMgal_v1.0.hap1.chr14	20736947	20736948	1	SNP	Mg-hap2_vs_Mg-hap1	VITVvi_vMgal_v1.0.hap1.chr14.ver1.0.g208030	NADPH-dependent diflavin oxidoreductase 1 isoform X1
VITVvi_vMgal_v1.0.hap1.chr14	20736992	20736993	1	SNP	Mg-hap2_vs_Mg-hap1	VITVvi_vMgal_v1.0.hap1.chr14.ver1.0.g208030	NADPH-dependent diflavin oxidoreductase 1 isoform X1
VITVvi_vMgal_v1.0.hap1.chr14	20737007	20737008	1	SNP	Mg-hap2_vs_Mg-hap1	VITVvi_vMgal_v1.0.hap1.chr14.ver1.0.g208030	NADPH-dependent diflavin oxidoreductase 1 isoform X1
VITVvi_vMgal_v1.0.hap1.chr14	20737110	20737127	17	DEL	Mg-hap2_vs_Mg-hap1	VITVvi_vMgal_v1.0.hap1.chr14.ver1.0.g208030	NADPH-dependent diflavin oxidoreductase 1 isoform X1
VITVvi_vMgal_v1.0.hap1.chr14	20737183	20737184	1	SNP	Mg-hap2_vs_Mg-hap1	VITVvi_vMgal_v1.0.hap1.chr14.ver1.0.g208030	NADPH-dependent diflavin oxidoreductase 1 isoform X1
VITVvi_vMgal_v1.0.hap1.chr14	20737223	20737224	1	SNP	Mg-hap2_vs_Mg-hap1	VITVvi_vMgal_v1.0.hap1.chr14.ver1.0.g208030	NADPH-dependent diflavin oxidoreductase 1 isoform X1
VITVvi_vMgal_v1.0.hap1.chr14	20737303	20737304	1	SNP	Mg-hap2_vs_Mg-hap1	VITVvi_vMgal_v1.0.hap1.chr14.ver1.0.g208030	NADPH-dependent diflavin oxidoreductase 1 isoform X1
VITVvi_vMgal_v1.0.hap1.chr14	20737326	20737327	1	SNP	Mg-hap2_vs_Mg-hap1	VITVvi_vMgal_v1.0.hap1.chr14.ver1.0.g208030	NADPH-dependent diflavin oxidoreductase 1 isoform X1
VITVvi_vMgal_v1.0.hap1.chr14	20737363	20737364	1	SNP	Mg-hap2_vs_Mg-hap1	VITVvi_vMgal_v1.0.hap1.chr14.ver1.0.g208030	NADPH-dependent diflavin oxidoreductase 1 isoform X1
VITVvi_vMgal_v1.0.hap1.chr14	20737427	20737428	1	SNP	Mg-hap2_vs_Mg-hap1	VITVvi_vMgal_v1.0.hap1.chr14.ver1.0.g208030	NADPH-dependent diflavin oxidoreductase 1 isoform X1
VITVvi_vMgal_v1.0.hap1.chr14	20737452	20737453	1	SNP	Mg-hap2_vs_Mg-hap1	VITVvi_vMgal_v1.0.hap1.chr14.ver1.0.g208030	NADPH-dependent diflavin oxidoreductase 1 isoform X1
VITVvi_vMgal_v1.0.hap1.chr14	20737501	20737502	1	SNP	Mg-hap2_vs_Mg-hap1	VITVvi_vMgal_v1.0.hap1.chr14.ver1.0.g208030	NADPH-dependent diflavin oxidoreductase 1 isoform X1
VITVvi_vMgal_v1.0.hap1.chr14	20737534	20737535	1	SNP	Mg-hap2_vs_Mg-hap1	VITVvi_vMgal_v1.0.hap1.chr14.ver1.0.g208030	NADPH-dependent diflavin oxidoreductase 1 isoform X1
VITVvi_vMgal_v1.0.hap1.chr14	20737550	20737551	1	SNP	Mg-hap2_vs_Mg-hap1	VITVvi_vMgal_v1.0.hap1.chr14.ver1.0.g208030	NADPH-dependent diflavin oxidoreductase 1 isoform X1
VITVvi_vMgal_v1.0.hap1.chr14	20737622	20737623	1	SNP	Mg-hap2_vs_Mg-hap1	VITVvi_vMgal_v1.0.hap1.chr14.ver1.0.g208030	NADPH-dependent diflavin oxidoreductase 1 isoform X1
VITVvi_vMgal_v1.0.hap1.chr14	20737627	20737628	1	SNP	Mg-hap2_vs_Mg-hap1	VITVvi_vMgal_v1.0.hap1.chr14.ver1.0.g208030	NADPH-dependent diflavin oxidoreductase 1 isoform X1
VITVvi_vMgal_v1.0.hap1.chr14	20737650	20737651	1	SNP	Mg-hap2_vs_Mg-hap1	VITVvi_vMgal_v1.0.hap1.chr14.ver1.0.g208030	NADPH-dependent diflavin oxidoreductase 1 isoform X1
VITVvi_vMgal_v1.0.hap1.chr14	20737701	20737702	1	SNP	Mg-hap2_vs_Mg-hap1	VITVvi_vMgal_v1.0.hap1.chr14.ver1.0.g208030	NADPH-dependent diflavin oxidoreductase 1 isoform X1
VITVvi_vMgal_v1.0.hap1.chr14	20737717	20737718	1	SNP	Mg-hap2_vs_Mg-hap1	VITVvi_vMgal_v1.0.hap1.chr14.ver1.0.g208030	NADPH-dependent diflavin oxidoreductase 1 isoform X1
VITVvi_vMgal_v1.0.hap1.chr14	20737727	20737728	1	SNP	Mg-hap2_vs_Mg-hap1	VITVvi_vMgal_v1.0.hap1.chr14.ver1.0.g208030	NADPH-dependent diflavin oxidoreductase 1 isoform X1
VITVvi_vMgal_v1.0.hap1.chr14	20737755	20737756	1	SNP	Mg-hap2_vs_Mg-hap1	VITVvi_vMgal_v1.0.hap1.chr14.ver1.0.g208030	NADPH-dependent diflavin oxidoreductase 1 isoform X1
VITVvi_vMgal_v1.0.hap1.chr14	20737779	20737780	1	SNP	Mg-hap2_vs_Mg-hap1	VITVvi_vMgal_v1.0.hap1.chr14.ver1.0.g208030	NADPH-dependent diflavin oxidoreductase 1 isoform X1
VITVvi_vMgal_v1.0.hap1.chr14	20737846	20737847	1	SNP	Mg-hap2_vs_Mg-hap1	VITVvi_vMgal_v1.0.hap1.chr14.ver1.0.g208030	NADPH-dependent diflavin oxidoreductase 1 isoform X1
VITVvi_vMgal_v1.0.hap1.chr14	20737847	20737848	1	SNP	Mg-hap2_vs_Mg-hap1	VITVvi_vMgal_v1.0.hap1.chr14.ver1.0.g208030	NADPH-dependent diflavin oxidoreductase 1 isoform X1
VITVvi_vMgal_v1.0.hap1.chr14	20737861	20737862	1	SNP	Mg-hap2_vs_Mg-hap1	VITVvi_vMgal_v1.0.hap1.chr14.ver1.0.g208030	NADPH-dependent diflavin oxidoreductase 1 isoform X1
VITVvi_vMgal_v1.0.hap1.chr14	20737908	20737909	1	SNP	Mg-hap2_vs_Mg-hap1	VITVvi_vMgal_v1.0.hap1.chr14.ver1.0.g208030	NADPH-dependent diflavin oxidoreductase 1 isoform X1
VITVvi_vMgal_v1.0.hap1.chr14	20737909	20737910	1	SNP	Mg-hap2_vs_Mg-hap1	VITVvi_vMgal_v1.0.hap1.chr14.ver1.0.g208030	NADPH-dependent diflavin oxidoreductase 1 isoform X1
VITVvi_vMgal_v1.0.hap1.chr14	20737912	20737913	1	SNP	Mg-hap2_vs_Mg-hap1	VITVvi_vMgal_v1.0.hap1.chr14.ver1.0.g208030	NADPH-dependent diflavin oxidoreductase 1 isoform X1
VITVvi_vMgal_v1.0.hap1.chr14	20737970	20737971	1	SNP	Mg-hap2_vs_Mg-hap1	VITVvi_vMgal_v1.0.hap1.chr14.ver1.0.g208030	NADPH-dependent diflavin oxidoreductase 1 isoform X1
VITVvi_vMgal_v1.0.hap1.chr14	20737991	20737992	1	SNP	Mg-hap2_vs_Mg-hap1	VITVvi_vMgal_v1.0.hap1.chr14.ver1.0.g208030	NADPH-dependent diflavin oxidoreductase 1 isoform X1
VITVvi_vMgal_v1.0.hap1.chr14	20738046	20738047	1	SNP	Mg-hap2_vs_Mg-hap1	VITVvi_vMgal_v1.0.hap1.chr14.ver1.0.g208030	NADPH-dependent diflavin oxidoreductase 1 isoform X1
VITVvi_vMgal_v1.0.hap1.chr14	20738061	20738062	1	SNP	Mg-hap2_vs_Mg-hap1	VITVvi_vMgal_v1.0.hap1.chr14.ver1.0.g208030	NADPH-dependent diflavin oxidoreductase 1 isoform X1
VITVvi_vMgal_v1.0.hap1.chr14	20738212	20738213	1	SNP	Mg-hap2_vs_Mg-hap1	VITVvi_vMgal_v1.0.hap1.chr14.ver1.0.g208030	NADPH-dependent diflavin oxidoreductase 1 isoform X1
VITVvi_vMgal_v1.0.hap1.chr14	20738219	20738221	2	DEL	Mg-hap2_vs_Mg-hap1	VITVvi_vMgal_v1.0.hap1.chr14.ver1.0.g208030	NADPH-dependent diflavin oxidoreductase 1 isoform X1
VITVvi_vMgal_v1.0.hap1.chr14	20738223	20738224	1	SNP	Mg-hap2_vs_Mg-hap1	VITVvi_vMgal_v1.0.hap1.chr14.ver1.0.g208030	NADPH-dependent diflavin oxidoreductase 1 isoform X1
VITVvi_vMgal_v1.0.hap1.chr14	20738232	20738233	1	INS	Mg-hap2_vs_Mg-hap1	VITVvi_vMgal_v1.0.hap1.chr14.ver1.0.g208030	NADPH-dependent diflavin oxidoreductase 1 isoform X1
VITVvi_vMgal_v1.0.hap1.chr14	20738324	20738325	1	SNP	Mg-hap2_vs_Mg-hap1	VITVvi_vMgal_v1.0.hap1.chr14.ver1.0.g208030	NADPH-dependent diflavin oxidoreductase 1 isoform X1
VITVvi_vMgal_v1.0.hap1.chr14	20738334	20738335	1	SNP	Mg-hap2_vs_Mg-hap1	VITVvi_vMgal_v1.0.hap1.chr14.ver1.0.g208030	NADPH-dependent diflavin oxidoreductase 1 isoform X1
VITVvi_vMgal_v1.0.hap1.chr14	20738348	20738349	1	SNP	Mg-hap2_vs_Mg-hap1	VITVvi_vMgal_v1.0.hap1.chr14.ver1.0.g208030	NADPH-dependent diflavin oxidoreductase 1 isoform X1
VITVvi_vMgal_v1.0.hap1.chr14	20738408	20738409	1	SNP	Mg-hap2_vs_Mg-hap1	VITVvi_vMgal_v1.0.hap1.chr14.ver1.0.g208030	NADPH-dependent diflavin oxidoreductase 1 isoform X1
VITVvi_vMgal_v1.0.hap1.chr14	20738458	20738475	17	DEL	Mg-hap2_vs_Mg-hap1	VITVvi_vMgal_v1.0.hap1.chr14.ver1.0.g208030	NADPH-dependent diflavin oxidoreductase 1 isoform X1
VITVvi_vMgal_v1.0.hap1.chr14	20738554	20738555	1	SNP	Mg-hap2_vs_Mg-hap1	VITVvi_vMgal_v1.0.hap1.chr14.ver1.0.g208030	NADPH-dependent diflavin oxidoreductase 1 isoform X1
VITVvi_vMgal_v1.0.hap1.chr14	20738564	20738565	1	SNP	Mg-hap2_vs_Mg-hap1	VITVvi_vMgal_v1.0.hap1.chr14.ver1.0.g208030	NADPH-dependent diflavin oxidoreductase 1 isoform X1
VITVvi_vMgal_v1.0.hap1.chr14	20738602	20738603	1	SNP	Mg-hap2_vs_Mg-hap1	VITVvi_vMgal_v1.0.hap1.chr14.ver1.0.g208030	NADPH-dependent diflavin oxidoreductase 1 isoform X1
VITVvi_vMgal_v1.0.hap1.chr14	20738636	20738637	1	INS	Mg-hap2_vs_Mg-hap1	VITVvi_vMgal_v1.0.hap1.chr14.ver1.0.g208030	NADPH-dependent diflavin oxidoreductase 1 isoform X1
VITVvi_vMgal_v1.0.hap1.chr14	20738656	20738657	1	SNP	Mg-hap2_vs_Mg-hap1	VITVvi_vMgal_v1.0.hap1.chr14.ver1.0.g208030	NADPH-dependent diflavin oxidoreductase 1 isoform X1
VITVvi_vMgal_v1.0.hap1.chr14	20738693	20738694	1	SNP	Mg-hap2_vs_Mg-hap1	VITVvi_vMgal_v1.0.hap1.chr14.ver1.0.g208030	NADPH-dependent diflavin oxidoreductase 1 isoform X1
VITVvi_vMgal_v1.0.hap1.chr14	20738701	20738702	1	SNP	Mg-hap2_vs_Mg-hap1	VITVvi_vMgal_v1.0.hap1.chr14.ver1.0.g208030	NADPH-dependent diflavin oxidoreductase 1 isoform X1
VITVvi_vMgal_v1.0.hap1.chr14	20738747	20738749	2	DEL	Mg-hap2_vs_Mg-hap1	VITVvi_vMgal_v1.0.hap1.chr14.ver1.0.g208030	NADPH-dependent diflavin oxidoreductase 1 isoform X1
VITVvi_vMgal_v1.0.hap1.chr14	20738794	20738795	1	SNP	Mg-hap2_vs_Mg-hap1	VITVvi_vMgal_v1.0.hap1.chr14.ver1.0.g208030	NADPH-dependent diflavin oxidoreductase 1 isoform X1
VITVvi_vMgal_v1.0.hap1.chr14	20738801	20738802	1	SNP	Mg-hap2_vs_Mg-hap1	VITVvi_vMgal_v1.0.hap1.chr14.ver1.0.g208030	NADPH-dependent diflavin oxidoreductase 1 isoform X1
VITVvi_vMgal_v1.0.hap1.chr14	20738835	20738836	1	SNP	Mg-hap2_vs_Mg-hap1	VITVvi_vMgal_v1.0.hap1.chr14.ver1.0.g208030	NADPH-dependent diflavin oxidoreductase 1 isoform X1
VITVvi_vMgal_v1.0.hap1.chr14	20738857	20738858	1	SNP	Mg-hap2_vs_Mg-hap1	VITVvi_vMgal_v1.0.hap1.chr14.ver1.0.g208030	NADPH-dependent diflavin oxidoreductase 1 isoform X1
VITVvi_vMgal_v1.0.hap1.chr14	20738872	20738873	1	SNP	Mg-hap2_vs_Mg-hap1	VITVvi_vMgal_v1.0.hap1.chr14.ver1.0.g208030	NADPH-dependent diflavin oxidoreductase 1 isoform X1
VITVvi_vMgal_v1.0.hap1.chr14	20738920	20738921	1	SNP	Mg-hap2_vs_Mg-hap1	VITVvi_vMgal_v1.0.hap1.chr14.ver1.0.g208030	NADPH-dependent diflavin oxidoreductase 1 isoform X1
VITVvi_vMgal_v1.0.hap1.chr14	20738960	20738961	1	INS	Mg-hap2_vs_Mg-hap1	VITVvi_vMgal_v1.0.hap1.chr14.ver1.0.g208030	NADPH-dependent diflavin oxidoreductase 1 isoform X1
VITVvi_vMgal_v1.0.hap1.chr14	20738963	20738964	1	SNP	Mg-hap2_vs_Mg-hap1	VITVvi_vMgal_v1.0.hap1.chr14.ver1.0.g208030	NADPH-dependent diflavin oxidoreductase 1 isoform X1
VITVvi_vMgal_v1.0.hap1.chr14	20738968	20738969	1	SNP	Mg-hap2_vs_Mg-hap1	VITVvi_vMgal_v1.0.hap1.chr14.ver1.0.g208030	NADPH-dependent diflavin oxidoreductase 1 isoform X1
VITVvi_vMgal_v1.0.hap1.chr14	20738969	20738970	1	SNP	Mg-hap2_vs_Mg-hap1	VITVvi_vMgal_v1.0.hap1.chr14.ver1.0.g208030	NADPH-dependent diflavin oxidoreductase 1 isoform X1
VITVvi_vMgal_v1.0.hap1.chr14	20738989	20738990	1	SNP	Mg-hap2_vs_Mg-hap1	VITVvi_vMgal_v1.0.hap1.chr14.ver1.0.g208030	NADPH-dependent diflavin oxidoreductase 1 isoform X1
VITVvi_vMgal_v1.0.hap1.chr14	20739029	20739030	1	SNP	Mg-hap2_vs_Mg-hap1	VITVvi_vMgal_v1.0.hap1.chr14.ver1.0.g208030	NADPH-dependent diflavin oxidoreductase 1 isoform X1
VITVvi_vMgal_v1.0.hap1.chr14	20739049	20739050	1	SNP	Mg-hap2_vs_Mg-hap1	VITVvi_vMgal_v1.0.hap1.chr14.ver1.0.g208030	NADPH-dependent diflavin oxidoreductase 1 isoform X1
VITVvi_vMgal_v1.0.hap1.chr14	20739090	20739091	1	SNP	Mg-hap2_vs_Mg-hap1	VITVvi_vMgal_v1.0.hap1.chr14.ver1.0.g208030	NADPH-dependent diflavin oxidoreductase 1 isoform X1
VITVvi_vMgal_v1.0.hap1.chr14	20739245	20739246	1	SNP	Mg-hap2_vs_Mg-hap1	VITVvi_vMgal_v1.0.hap1.chr14.ver1.0.g208030	NADPH-dependent diflavin oxidoreductase 1 isoform X1
VITVvi_vMgal_v1.0.hap1.chr14	20739271	20739272	1	SNP	Mg-hap2_vs_Mg-hap1	VITVvi_vMgal_v1.0.hap1.chr14.ver1.0.g208030	NADPH-dependent diflavin oxidoreductase 1 isoform X1
VITVvi_vMgal_v1.0.hap1.chr14	20739324	20739325	1	SNP	Mg-hap2_vs_Mg-hap1	VITVvi_vMgal_v1.0.hap1.chr14.ver1.0.g208030	NADPH-dependent diflavin oxidoreductase 1 isoform X1
VITVvi_vMgal_v1.0.hap1.chr14	20739328	20739329	1	SNP	Mg-hap2_vs_Mg-hap1	VITVvi_vMgal_v1.0.hap1.chr14.ver1.0.g208030	NADPH-dependent diflavin oxidoreductase 1 isoform X1
VITVvi_vMgal_v1.0.hap1.chr14	20739347	20739348	1	SNP	Mg-hap2_vs_Mg-hap1	VITVvi_vMgal_v1.0.hap1.chr14.ver1.0.g208030	NADPH-dependent diflavin oxidoreductase 1 isoform X1
VITVvi_vMgal_v1.0.hap1.chr14	20739356	20739357	1	SNP	Mg-hap2_vs_Mg-hap1	VITVvi_vMgal_v1.0.hap1.chr14.ver1.0.g208030	NADPH-dependent diflavin oxidoreductase 1 isoform X1
VITVvi_vMgal_v1.0.hap1.chr14	20739425	20739426	1	SNP	Mg-hap2_vs_Mg-hap1	VITVvi_vMgal_v1.0.hap1.chr14.ver1.0.g208030	NADPH-dependent diflavin oxidoreductase 1 isoform X1
VITVvi_vMgal_v1.0.hap1.chr14	20739449	20739450	1	SNP	Mg-hap2_vs_Mg-hap1	VITVvi_vMgal_v1.0.hap1.chr14.ver1.0.g208030	NADPH-dependent diflavin oxidoreductase 1 isoform X1
VITVvi_vMgal_v1.0.hap1.chr14	20739521	20739522	1	SNP	Mg-hap2_vs_Mg-hap1	VITVvi_vMgal_v1.0.hap1.chr14.ver1.0.g208030	NADPH-dependent diflavin oxidoreductase 1 isoform X1
VITVvi_vMgal_v1.0.hap1.chr14	20739525	20739526	1	SNP	Mg-hap2_vs_Mg-hap1	VITVvi_vMgal_v1.0.hap1.chr14.ver1.0.g208030	NADPH-dependent diflavin oxidoreductase 1 isoform X1
VITVvi_vMgal_v1.0.hap1.chr14	20739566	20739567	1	SNP	Mg-hap2_vs_Mg-hap1	VITVvi_vMgal_v1.0.hap1.chr14.ver1.0.g208030	NADPH-dependent diflavin oxidoreductase 1 isoform X1
VITVvi_vMgal_v1.0.hap1.chr14	20739567	20739568	1	SNP	Mg-hap2_vs_Mg-hap1	VITVvi_vMgal_v1.0.hap1.chr14.ver1.0.g208030	NADPH-dependent diflavin oxidoreductase 1 isoform X1
VITVvi_vMgal_v1.0.hap1.chr14	20739575	20739576	1	SNP	Mg-hap2_vs_Mg-hap1	VITVvi_vMgal_v1.0.hap1.chr14.ver1.0.g208030	NADPH-dependent diflavin oxidoreductase 1 isoform X1
VITVvi_vMgal_v1.0.hap1.chr14	20739578	20739579	1	SNP	Mg-hap2_vs_Mg-hap1	VITVvi_vMgal_v1.0.hap1.chr14.ver1.0.g208030	NADPH-dependent diflavin oxidoreductase 1 isoform X1
VITVvi_vMgal_v1.0.hap1.chr14	20739587	20739588	1	INS	Mg-hap2_vs_Mg-hap1	VITVvi_vMgal_v1.0.hap1.chr14.ver1.0.g208030	NADPH-dependent diflavin oxidoreductase 1 isoform X1
VITVvi_vMgal_v1.0.hap1.chr14	20739589	20739590	1	SNP	Mg-hap2_vs_Mg-hap1	VITVvi_vMgal_v1.0.hap1.chr14.ver1.0.g208030	NADPH-dependent diflavin oxidoreductase 1 isoform X1
VITVvi_vMgal_v1.0.hap1.chr14	20739622	20739623	1	SNP	Mg-hap2_vs_Mg-hap1	VITVvi_vMgal_v1.0.hap1.chr14.ver1.0.g208030	NADPH-dependent diflavin oxidoreductase 1 isoform X1
VITVvi_vMgal_v1.0.hap1.chr14	20739649	20739650	1	SNP	Mg-hap2_vs_Mg-hap1	VITVvi_vMgal_v1.0.hap1.chr14.ver1.0.g208030	NADPH-dependent diflavin oxidoreductase 1 isoform X1
VITVvi_vMgal_v1.0.hap1.chr14	20739653	20739654	1	SNP	Mg-hap2_vs_Mg-hap1	VITVvi_vMgal_v1.0.hap1.chr14.ver1.0.g208030	NADPH-dependent diflavin oxidoreductase 1 isoform X1
VITVvi_vMgal_v1.0.hap1.chr14	20739690	20739691	1	SNP	Mg-hap2_vs_Mg-hap1	VITVvi_vMgal_v1.0.hap1.chr14.ver1.0.g208030	NADPH-dependent diflavin oxidoreductase 1 isoform X1
VITVvi_vMgal_v1.0.hap1.chr14	20739721	20739722	1	SNP	Mg-hap2_vs_Mg-hap1	VITVvi_vMgal_v1.0.hap1.chr14.ver1.0.g208030	NADPH-dependent diflavin oxidoreductase 1 isoform X1
VITVvi_vMgal_v1.0.hap1.chr14	20739748	20739749	1	INS	Mg-hap2_vs_Mg-hap1	VITVvi_vMgal_v1.0.hap1.chr14.ver1.0.g208030	NADPH-dependent diflavin oxidoreductase 1 isoform X1
VITVvi_vMgal_v1.0.hap1.chr14	20739750	20739751	1	INS	Mg-hap2_vs_Mg-hap1	VITVvi_vMgal_v1.0.hap1.chr14.ver1.0.g208030	NADPH-dependent diflavin oxidoreductase 1 isoform X1
VITVvi_vMgal_v1.0.hap1.chr14	20739793	20739794	1	SNP	Mg-hap2_vs_Mg-hap1	VITVvi_vMgal_v1.0.hap1.chr14.ver1.0.g208030	NADPH-dependent diflavin oxidoreductase 1 isoform X1
VITVvi_vMgal_v1.0.hap1.chr14	20739830	20739831	1	SNP	Mg-hap2_vs_Mg-hap1	VITVvi_vMgal_v1.0.hap1.chr14.ver1.0.g208030	NADPH-dependent diflavin oxidoreductase 1 isoform X1
VITVvi_vMgal_v1.0.hap1.chr14	20739832	20739833	1	SNP	Mg-hap2_vs_Mg-hap1	VITVvi_vMgal_v1.0.hap1.chr14.ver1.0.g208030	NADPH-dependent diflavin oxidoreductase 1 isoform X1
VITVvi_vMgal_v1.0.hap1.chr14	20739857	20739858	1	SNP	Mg-hap2_vs_Mg-hap1	VITVvi_vMgal_v1.0.hap1.chr14.ver1.0.g208030	NADPH-dependent diflavin oxidoreductase 1 isoform X1
VITVvi_vMgal_v1.0.hap1.chr14	20739923	20739924	1	SNP	Mg-hap2_vs_Mg-hap1	VITVvi_vMgal_v1.0.hap1.chr14.ver1.0.g208030	NADPH-dependent diflavin oxidoreductase 1 isoform X1
VITVvi_vMgal_v1.0.hap1.chr14	20739981	20739982	1	SNP	Mg-hap2_vs_Mg-hap1	VITVvi_vMgal_v1.0.hap1.chr14.ver1.0.g208030	NADPH-dependent diflavin oxidoreductase 1 isoform X1
VITVvi_vMgal_v1.0.hap1.chr14	20740021	20740022	1	INS	Mg-hap2_vs_Mg-hap1	VITVvi_vMgal_v1.0.hap1.chr14.ver1.0.g208030	NADPH-dependent diflavin oxidoreductase 1 isoform X1
VITVvi_vMgal_v1.0.hap1.chr14	20740130	20740131	1	SNP	Mg-hap2_vs_Mg-hap1	VITVvi_vMgal_v1.0.hap1.chr14.ver1.0.g208030	NADPH-dependent diflavin oxidoreductase 1 isoform X1
VITVvi_vMgal_v1.0.hap1.chr14	20740201	20740202	1	SNP	Mg-hap2_vs_Mg-hap1	VITVvi_vMgal_v1.0.hap1.chr14.ver1.0.g208030	NADPH-dependent diflavin oxidoreductase 1 isoform X1
VITVvi_vMgal_v1.0.hap1.chr14	20740216	20740217	1	CID	Mg-hap2_vs_Mg-hap1	VITVvi_vMgal_v1.0.hap1.chr14.ver1.0.g208030	NADPH-dependent diflavin oxidoreductase 1 isoform X1
VITVvi_vMgal_v1.0.hap1.chr14	20743421	20743422	1	SNP	Mg-hap2_vs_Mg-hap1	VITVvi_vMgal_v1.0.hap1.chr14.ver1.0.g208030	NADPH-dependent diflavin oxidoreductase 1 isoform X1
VITVvi_vMgal_v1.0.hap1.chr14	20743473	20743474	1	SNP	Mg-hap2_vs_Mg-hap1	VITVvi_vMgal_v1.0.hap1.chr14.ver1.0.g208030	NADPH-dependent diflavin oxidoreductase 1 isoform X1
VITVvi_vMgal_v1.0.hap1.chr14	20743691	20743692	1	INS	Mg-hap2_vs_Mg-hap1	VITVvi_vMgal_v1.0.hap1.chr14.ver1.0.g208030	NADPH-dependent diflavin oxidoreductase 1 isoform X1
VITVvi_vMgal_v1.0.hap1.chr14	20743914	20743915	1	SNP	Mg-hap2_vs_Mg-hap1	VITVvi_vMgal_v1.0.hap1.chr14.ver1.0.g208030	NADPH-dependent diflavin oxidoreductase 1 isoform X1
VITVvi_vMgal_v1.0.hap1.chr14	20743955	20743956	1	SNP	Mg-hap2_vs_Mg-hap1	VITVvi_vMgal_v1.0.hap1.chr14.ver1.0.g208030	NADPH-dependent diflavin oxidoreductase 1 isoform X1
VITVvi_vMgal_v1.0.hap1.chr14	20744198	20744199	1	SNP	Mg-hap2_vs_Mg-hap1	VITVvi_vMgal_v1.0.hap1.chr14.ver1.0.g208030	NADPH-dependent diflavin oxidoreductase 1 isoform X1
VITVvi_vMgal_v1.0.hap1.chr14	20744223	20744224	1	SNP	Mg-hap2_vs_Mg-hap1	VITVvi_vMgal_v1.0.hap1.chr14.ver1.0.g208030	NADPH-dependent diflavin oxidoreductase 1 isoform X1
VITVvi_vMgal_v1.0.hap1.chr14	20744285	20744286	1	SNP	Mg-hap2_vs_Mg-hap1	VITVvi_vMgal_v1.0.hap1.chr14.ver1.0.g208030	NADPH-dependent diflavin oxidoreductase 1 isoform X1
VITVvi_vMgal_v1.0.hap1.chr14	20744438	20744439	1	SNP	Mg-hap2_vs_Mg-hap1	VITVvi_vMgal_v1.0.hap1.chr14.ver1.0.g208030	NADPH-dependent diflavin oxidoreductase 1 isoform X1
VITVvi_vMgal_v1.0.hap1.chr14	20744442	20744443	1	SNP	Mg-hap2_vs_Mg-hap1	VITVvi_vMgal_v1.0.hap1.chr14.ver1.0.g208030	NADPH-dependent diflavin oxidoreductase 1 isoform X1
VITVvi_vMgal_v1.0.hap1.chr14	20744477	20744478	1	SNP	Mg-hap2_vs_Mg-hap1	VITVvi_vMgal_v1.0.hap1.chr14.ver1.0.g208030	NADPH-dependent diflavin oxidoreductase 1 isoform X1
VITVvi_vMgal_v1.0.hap1.chr14	20744496	20744497	1	SNP	Mg-hap2_vs_Mg-hap1	VITVvi_vMgal_v1.0.hap1.chr14.ver1.0.g208030	NADPH-dependent diflavin oxidoreductase 1 isoform X1
VITVvi_vMgal_v1.0.hap1.chr14	20744594	20744595	1	SNP	Mg-hap2_vs_Mg-hap1	VITVvi_vMgal_v1.0.hap1.chr14.ver1.0.g208030	NADPH-dependent diflavin oxidoreductase 1 isoform X1
VITVvi_vMgal_v1.0.hap1.chr14	20744849	20744850	1	SNP	Mg-hap2_vs_Mg-hap1	VITVvi_vMgal_v1.0.hap1.chr14.ver1.0.g208030	NADPH-dependent diflavin oxidoreductase 1 isoform X1
VITVvi_vMgal_v1.0.hap1.chr14	20744922	20744923	1	SNP	Mg-hap2_vs_Mg-hap1	VITVvi_vMgal_v1.0.hap1.chr14.ver1.0.g208030	NADPH-dependent diflavin oxidoreductase 1 isoform X1
VITVvi_vMgal_v1.0.hap1.chr14	20745015	20745017	2	DEL	Mg-hap2_vs_Mg-hap1	VITVvi_vMgal_v1.0.hap1.chr14.ver1.0.g208030	NADPH-dependent diflavin oxidoreductase 1 isoform X1
VITVvi_vMgal_v1.0.hap1.chr14	20745019	20745020	1	SNP	Mg-hap2_vs_Mg-hap1	VITVvi_vMgal_v1.0.hap1.chr14.ver1.0.g208030	NADPH-dependent diflavin oxidoreductase 1 isoform X1
VITVvi_vMgal_v1.0.hap1.chr14	20745039	20745040	1	SNP	Mg-hap2_vs_Mg-hap1	VITVvi_vMgal_v1.0.hap1.chr14.ver1.0.g208030	NADPH-dependent diflavin oxidoreductase 1 isoform X1
VITVvi_vMgal_v1.0.hap1.chr14	20745044	20745045	1	SNP	Mg-hap2_vs_Mg-hap1	VITVvi_vMgal_v1.0.hap1.chr14.ver1.0.g208030	NADPH-dependent diflavin oxidoreductase 1 isoform X1
VITVvi_vMgal_v1.0.hap1.chr14	20745129	20745130	1	SNP	Mg-hap2_vs_Mg-hap1	VITVvi_vMgal_v1.0.hap1.chr14.ver1.0.g208030	NADPH-dependent diflavin oxidoreductase 1 isoform X1
VITVvi_vMgal_v1.0.hap1.chr14	20745158	20745159	1	SNP	Mg-hap2_vs_Mg-hap1	VITVvi_vMgal_v1.0.hap1.chr14.ver1.0.g208030	NADPH-dependent diflavin oxidoreductase 1 isoform X1
VITVvi_vMgal_v1.0.hap1.chr14	20745197	20745198	1	SNP	Mg-hap2_vs_Mg-hap1	VITVvi_vMgal_v1.0.hap1.chr14.ver1.0.g208030	NADPH-dependent diflavin oxidoreductase 1 isoform X1
VITVvi_vMgal_v1.0.hap1.chr14	20745217	20745220	3	DEL	Mg-hap2_vs_Mg-hap1	VITVvi_vMgal_v1.0.hap1.chr14.ver1.0.g208030	NADPH-dependent diflavin oxidoreductase 1 isoform X1
VITVvi_vMgal_v1.0.hap1.chr14	20745366	20745367	1	SNP	Mg-hap2_vs_Mg-hap1	VITVvi_vMgal_v1.0.hap1.chr14.ver1.0.g208030	NADPH-dependent diflavin oxidoreductase 1 isoform X1
VITVvi_vMgal_v1.0.hap1.chr14	20745513	20745514	1	SNP	Mg-hap2_vs_Mg-hap1	VITVvi_vMgal_v1.0.hap1.chr14.ver1.0.g208030	NADPH-dependent diflavin oxidoreductase 1 isoform X1
VITVvi_vMgal_v1.0.hap1.chr14	20745573	20745575	2	DEL	Mg-hap2_vs_Mg-hap1	VITVvi_vMgal_v1.0.hap1.chr14.ver1.0.g208030	NADPH-dependent diflavin oxidoreductase 1 isoform X1
VITVvi_vMgal_v1.0.hap1.chr14	20745663	20745664	1	SNP	Mg-hap2_vs_Mg-hap1	VITVvi_vMgal_v1.0.hap1.chr14.ver1.0.g208030	NADPH-dependent diflavin oxidoreductase 1 isoform X1
VITVvi_vMgal_v1.0.hap1.chr14	20745711	20745712	1	SNP	Mg-hap2_vs_Mg-hap1	VITVvi_vMgal_v1.0.hap1.chr14.ver1.0.g208030	NADPH-dependent diflavin oxidoreductase 1 isoform X1
VITVvi_vMgal_v1.0.hap1.chr14	20745749	20745750	1	INS	Mg-hap2_vs_Mg-hap1	VITVvi_vMgal_v1.0.hap1.chr14.ver1.0.g208030	NADPH-dependent diflavin oxidoreductase 1 isoform X1
VITVvi_vMgal_v1.0.hap1.chr14	20745777	20745778	1	SNP	Mg-hap2_vs_Mg-hap1	VITVvi_vMgal_v1.0.hap1.chr14.ver1.0.g208030	NADPH-dependent diflavin oxidoreductase 1 isoform X1
VITVvi_vMgal_v1.0.hap1.chr14	20745862	20745863	1	SNP	Mg-hap2_vs_Mg-hap1	VITVvi_vMgal_v1.0.hap1.chr14.ver1.0.g208030	NADPH-dependent diflavin oxidoreductase 1 isoform X1
VITVvi_vMgal_v1.0.hap1.chr14	20745878	20745879	1	SNP	Mg-hap2_vs_Mg-hap1	VITVvi_vMgal_v1.0.hap1.chr14.ver1.0.g208030	NADPH-dependent diflavin oxidoreductase 1 isoform X1
VITVvi_vMgal_v1.0.hap1.chr14	20745907	20745908	1	SNP	Mg-hap2_vs_Mg-hap1	VITVvi_vMgal_v1.0.hap1.chr14.ver1.0.g208030	NADPH-dependent diflavin oxidoreductase 1 isoform X1
VITVvi_vMgal_v1.0.hap1.chr14	20745908	20745909	1	SNP	Mg-hap2_vs_Mg-hap1	VITVvi_vMgal_v1.0.hap1.chr14.ver1.0.g208030	NADPH-dependent diflavin oxidoreductase 1 isoform X1
VITVvi_vMgal_v1.0.hap1.chr14	20745994	20745995	1	INS	Mg-hap2_vs_Mg-hap1	VITVvi_vMgal_v1.0.hap1.chr14.ver1.0.g208030	NADPH-dependent diflavin oxidoreductase 1 isoform X1
VITVvi_vMgal_v1.0.hap1.chr14	20745996	20745997	1	SNP	Mg-hap2_vs_Mg-hap1	VITVvi_vMgal_v1.0.hap1.chr14.ver1.0.g208030	NADPH-dependent diflavin oxidoreductase 1 isoform X1
VITVvi_vMgal_v1.0.hap1.chr14	20746056	20746057	1	SNP	Mg-hap2_vs_Mg-hap1	VITVvi_vMgal_v1.0.hap1.chr14.ver1.0.g208030	NADPH-dependent diflavin oxidoreductase 1 isoform X1
VITVvi_vMgal_v1.0.hap1.chr14	20746090	20746091	1	SNP	Mg-hap2_vs_Mg-hap1	VITVvi_vMgal_v1.0.hap1.chr14.ver1.0.g208030	NADPH-dependent diflavin oxidoreductase 1 isoform X1
VITVvi_vMgal_v1.0.hap1.chr14	20746123	20746124	1	SNP	Mg-hap2_vs_Mg-hap1	VITVvi_vMgal_v1.0.hap1.chr14.ver1.0.g208030	NADPH-dependent diflavin oxidoreductase 1 isoform X1
VITVvi_vMgal_v1.0.hap1.chr14	20746167	20746168	1	SNP	Mg-hap2_vs_Mg-hap1	VITVvi_vMgal_v1.0.hap1.chr14.ver1.0.g208030	NADPH-dependent diflavin oxidoreductase 1 isoform X1
VITVvi_vMgal_v1.0.hap1.chr14	20746227	20746228	1	SNP	Mg-hap2_vs_Mg-hap1	VITVvi_vMgal_v1.0.hap1.chr14.ver1.0.g208030	NADPH-dependent diflavin oxidoreductase 1 isoform X1
VITVvi_vMgal_v1.0.hap1.chr14	20747729	20747730	1	SNP	Mg-hap2_vs_Mg-hap1	VITVvi_vMgal_v1.0.hap1.chr14.ver1.0.g208030	NADPH-dependent diflavin oxidoreductase 1 isoform X1
VITVvi_vMgal_v1.0.hap1.chr14	20747755	20747756	1	SNP	Mg-hap2_vs_Mg-hap1	VITVvi_vMgal_v1.0.hap1.chr14.ver1.0.g208030	NADPH-dependent diflavin oxidoreductase 1 isoform X1
VITVvi_vMgal_v1.0.hap1.chr14	20747856	20747857	1	SNP	Mg-hap2_vs_Mg-hap1	VITVvi_vMgal_v1.0.hap1.chr14.ver1.0.g208030	NADPH-dependent diflavin oxidoreductase 1 isoform X1
VITVvi_vMgal_v1.0.hap1.chr14	20748159	20748160	1	SNP	Mg-hap2_vs_Mg-hap1	VITVvi_vMgal_v1.0.hap1.chr14.ver1.0.g208030	NADPH-dependent diflavin oxidoreductase 1 isoform X1
VITVvi_vMgal_v1.0.hap1.chr14	20748171	20748172	1	SNP	Mg-hap2_vs_Mg-hap1	VITVvi_vMgal_v1.0.hap1.chr14.ver1.0.g208030	NADPH-dependent diflavin oxidoreductase 1 isoform X1
VITVvi_vMgal_v1.0.hap1.chr14	20748191	20748192	1	SNP	Mg-hap2_vs_Mg-hap1	VITVvi_vMgal_v1.0.hap1.chr14.ver1.0.g208030	NADPH-dependent diflavin oxidoreductase 1 isoform X1
VITVvi_vMgal_v1.0.hap1.chr14	20748198	20748219	21	DEL	Mg-hap2_vs_Mg-hap1	VITVvi_vMgal_v1.0.hap1.chr14.ver1.0.g208030	NADPH-dependent diflavin oxidoreductase 1 isoform X1
VITVvi_vMgal_v1.0.hap1.chr14	20741294	20742329	1035	DUP	Mg-hap2_vs_Mg-hap1	VITVvi_vMgal_v1.0.hap1.chr14.ver1.0.g208030	NADPH-dependent diflavin oxidoreductase 1 isoform X1
VITVvi_vMgal_v1.0.hap1.chr14	20802578	20803670	477	DUP	Mg-hap2_vs_Mg-hap1	VITVvi_vMgal_v1.0.hap1.chr14.ver1.1.g208031	Uncharacterized protein 3
VITVvi_vMgal_v1.0.hap1.chr14	20862905	20863564	327	CID	Mg-hap2_vs_Mg-hap1	VITVvi_vMgal_v1.0.hap1.chr14.ver1.0.g208040	acyl-CoA-binding domain 3
VITVvi_vMgal_v1.0.hap1.chr14	20863584	20863585	1	SNP	Mg-hap2_vs_Mg-hap1	VITVvi_vMgal_v1.0.hap1.chr14.ver1.0.g208040	acyl-CoA-binding domain 3
VITVvi_vMgal_v1.0.hap1.chr14	20863622	20863623	1	SNP	Mg-hap2_vs_Mg-hap1	VITVvi_vMgal_v1.0.hap1.chr14.ver1.0.g208040	acyl-CoA-binding domain 3
VITVvi_vMgal_v1.0.hap1.chr14	20864485	20864486	1	SNP	Mg-hap2_vs_Mg-hap1	VITVvi_vMgal_v1.0.hap1.chr14.ver1.0.g208050	HEAT repeat-containing protein 5B isoform X2
VITVvi_vMgal_v1.0.hap1.chr14	20864495	20864496	1	SNP	Mg-hap2_vs_Mg-hap1	VITVvi_vMgal_v1.0.hap1.chr14.ver1.0.g208050	HEAT repeat-containing protein 5B isoform X2
VITVvi_vMgal_v1.0.hap1.chr14	20864524	20864525	1	SNP	Mg-hap2_vs_Mg-hap1	VITVvi_vMgal_v1.0.hap1.chr14.ver1.0.g208050	HEAT repeat-containing protein 5B isoform X2
VITVvi_vMgal_v1.0.hap1.chr14	20864526	20864527	1	SNP	Mg-hap2_vs_Mg-hap1	VITVvi_vMgal_v1.0.hap1.chr14.ver1.0.g208050	HEAT repeat-containing protein 5B isoform X2
VITVvi_vMgal_v1.0.hap1.chr14	20864607	20864608	1	SNP	Mg-hap2_vs_Mg-hap1	VITVvi_vMgal_v1.0.hap1.chr14.ver1.0.g208050	HEAT repeat-containing protein 5B isoform X2
VITVvi_vMgal_v1.0.hap1.chr14	20864731	20864732	1	SNP	Mg-hap2_vs_Mg-hap1	VITVvi_vMgal_v1.0.hap1.chr14.ver1.0.g208050	HEAT repeat-containing protein 5B isoform X2
VITVvi_vMgal_v1.0.hap1.chr14	20864825	20864826	1	SNP	Mg-hap2_vs_Mg-hap1	VITVvi_vMgal_v1.0.hap1.chr14.ver1.0.g208050	HEAT repeat-containing protein 5B isoform X2
VITVvi_vMgal_v1.0.hap1.chr14	20865100	20865101	1	SNP	Mg-hap2_vs_Mg-hap1	VITVvi_vMgal_v1.0.hap1.chr14.ver1.0.g208050	HEAT repeat-containing protein 5B isoform X2
VITVvi_vMgal_v1.0.hap1.chr14	20865753	20865754	1	SNP	Mg-hap2_vs_Mg-hap1	VITVvi_vMgal_v1.0.hap1.chr14.ver1.0.g208050	HEAT repeat-containing protein 5B isoform X2
VITVvi_vMgal_v1.0.hap1.chr14	20866224	20866225	1	INS	Mg-hap2_vs_Mg-hap1	VITVvi_vMgal_v1.0.hap1.chr14.ver1.0.g208050	HEAT repeat-containing protein 5B isoform X2
VITVvi_vMgal_v1.0.hap1.chr14	20866338	20866339	1	INS	Mg-hap2_vs_Mg-hap1	VITVvi_vMgal_v1.0.hap1.chr14.ver1.0.g208050	HEAT repeat-containing protein 5B isoform X2
VITVvi_vMgal_v1.0.hap1.chr14	20866513	20866514	1	SNP	Mg-hap2_vs_Mg-hap1	VITVvi_vMgal_v1.0.hap1.chr14.ver1.0.g208050	HEAT repeat-containing protein 5B isoform X2
VITVvi_vMgal_v1.0.hap1.chr14	20866797	20866798	1	SNP	Mg-hap2_vs_Mg-hap1	VITVvi_vMgal_v1.0.hap1.chr14.ver1.0.g208050	HEAT repeat-containing protein 5B isoform X2
VITVvi_vMgal_v1.0.hap1.chr14	20867281	20867282	1	SNP	Mg-hap2_vs_Mg-hap1	VITVvi_vMgal_v1.0.hap1.chr14.ver1.0.g208050	HEAT repeat-containing protein 5B isoform X2
VITVvi_vMgal_v1.0.hap1.chr14	20867568	20867569	1	SNP	Mg-hap2_vs_Mg-hap1	VITVvi_vMgal_v1.0.hap1.chr14.ver1.0.g208050	HEAT repeat-containing protein 5B isoform X2
VITVvi_vMgal_v1.0.hap1.chr14	20867688	20867689	1	SNP	Mg-hap2_vs_Mg-hap1	VITVvi_vMgal_v1.0.hap1.chr14.ver1.0.g208050	HEAT repeat-containing protein 5B isoform X2
VITVvi_vMgal_v1.0.hap1.chr14	20867792	20867793	1	SNP	Mg-hap2_vs_Mg-hap1	VITVvi_vMgal_v1.0.hap1.chr14.ver1.0.g208050	HEAT repeat-containing protein 5B isoform X2
VITVvi_vMgal_v1.0.hap1.chr14	20868611	20868612	1	SNP	Mg-hap2_vs_Mg-hap1	VITVvi_vMgal_v1.0.hap1.chr14.ver1.0.g208050	HEAT repeat-containing protein 5B isoform X2
VITVvi_vMgal_v1.0.hap1.chr14	20868787	20868788	1	INS	Mg-hap2_vs_Mg-hap1	VITVvi_vMgal_v1.0.hap1.chr14.ver1.0.g208050	HEAT repeat-containing protein 5B isoform X2
VITVvi_vMgal_v1.0.hap1.chr14	20868821	20868822	1	SNP	Mg-hap2_vs_Mg-hap1	VITVvi_vMgal_v1.0.hap1.chr14.ver1.0.g208050	HEAT repeat-containing protein 5B isoform X2
VITVvi_vMgal_v1.0.hap1.chr14	20869088	20869089	1	SNP	Mg-hap2_vs_Mg-hap1	VITVvi_vMgal_v1.0.hap1.chr14.ver1.0.g208050	HEAT repeat-containing protein 5B isoform X2
VITVvi_vMgal_v1.0.hap1.chr14	20869265	20869266	1	SNP	Mg-hap2_vs_Mg-hap1	VITVvi_vMgal_v1.0.hap1.chr14.ver1.0.g208050	HEAT repeat-containing protein 5B isoform X2
VITVvi_vMgal_v1.0.hap1.chr14	20869388	20869389	1	SNP	Mg-hap2_vs_Mg-hap1	VITVvi_vMgal_v1.0.hap1.chr14.ver1.0.g208050	HEAT repeat-containing protein 5B isoform X2
VITVvi_vMgal_v1.0.hap1.chr14	20869389	20869390	1	SNP	Mg-hap2_vs_Mg-hap1	VITVvi_vMgal_v1.0.hap1.chr14.ver1.0.g208050	HEAT repeat-containing protein 5B isoform X2
VITVvi_vMgal_v1.0.hap1.chr14	20869410	20869411	1	SNP	Mg-hap2_vs_Mg-hap1	VITVvi_vMgal_v1.0.hap1.chr14.ver1.0.g208050	HEAT repeat-containing protein 5B isoform X2
VITVvi_vMgal_v1.0.hap1.chr14	20869777	20869778	1	INS	Mg-hap2_vs_Mg-hap1	VITVvi_vMgal_v1.0.hap1.chr14.ver1.0.g208050	HEAT repeat-containing protein 5B isoform X2
VITVvi_vMgal_v1.0.hap1.chr14	20869779	20869780	1	SNP	Mg-hap2_vs_Mg-hap1	VITVvi_vMgal_v1.0.hap1.chr14.ver1.0.g208050	HEAT repeat-containing protein 5B isoform X2
VITVvi_vMgal_v1.0.hap1.chr14	20870134	20870135	1	SNP	Mg-hap2_vs_Mg-hap1	VITVvi_vMgal_v1.0.hap1.chr14.ver1.0.g208050	HEAT repeat-containing protein 5B isoform X2
VITVvi_vMgal_v1.0.hap1.chr14	20870268	20870269	1	SNP	Mg-hap2_vs_Mg-hap1	VITVvi_vMgal_v1.0.hap1.chr14.ver1.0.g208050	HEAT repeat-containing protein 5B isoform X2
VITVvi_vMgal_v1.0.hap1.chr14	20870658	20870659	1	SNP	Mg-hap2_vs_Mg-hap1	VITVvi_vMgal_v1.0.hap1.chr14.ver1.0.g208050	HEAT repeat-containing protein 5B isoform X2
VITVvi_vMgal_v1.0.hap1.chr14	20870678	20870679	1	SNP	Mg-hap2_vs_Mg-hap1	VITVvi_vMgal_v1.0.hap1.chr14.ver1.0.g208050	HEAT repeat-containing protein 5B isoform X2
VITVvi_vMgal_v1.0.hap1.chr14	20870993	20870994	1	SNP	Mg-hap2_vs_Mg-hap1	VITVvi_vMgal_v1.0.hap1.chr14.ver1.0.g208050	HEAT repeat-containing protein 5B isoform X2
VITVvi_vMgal_v1.0.hap1.chr14	20871145	20871146	1	SNP	Mg-hap2_vs_Mg-hap1	VITVvi_vMgal_v1.0.hap1.chr14.ver1.0.g208050	HEAT repeat-containing protein 5B isoform X2
VITVvi_vMgal_v1.0.hap1.chr14	20871147	20871148	1	SNP	Mg-hap2_vs_Mg-hap1	VITVvi_vMgal_v1.0.hap1.chr14.ver1.0.g208050	HEAT repeat-containing protein 5B isoform X2
VITVvi_vMgal_v1.0.hap1.chr14	20871397	20871398	1	SNP	Mg-hap2_vs_Mg-hap1	VITVvi_vMgal_v1.0.hap1.chr14.ver1.0.g208050	HEAT repeat-containing protein 5B isoform X2
VITVvi_vMgal_v1.0.hap1.chr14	20871664	20871665	1	SNP	Mg-hap2_vs_Mg-hap1	VITVvi_vMgal_v1.0.hap1.chr14.ver1.0.g208050	HEAT repeat-containing protein 5B isoform X2
VITVvi_vMgal_v1.0.hap1.chr14	20871691	20871692	1	SNP	Mg-hap2_vs_Mg-hap1	VITVvi_vMgal_v1.0.hap1.chr14.ver1.0.g208050	HEAT repeat-containing protein 5B isoform X2
VITVvi_vMgal_v1.0.hap1.chr14	20871762	20871763	1	SNP	Mg-hap2_vs_Mg-hap1	VITVvi_vMgal_v1.0.hap1.chr14.ver1.0.g208050	HEAT repeat-containing protein 5B isoform X2
VITVvi_vMgal_v1.0.hap1.chr14	20871909	20871910	1	SNP	Mg-hap2_vs_Mg-hap1	VITVvi_vMgal_v1.0.hap1.chr14.ver1.0.g208050	HEAT repeat-containing protein 5B isoform X2
VITVvi_vMgal_v1.0.hap1.chr14	20872115	20872116	1	SNP	Mg-hap2_vs_Mg-hap1	VITVvi_vMgal_v1.0.hap1.chr14.ver1.0.g208050	HEAT repeat-containing protein 5B isoform X2
VITVvi_vMgal_v1.0.hap1.chr14	20872138	20872139	1	CID	Mg-hap2_vs_Mg-hap1	VITVvi_vMgal_v1.0.hap1.chr14.ver1.0.g208050	HEAT repeat-containing protein 5B isoform X2
VITVvi_vMgal_v1.0.hap1.chr14	20872320	20872321	1	SNP	Mg-hap2_vs_Mg-hap1	VITVvi_vMgal_v1.0.hap1.chr14.ver1.0.g208050	HEAT repeat-containing protein 5B isoform X2
VITVvi_vMgal_v1.0.hap1.chr14	20872337	20872338	1	SNP	Mg-hap2_vs_Mg-hap1	VITVvi_vMgal_v1.0.hap1.chr14.ver1.0.g208050	HEAT repeat-containing protein 5B isoform X2
VITVvi_vMgal_v1.0.hap1.chr14	20872484	20872485	1	SNP	Mg-hap2_vs_Mg-hap1	VITVvi_vMgal_v1.0.hap1.chr14.ver1.0.g208050	HEAT repeat-containing protein 5B isoform X2
VITVvi_vMgal_v1.0.hap1.chr14	20872652	20872653	1	SNP	Mg-hap2_vs_Mg-hap1	VITVvi_vMgal_v1.0.hap1.chr14.ver1.0.g208050	HEAT repeat-containing protein 5B isoform X2
VITVvi_vMgal_v1.0.hap1.chr14	20872674	20872675	1	SNP	Mg-hap2_vs_Mg-hap1	VITVvi_vMgal_v1.0.hap1.chr14.ver1.0.g208050	HEAT repeat-containing protein 5B isoform X2
VITVvi_vMgal_v1.0.hap1.chr14	20872675	20872676	1	SNP	Mg-hap2_vs_Mg-hap1	VITVvi_vMgal_v1.0.hap1.chr14.ver1.0.g208050	HEAT repeat-containing protein 5B isoform X2
VITVvi_vMgal_v1.0.hap1.chr14	20872757	20872777	20	DEL	Mg-hap2_vs_Mg-hap1	VITVvi_vMgal_v1.0.hap1.chr14.ver1.0.g208050	HEAT repeat-containing protein 5B isoform X2
VITVvi_vMgal_v1.0.hap1.chr14	20872778	20872780	2	DEL	Mg-hap2_vs_Mg-hap1	VITVvi_vMgal_v1.0.hap1.chr14.ver1.0.g208050	HEAT repeat-containing protein 5B isoform X2
VITVvi_vMgal_v1.0.hap1.chr14	20872782	20872783	1	SNP	Mg-hap2_vs_Mg-hap1	VITVvi_vMgal_v1.0.hap1.chr14.ver1.0.g208050	HEAT repeat-containing protein 5B isoform X2
VITVvi_vMgal_v1.0.hap1.chr14	20872784	20872791	7	DEL	Mg-hap2_vs_Mg-hap1	VITVvi_vMgal_v1.0.hap1.chr14.ver1.0.g208050	HEAT repeat-containing protein 5B isoform X2
VITVvi_vMgal_v1.0.hap1.chr14	20872794	20872795	1	SNP	Mg-hap2_vs_Mg-hap1	VITVvi_vMgal_v1.0.hap1.chr14.ver1.0.g208050	HEAT repeat-containing protein 5B isoform X2
VITVvi_vMgal_v1.0.hap1.chr14	20872999	20873000	1	SNP	Mg-hap2_vs_Mg-hap1	VITVvi_vMgal_v1.0.hap1.chr14.ver1.0.g208050	HEAT repeat-containing protein 5B isoform X2
VITVvi_vMgal_v1.0.hap1.chr14	20873252	20873253	1	SNP	Mg-hap2_vs_Mg-hap1	VITVvi_vMgal_v1.0.hap1.chr14.ver1.0.g208050	HEAT repeat-containing protein 5B isoform X2
VITVvi_vMgal_v1.0.hap1.chr14	20873367	20873368	1	SNP	Mg-hap2_vs_Mg-hap1	VITVvi_vMgal_v1.0.hap1.chr14.ver1.0.g208050	HEAT repeat-containing protein 5B isoform X2
VITVvi_vMgal_v1.0.hap1.chr14	20873463	20875339	1876	DUP	Mg-hap2_vs_Mg-hap1	VITVvi_vMgal_v1.0.hap1.chr14.ver1.0.g208050	HEAT repeat-containing protein 5B isoform X2
VITVvi_vMgal_v1.0.hap1.chr14	20875491	20875492	1	SNP	Mg-hap2_vs_Mg-hap1	VITVvi_vMgal_v1.0.hap1.chr14.ver1.0.g208050	HEAT repeat-containing protein 5B isoform X2
VITVvi_vMgal_v1.0.hap1.chr14	20875518	20875519	1	SNP	Mg-hap2_vs_Mg-hap1	VITVvi_vMgal_v1.0.hap1.chr14.ver1.0.g208050	HEAT repeat-containing protein 5B isoform X2
VITVvi_vMgal_v1.0.hap1.chr14	20875675	20875676	1	INS	Mg-hap2_vs_Mg-hap1	VITVvi_vMgal_v1.0.hap1.chr14.ver1.0.g208050	HEAT repeat-containing protein 5B isoform X2
VITVvi_vMgal_v1.0.hap1.chr14	20875726	20875727	1	SNP	Mg-hap2_vs_Mg-hap1	VITVvi_vMgal_v1.0.hap1.chr14.ver1.0.g208050	HEAT repeat-containing protein 5B isoform X2
VITVvi_vMgal_v1.0.hap1.chr14	20875780	20875781	1	SNP	Mg-hap2_vs_Mg-hap1	VITVvi_vMgal_v1.0.hap1.chr14.ver1.0.g208050	HEAT repeat-containing protein 5B isoform X2
VITVvi_vMgal_v1.0.hap1.chr14	20875888	20875889	1	SNP	Mg-hap2_vs_Mg-hap1	VITVvi_vMgal_v1.0.hap1.chr14.ver1.0.g208050	HEAT repeat-containing protein 5B isoform X2
VITVvi_vMgal_v1.0.hap1.chr14	20876033	20876034	1	SNP	Mg-hap2_vs_Mg-hap1	VITVvi_vMgal_v1.0.hap1.chr14.ver1.0.g208050	HEAT repeat-containing protein 5B isoform X2
VITVvi_vMgal_v1.0.hap1.chr14	20876067	20876068	1	SNP	Mg-hap2_vs_Mg-hap1	VITVvi_vMgal_v1.0.hap1.chr14.ver1.0.g208050	HEAT repeat-containing protein 5B isoform X2
VITVvi_vMgal_v1.0.hap1.chr14	20876081	20876082	1	SNP	Mg-hap2_vs_Mg-hap1	VITVvi_vMgal_v1.0.hap1.chr14.ver1.0.g208050	HEAT repeat-containing protein 5B isoform X2
VITVvi_vMgal_v1.0.hap1.chr14	20876157	20876158	1	SNP	Mg-hap2_vs_Mg-hap1	VITVvi_vMgal_v1.0.hap1.chr14.ver1.0.g208050	HEAT repeat-containing protein 5B isoform X2
VITVvi_vMgal_v1.0.hap1.chr14	20876369	20876370	1	SNP	Mg-hap2_vs_Mg-hap1	VITVvi_vMgal_v1.0.hap1.chr14.ver1.0.g208050	HEAT repeat-containing protein 5B isoform X2
VITVvi_vMgal_v1.0.hap1.chr14	20876419	20876420	1	SNP	Mg-hap2_vs_Mg-hap1	VITVvi_vMgal_v1.0.hap1.chr14.ver1.0.g208050	HEAT repeat-containing protein 5B isoform X2
VITVvi_vMgal_v1.0.hap1.chr14	20876474	20876475	1	SNP	Mg-hap2_vs_Mg-hap1	VITVvi_vMgal_v1.0.hap1.chr14.ver1.0.g208050	HEAT repeat-containing protein 5B isoform X2
VITVvi_vMgal_v1.0.hap1.chr14	20876583	20876590	7	CID	Mg-hap2_vs_Mg-hap1	VITVvi_vMgal_v1.0.hap1.chr14.ver1.0.g208050	HEAT repeat-containing protein 5B isoform X2
VITVvi_vMgal_v1.0.hap1.chr14	20876914	20876915	1	SNP	Mg-hap2_vs_Mg-hap1	VITVvi_vMgal_v1.0.hap1.chr14.ver1.0.g208050	HEAT repeat-containing protein 5B isoform X2
VITVvi_vMgal_v1.0.hap1.chr14	20876962	20876963	1	SNP	Mg-hap2_vs_Mg-hap1	VITVvi_vMgal_v1.0.hap1.chr14.ver1.0.g208050	HEAT repeat-containing protein 5B isoform X2
VITVvi_vMgal_v1.0.hap1.chr14	20877026	20877027	1	SNP	Mg-hap2_vs_Mg-hap1	VITVvi_vMgal_v1.0.hap1.chr14.ver1.0.g208050	HEAT repeat-containing protein 5B isoform X2
VITVvi_vMgal_v1.0.hap1.chr14	20877031	20877032	1	SNP	Mg-hap2_vs_Mg-hap1	VITVvi_vMgal_v1.0.hap1.chr14.ver1.0.g208050	HEAT repeat-containing protein 5B isoform X2
VITVvi_vMgal_v1.0.hap1.chr14	20877479	20877480	1	SNP	Mg-hap2_vs_Mg-hap1	VITVvi_vMgal_v1.0.hap1.chr14.ver1.0.g208050	HEAT repeat-containing protein 5B isoform X2
VITVvi_vMgal_v1.0.hap1.chr14	20877485	20877486	1	SNP	Mg-hap2_vs_Mg-hap1	VITVvi_vMgal_v1.0.hap1.chr14.ver1.0.g208050	HEAT repeat-containing protein 5B isoform X2
VITVvi_vMgal_v1.0.hap1.chr14	20877568	20877569	1	SNP	Mg-hap2_vs_Mg-hap1	VITVvi_vMgal_v1.0.hap1.chr14.ver1.0.g208050	HEAT repeat-containing protein 5B isoform X2
VITVvi_vMgal_v1.0.hap1.chr14	20877783	20877784	1	SNP	Mg-hap2_vs_Mg-hap1	VITVvi_vMgal_v1.0.hap1.chr14.ver1.0.g208050	HEAT repeat-containing protein 5B isoform X2
VITVvi_vMgal_v1.0.hap1.chr14	20877883	20877884	1	SNP	Mg-hap2_vs_Mg-hap1	VITVvi_vMgal_v1.0.hap1.chr14.ver1.0.g208050	HEAT repeat-containing protein 5B isoform X2
VITVvi_vMgal_v1.0.hap1.chr14	20878074	20878075	1	SNP	Mg-hap2_vs_Mg-hap1	VITVvi_vMgal_v1.0.hap1.chr14.ver1.0.g208050	HEAT repeat-containing protein 5B isoform X2
VITVvi_vMgal_v1.0.hap1.chr14	20878163	20878164	1	SNP	Mg-hap2_vs_Mg-hap1	VITVvi_vMgal_v1.0.hap1.chr14.ver1.0.g208050	HEAT repeat-containing protein 5B isoform X2
VITVvi_vMgal_v1.0.hap1.chr14	20878206	20878207	1	SNP	Mg-hap2_vs_Mg-hap1	VITVvi_vMgal_v1.0.hap1.chr14.ver1.0.g208050	HEAT repeat-containing protein 5B isoform X2
VITVvi_vMgal_v1.0.hap1.chr14	20878231	20878232	1	SNP	Mg-hap2_vs_Mg-hap1	VITVvi_vMgal_v1.0.hap1.chr14.ver1.0.g208050	HEAT repeat-containing protein 5B isoform X2
VITVvi_vMgal_v1.0.hap1.chr14	20878232	20878233	1	SNP	Mg-hap2_vs_Mg-hap1	VITVvi_vMgal_v1.0.hap1.chr14.ver1.0.g208050	HEAT repeat-containing protein 5B isoform X2
VITVvi_vMgal_v1.0.hap1.chr14	20878505	20878506	1	SNP	Mg-hap2_vs_Mg-hap1	VITVvi_vMgal_v1.0.hap1.chr14.ver1.0.g208050	HEAT repeat-containing protein 5B isoform X2
VITVvi_vMgal_v1.0.hap1.chr14	20878746	20878747	1	SNP	Mg-hap2_vs_Mg-hap1	VITVvi_vMgal_v1.0.hap1.chr14.ver1.0.g208050	HEAT repeat-containing protein 5B isoform X2
VITVvi_vMgal_v1.0.hap1.chr14	20878932	20878933	1	SNP	Mg-hap2_vs_Mg-hap1	VITVvi_vMgal_v1.0.hap1.chr14.ver1.0.g208050	HEAT repeat-containing protein 5B isoform X2
VITVvi_vMgal_v1.0.hap1.chr14	20879019	20879020	1	SNP	Mg-hap2_vs_Mg-hap1	VITVvi_vMgal_v1.0.hap1.chr14.ver1.0.g208050	HEAT repeat-containing protein 5B isoform X2
VITVvi_vMgal_v1.0.hap1.chr14	20879163	20879170	7	INS	Mg-hap2_vs_Mg-hap1	VITVvi_vMgal_v1.0.hap1.chr14.ver1.0.g208050	HEAT repeat-containing protein 5B isoform X2
VITVvi_vMgal_v1.0.hap1.chr14	20879190	20879191	1	SNP	Mg-hap2_vs_Mg-hap1	VITVvi_vMgal_v1.0.hap1.chr14.ver1.0.g208050	HEAT repeat-containing protein 5B isoform X2
VITVvi_vMgal_v1.0.hap1.chr14	20879234	20879235	1	SNP	Mg-hap2_vs_Mg-hap1	VITVvi_vMgal_v1.0.hap1.chr14.ver1.0.g208050	HEAT repeat-containing protein 5B isoform X2
VITVvi_vMgal_v1.0.hap1.chr14	20879329	20879331	2	DEL	Mg-hap2_vs_Mg-hap1	VITVvi_vMgal_v1.0.hap1.chr14.ver1.0.g208050	HEAT repeat-containing protein 5B isoform X2
VITVvi_vMgal_v1.0.hap1.chr14	20879433	20879434	1	SNP	Mg-hap2_vs_Mg-hap1	VITVvi_vMgal_v1.0.hap1.chr14.ver1.0.g208050	HEAT repeat-containing protein 5B isoform X2
VITVvi_vMgal_v1.0.hap1.chr14	20879718	20879719	1	INS	Mg-hap2_vs_Mg-hap1	VITVvi_vMgal_v1.0.hap1.chr14.ver1.0.g208050	HEAT repeat-containing protein 5B isoform X2
VITVvi_vMgal_v1.0.hap1.chr14	20879809	20879810	1	SNP	Mg-hap2_vs_Mg-hap1	VITVvi_vMgal_v1.0.hap1.chr14.ver1.0.g208050	HEAT repeat-containing protein 5B isoform X2
VITVvi_vMgal_v1.0.hap1.chr14	20880072	20880073	1	SNP	Mg-hap2_vs_Mg-hap1	VITVvi_vMgal_v1.0.hap1.chr14.ver1.0.g208050	HEAT repeat-containing protein 5B isoform X2
VITVvi_vMgal_v1.0.hap1.chr14	20880077	20880078	1	SNP	Mg-hap2_vs_Mg-hap1	VITVvi_vMgal_v1.0.hap1.chr14.ver1.0.g208050	HEAT repeat-containing protein 5B isoform X2
VITVvi_vMgal_v1.0.hap1.chr14	20880379	20880380	1	INS	Mg-hap2_vs_Mg-hap1	VITVvi_vMgal_v1.0.hap1.chr14.ver1.0.g208050	HEAT repeat-containing protein 5B isoform X2
VITVvi_vMgal_v1.0.hap1.chr14	20880508	20880509	1	INS	Mg-hap2_vs_Mg-hap1	VITVvi_vMgal_v1.0.hap1.chr14.ver1.0.g208050	HEAT repeat-containing protein 5B isoform X2
VITVvi_vMgal_v1.0.hap1.chr14	20880537	20880538	1	SNP	Mg-hap2_vs_Mg-hap1	VITVvi_vMgal_v1.0.hap1.chr14.ver1.0.g208050	HEAT repeat-containing protein 5B isoform X2
VITVvi_vMgal_v1.0.hap1.chr14	20880694	20880695	1	SNP	Mg-hap2_vs_Mg-hap1	VITVvi_vMgal_v1.0.hap1.chr14.ver1.0.g208050	HEAT repeat-containing protein 5B isoform X2
VITVvi_vMgal_v1.0.hap1.chr14	20880823	20880824	1	SNP	Mg-hap2_vs_Mg-hap1	VITVvi_vMgal_v1.0.hap1.chr14.ver1.0.g208050	HEAT repeat-containing protein 5B isoform X2
VITVvi_vMgal_v1.0.hap1.chr14	20881019	20881020	1	SNP	Mg-hap2_vs_Mg-hap1	VITVvi_vMgal_v1.0.hap1.chr14.ver1.0.g208050	HEAT repeat-containing protein 5B isoform X2
VITVvi_vMgal_v1.0.hap1.chr14	20881083	20881084	1	SNP	Mg-hap2_vs_Mg-hap1	VITVvi_vMgal_v1.0.hap1.chr14.ver1.0.g208050	HEAT repeat-containing protein 5B isoform X2
VITVvi_vMgal_v1.0.hap1.chr14	20881213	20881214	1	INS	Mg-hap2_vs_Mg-hap1	VITVvi_vMgal_v1.0.hap1.chr14.ver1.0.g208050	HEAT repeat-containing protein 5B isoform X2
VITVvi_vMgal_v1.0.hap1.chr14	20881469	20881472	3	DEL	Mg-hap2_vs_Mg-hap1	VITVvi_vMgal_v1.0.hap1.chr14.ver1.0.g208050	HEAT repeat-containing protein 5B isoform X2
VITVvi_vMgal_v1.0.hap1.chr14	20881520	20881521	1	SNP	Mg-hap2_vs_Mg-hap1	VITVvi_vMgal_v1.0.hap1.chr14.ver1.0.g208050	HEAT repeat-containing protein 5B isoform X2
VITVvi_vMgal_v1.0.hap1.chr14	20881931	20881932	1	SNP	Mg-hap2_vs_Mg-hap1	VITVvi_vMgal_v1.0.hap1.chr14.ver1.0.g208050	HEAT repeat-containing protein 5B isoform X2
VITVvi_vMgal_v1.0.hap1.chr14	20882046	20882047	1	SNP	Mg-hap2_vs_Mg-hap1	VITVvi_vMgal_v1.0.hap1.chr14.ver1.0.g208050	HEAT repeat-containing protein 5B isoform X2
VITVvi_vMgal_v1.0.hap1.chr14	20882215	20882216	1	SNP	Mg-hap2_vs_Mg-hap1	VITVvi_vMgal_v1.0.hap1.chr14.ver1.0.g208050	HEAT repeat-containing protein 5B isoform X2
VITVvi_vMgal_v1.0.hap1.chr14	20882420	20882421	1	SNP	Mg-hap2_vs_Mg-hap1	VITVvi_vMgal_v1.0.hap1.chr14.ver1.0.g208050	HEAT repeat-containing protein 5B isoform X2
VITVvi_vMgal_v1.0.hap1.chr14	20882682	20882683	1	INS	Mg-hap2_vs_Mg-hap1	VITVvi_vMgal_v1.0.hap1.chr14.ver1.0.g208050	HEAT repeat-containing protein 5B isoform X2
VITVvi_vMgal_v1.0.hap1.chr14	20882952	20882954	2	DEL	Mg-hap2_vs_Mg-hap1	VITVvi_vMgal_v1.0.hap1.chr14.ver1.0.g208050	HEAT repeat-containing protein 5B isoform X2
VITVvi_vMgal_v1.0.hap1.chr14	20883036	20883037	1	SNP	Mg-hap2_vs_Mg-hap1	VITVvi_vMgal_v1.0.hap1.chr14.ver1.0.g208050	HEAT repeat-containing protein 5B isoform X2
VITVvi_vMgal_v1.0.hap1.chr14	20883281	20883282	1	INS	Mg-hap2_vs_Mg-hap1	VITVvi_vMgal_v1.0.hap1.chr14.ver1.0.g208050	HEAT repeat-containing protein 5B isoform X2
VITVvi_vMgal_v1.0.hap1.chr14	20883616	20883617	1	SNP	Mg-hap2_vs_Mg-hap1	VITVvi_vMgal_v1.0.hap1.chr14.ver1.0.g208050	HEAT repeat-containing protein 5B isoform X2
VITVvi_vMgal_v1.0.hap1.chr14	20883825	20883826	1	SNP	Mg-hap2_vs_Mg-hap1	VITVvi_vMgal_v1.0.hap1.chr14.ver1.0.g208050	HEAT repeat-containing protein 5B isoform X2
VITVvi_vMgal_v1.0.hap1.chr14	20883867	20883875	8	DEL	Mg-hap2_vs_Mg-hap1	VITVvi_vMgal_v1.0.hap1.chr14.ver1.0.g208050	HEAT repeat-containing protein 5B isoform X2
VITVvi_vMgal_v1.0.hap1.chr14	20883882	20883883	1	SNP	Mg-hap2_vs_Mg-hap1	VITVvi_vMgal_v1.0.hap1.chr14.ver1.0.g208050	HEAT repeat-containing protein 5B isoform X2
VITVvi_vMgal_v1.0.hap1.chr14	20883949	20883950	1	SNP	Mg-hap2_vs_Mg-hap1	VITVvi_vMgal_v1.0.hap1.chr14.ver1.0.g208050	HEAT repeat-containing protein 5B isoform X2
VITVvi_vMgal_v1.0.hap1.chr14	20884159	20884160	1	SNP	Mg-hap2_vs_Mg-hap1	VITVvi_vMgal_v1.0.hap1.chr14.ver1.0.g208050	HEAT repeat-containing protein 5B isoform X2
VITVvi_vMgal_v1.0.hap1.chr14	20884237	20884238	1	SNP	Mg-hap2_vs_Mg-hap1	VITVvi_vMgal_v1.0.hap1.chr14.ver1.0.g208050	HEAT repeat-containing protein 5B isoform X2
VITVvi_vMgal_v1.0.hap1.chr14	20884293	20884294	1	SNP	Mg-hap2_vs_Mg-hap1	VITVvi_vMgal_v1.0.hap1.chr14.ver1.0.g208050	HEAT repeat-containing protein 5B isoform X2
VITVvi_vMgal_v1.0.hap1.chr14	20884627	20884628	1	INS	Mg-hap2_vs_Mg-hap1	VITVvi_vMgal_v1.0.hap1.chr14.ver1.0.g208050	HEAT repeat-containing protein 5B isoform X2
VITVvi_vMgal_v1.0.hap1.chr14	20884754	20884771	17	DEL	Mg-hap2_vs_Mg-hap1	VITVvi_vMgal_v1.0.hap1.chr14.ver1.0.g208050	HEAT repeat-containing protein 5B isoform X2
VITVvi_vMgal_v1.0.hap1.chr14	20884795	20884796	1	SNP	Mg-hap2_vs_Mg-hap1	VITVvi_vMgal_v1.0.hap1.chr14.ver1.0.g208050	HEAT repeat-containing protein 5B isoform X2
VITVvi_vMgal_v1.0.hap1.chr14	20884821	20884822	1	SNP	Mg-hap2_vs_Mg-hap1	VITVvi_vMgal_v1.0.hap1.chr14.ver1.0.g208050	HEAT repeat-containing protein 5B isoform X2
VITVvi_vMgal_v1.0.hap1.chr14	20884850	20884851	1	SNP	Mg-hap2_vs_Mg-hap1	VITVvi_vMgal_v1.0.hap1.chr14.ver1.0.g208050	HEAT repeat-containing protein 5B isoform X2
VITVvi_vMgal_v1.0.hap1.chr14	20884867	20884892	25	DEL	Mg-hap2_vs_Mg-hap1	VITVvi_vMgal_v1.0.hap1.chr14.ver1.0.g208050	HEAT repeat-containing protein 5B isoform X2
VITVvi_vMgal_v1.0.hap1.chr14	20884994	20884995	1	INS	Mg-hap2_vs_Mg-hap1	VITVvi_vMgal_v1.0.hap1.chr14.ver1.0.g208050	HEAT repeat-containing protein 5B isoform X2
VITVvi_vMgal_v1.0.hap1.chr14	20885108	20885112	4	DEL	Mg-hap2_vs_Mg-hap1	VITVvi_vMgal_v1.0.hap1.chr14.ver1.0.g208050	HEAT repeat-containing protein 5B isoform X2
VITVvi_vMgal_v1.0.hap1.chr14	20885325	20885329	4	DEL	Mg-hap2_vs_Mg-hap1	VITVvi_vMgal_v1.0.hap1.chr14.ver1.0.g208050	HEAT repeat-containing protein 5B isoform X2
VITVvi_vMgal_v1.0.hap1.chr14	20885330	20885332	2	DEL	Mg-hap2_vs_Mg-hap1	VITVvi_vMgal_v1.0.hap1.chr14.ver1.0.g208050	HEAT repeat-containing protein 5B isoform X2
VITVvi_vMgal_v1.0.hap1.chr14	20885352	20885353	1	SNP	Mg-hap2_vs_Mg-hap1	VITVvi_vMgal_v1.0.hap1.chr14.ver1.0.g208050	HEAT repeat-containing protein 5B isoform X2
VITVvi_vMgal_v1.0.hap1.chr14	20885361	20885362	1	SNP	Mg-hap2_vs_Mg-hap1	VITVvi_vMgal_v1.0.hap1.chr14.ver1.0.g208050	HEAT repeat-containing protein 5B isoform X2
VITVvi_vMgal_v1.0.hap1.chr14	20885497	20885498	1	INS	Mg-hap2_vs_Mg-hap1	VITVvi_vMgal_v1.0.hap1.chr14.ver1.0.g208050	HEAT repeat-containing protein 5B isoform X2
VITVvi_vMgal_v1.0.hap1.chr14	20885612	20885613	1	SNP	Mg-hap2_vs_Mg-hap1	VITVvi_vMgal_v1.0.hap1.chr14.ver1.0.g208050	HEAT repeat-containing protein 5B isoform X2
VITVvi_vMgal_v1.0.hap1.chr14	20886016	20886017	1	SNP	Mg-hap2_vs_Mg-hap1	VITVvi_vMgal_v1.0.hap1.chr14.ver1.0.g208050	HEAT repeat-containing protein 5B isoform X2
VITVvi_vMgal_v1.0.hap1.chr14	20886057	20886063	6	DEL	Mg-hap2_vs_Mg-hap1	VITVvi_vMgal_v1.0.hap1.chr14.ver1.0.g208050	HEAT repeat-containing protein 5B isoform X2
VITVvi_vMgal_v1.0.hap1.chr14	20886097	20886098	1	SNP	Mg-hap2_vs_Mg-hap1	VITVvi_vMgal_v1.0.hap1.chr14.ver1.0.g208050	HEAT repeat-containing protein 5B isoform X2
VITVvi_vMgal_v1.0.hap1.chr14	20886127	20886131	4	DEL	Mg-hap2_vs_Mg-hap1	VITVvi_vMgal_v1.0.hap1.chr14.ver1.0.g208050	HEAT repeat-containing protein 5B isoform X2
VITVvi_vMgal_v1.0.hap1.chr14	20886268	20886269	1	SNP	Mg-hap2_vs_Mg-hap1	VITVvi_vMgal_v1.0.hap1.chr14.ver1.0.g208050	HEAT repeat-containing protein 5B isoform X2
VITVvi_vMgal_v1.0.hap1.chr14	20886524	20886525	1	SNP	Mg-hap2_vs_Mg-hap1	VITVvi_vMgal_v1.0.hap1.chr14.ver1.0.g208050	HEAT repeat-containing protein 5B isoform X2
VITVvi_vMgal_v1.0.hap1.chr14	20886683	20886684	1	SNP	Mg-hap2_vs_Mg-hap1	VITVvi_vMgal_v1.0.hap1.chr14.ver1.0.g208050	HEAT repeat-containing protein 5B isoform X2
VITVvi_vMgal_v1.0.hap1.chr14	20886706	20886707	1	SNP	Mg-hap2_vs_Mg-hap1	VITVvi_vMgal_v1.0.hap1.chr14.ver1.0.g208050	HEAT repeat-containing protein 5B isoform X2
VITVvi_vMgal_v1.0.hap1.chr14	20886818	20886819	1	SNP	Mg-hap2_vs_Mg-hap1	VITVvi_vMgal_v1.0.hap1.chr14.ver1.0.g208050	HEAT repeat-containing protein 5B isoform X2
VITVvi_vMgal_v1.0.hap1.chr14	20886890	20886891	1	INS	Mg-hap2_vs_Mg-hap1	VITVvi_vMgal_v1.0.hap1.chr14.ver1.0.g208050	HEAT repeat-containing protein 5B isoform X2
VITVvi_vMgal_v1.0.hap1.chr14	20886891	20886892	1	INS	Mg-hap2_vs_Mg-hap1	VITVvi_vMgal_v1.0.hap1.chr14.ver1.0.g208050	HEAT repeat-containing protein 5B isoform X2
VITVvi_vMgal_v1.0.hap1.chr14	20886923	20886924	1	SNP	Mg-hap2_vs_Mg-hap1	VITVvi_vMgal_v1.0.hap1.chr14.ver1.0.g208050	HEAT repeat-containing protein 5B isoform X2
VITVvi_vMgal_v1.0.hap1.chr14	20887019	20887021	2	DEL	Mg-hap2_vs_Mg-hap1	VITVvi_vMgal_v1.0.hap1.chr14.ver1.0.g208050	HEAT repeat-containing protein 5B isoform X2
VITVvi_vMgal_v1.0.hap1.chr14	20887059	20887060	1	SNP	Mg-hap2_vs_Mg-hap1	VITVvi_vMgal_v1.0.hap1.chr14.ver1.0.g208050	HEAT repeat-containing protein 5B isoform X2
VITVvi_vMgal_v1.0.hap1.chr14	20887060	20887061	1	INS	Mg-hap2_vs_Mg-hap1	VITVvi_vMgal_v1.0.hap1.chr14.ver1.0.g208050	HEAT repeat-containing protein 5B isoform X2
VITVvi_vMgal_v1.0.hap1.chr14	20887061	20887062	1	SNP	Mg-hap2_vs_Mg-hap1	VITVvi_vMgal_v1.0.hap1.chr14.ver1.0.g208050	HEAT repeat-containing protein 5B isoform X2
VITVvi_vMgal_v1.0.hap1.chr14	20887144	20887145	1	INS	Mg-hap2_vs_Mg-hap1	VITVvi_vMgal_v1.0.hap1.chr14.ver1.0.g208050	HEAT repeat-containing protein 5B isoform X2
VITVvi_vMgal_v1.0.hap1.chr14	20887182	20887183	1	SNP	Mg-hap2_vs_Mg-hap1	VITVvi_vMgal_v1.0.hap1.chr14.ver1.0.g208050	HEAT repeat-containing protein 5B isoform X2
VITVvi_vMgal_v1.0.hap1.chr14	20887238	20887239	1	SNP	Mg-hap2_vs_Mg-hap1	VITVvi_vMgal_v1.0.hap1.chr14.ver1.0.g208050	HEAT repeat-containing protein 5B isoform X2
VITVvi_vMgal_v1.0.hap1.chr14	20887518	20887519	1	SNP	Mg-hap2_vs_Mg-hap1	VITVvi_vMgal_v1.0.hap1.chr14.ver1.0.g208050	HEAT repeat-containing protein 5B isoform X2
VITVvi_vMgal_v1.0.hap1.chr14	20887722	20887723	1	SNP	Mg-hap2_vs_Mg-hap1	VITVvi_vMgal_v1.0.hap1.chr14.ver1.0.g208050	HEAT repeat-containing protein 5B isoform X2
VITVvi_vMgal_v1.0.hap1.chr14	20887746	20887747	1	SNP	Mg-hap2_vs_Mg-hap1	VITVvi_vMgal_v1.0.hap1.chr14.ver1.0.g208050	HEAT repeat-containing protein 5B isoform X2
VITVvi_vMgal_v1.0.hap1.chr14	20887855	20887856	1	INS	Mg-hap2_vs_Mg-hap1	VITVvi_vMgal_v1.0.hap1.chr14.ver1.0.g208050	HEAT repeat-containing protein 5B isoform X2
VITVvi_vMgal_v1.0.hap1.chr14	20887940	20887941	1	SNP	Mg-hap2_vs_Mg-hap1	VITVvi_vMgal_v1.0.hap1.chr14.ver1.0.g208050	HEAT repeat-containing protein 5B isoform X2
VITVvi_vMgal_v1.0.hap1.chr14	20888219	20888220	1	SNP	Mg-hap2_vs_Mg-hap1	VITVvi_vMgal_v1.0.hap1.chr14.ver1.0.g208050	HEAT repeat-containing protein 5B isoform X2
VITVvi_vMgal_v1.0.hap1.chr14	20888240	20888241	1	SNP	Mg-hap2_vs_Mg-hap1	VITVvi_vMgal_v1.0.hap1.chr14.ver1.0.g208050	HEAT repeat-containing protein 5B isoform X2
VITVvi_vMgal_v1.0.hap1.chr14	20888305	20888306	1	SNP	Mg-hap2_vs_Mg-hap1	VITVvi_vMgal_v1.0.hap1.chr14.ver1.0.g208050	HEAT repeat-containing protein 5B isoform X2
VITVvi_vMgal_v1.0.hap1.chr14	20888601	20888602	1	SNP	Mg-hap2_vs_Mg-hap1	VITVvi_vMgal_v1.0.hap1.chr14.ver1.0.g208050	HEAT repeat-containing protein 5B isoform X2
VITVvi_vMgal_v1.0.hap1.chr14	20888934	20888935	1	INS	Mg-hap2_vs_Mg-hap1	VITVvi_vMgal_v1.0.hap1.chr14.ver1.0.g208050	HEAT repeat-containing protein 5B isoform X2
VITVvi_vMgal_v1.0.hap1.chr14	20889048	20889049	1	SNP	Mg-hap2_vs_Mg-hap1	VITVvi_vMgal_v1.0.hap1.chr14.ver1.0.g208050	HEAT repeat-containing protein 5B isoform X2
VITVvi_vMgal_v1.0.hap1.chr14	20889192	20889193	1	SNP	Mg-hap2_vs_Mg-hap1	VITVvi_vMgal_v1.0.hap1.chr14.ver1.0.g208050	HEAT repeat-containing protein 5B isoform X2
VITVvi_vMgal_v1.0.hap1.chr14	20889342	20889343	1	SNP	Mg-hap2_vs_Mg-hap1	VITVvi_vMgal_v1.0.hap1.chr14.ver1.0.g208050	HEAT repeat-containing protein 5B isoform X2
VITVvi_vMgal_v1.0.hap1.chr14	20889387	20889388	1	SNP	Mg-hap2_vs_Mg-hap1	VITVvi_vMgal_v1.0.hap1.chr14.ver1.0.g208050	HEAT repeat-containing protein 5B isoform X2
VITVvi_vMgal_v1.0.hap1.chr14	20889447	20889448	1	SNP	Mg-hap2_vs_Mg-hap1	VITVvi_vMgal_v1.0.hap1.chr14.ver1.0.g208050	HEAT repeat-containing protein 5B isoform X2
VITVvi_vMgal_v1.0.hap1.chr14	20889585	20889586	1	SNP	Mg-hap2_vs_Mg-hap1	VITVvi_vMgal_v1.0.hap1.chr14.ver1.0.g208050	HEAT repeat-containing protein 5B isoform X2
VITVvi_vMgal_v1.0.hap1.chr14	20889684	20889685	1	SNP	Mg-hap2_vs_Mg-hap1	VITVvi_vMgal_v1.0.hap1.chr14.ver1.0.g208050	HEAT repeat-containing protein 5B isoform X2
VITVvi_vMgal_v1.0.hap1.chr14	20889980	20889981	1	SNP	Mg-hap2_vs_Mg-hap1	VITVvi_vMgal_v1.0.hap1.chr14.ver1.0.g208050	HEAT repeat-containing protein 5B isoform X2
VITVvi_vMgal_v1.0.hap1.chr14	20890034	20890035	1	SNP	Mg-hap2_vs_Mg-hap1	VITVvi_vMgal_v1.0.hap1.chr14.ver1.0.g208050	HEAT repeat-containing protein 5B isoform X2
VITVvi_vMgal_v1.0.hap1.chr14	20890092	20890093	1	SNP	Mg-hap2_vs_Mg-hap1	VITVvi_vMgal_v1.0.hap1.chr14.ver1.0.g208050	HEAT repeat-containing protein 5B isoform X2
VITVvi_vMgal_v1.0.hap1.chr14	20890217	20890218	1	SNP	Mg-hap2_vs_Mg-hap1	VITVvi_vMgal_v1.0.hap1.chr14.ver1.0.g208050	HEAT repeat-containing protein 5B isoform X2
VITVvi_vMgal_v1.0.hap1.chr14	20890523	20890524	1	SNP	Mg-hap2_vs_Mg-hap1	VITVvi_vMgal_v1.0.hap1.chr14.ver1.0.g208050	HEAT repeat-containing protein 5B isoform X2
VITVvi_vMgal_v1.0.hap1.chr14	20890524	20890525	1	SNP	Mg-hap2_vs_Mg-hap1	VITVvi_vMgal_v1.0.hap1.chr14.ver1.0.g208050	HEAT repeat-containing protein 5B isoform X2
VITVvi_vMgal_v1.0.hap1.chr14	20890761	20890762	1	SNP	Mg-hap2_vs_Mg-hap1	VITVvi_vMgal_v1.0.hap1.chr14.ver1.0.g208050	HEAT repeat-containing protein 5B isoform X2
VITVvi_vMgal_v1.0.hap1.chr14	20890910	20890911	1	SNP	Mg-hap2_vs_Mg-hap1	VITVvi_vMgal_v1.0.hap1.chr14.ver1.0.g208050	HEAT repeat-containing protein 5B isoform X2
VITVvi_vMgal_v1.0.hap1.chr14	20890960	20890961	1	SNP	Mg-hap2_vs_Mg-hap1	VITVvi_vMgal_v1.0.hap1.chr14.ver1.0.g208050	HEAT repeat-containing protein 5B isoform X2
VITVvi_vMgal_v1.0.hap1.chr14	20891182	20891183	1	SNP	Mg-hap2_vs_Mg-hap1	VITVvi_vMgal_v1.0.hap1.chr14.ver1.0.g208050	HEAT repeat-containing protein 5B isoform X2
VITVvi_vMgal_v1.0.hap1.chr14	20891271	20891272	1	SNP	Mg-hap2_vs_Mg-hap1	VITVvi_vMgal_v1.0.hap1.chr14.ver1.0.g208050	HEAT repeat-containing protein 5B isoform X2
VITVvi_vMgal_v1.0.hap1.chr14	20891331	20891332	1	SNP	Mg-hap2_vs_Mg-hap1	VITVvi_vMgal_v1.0.hap1.chr14.ver1.0.g208050	HEAT repeat-containing protein 5B isoform X2
VITVvi_vMgal_v1.0.hap1.chr14	20891339	20891340	1	SNP	Mg-hap2_vs_Mg-hap1	VITVvi_vMgal_v1.0.hap1.chr14.ver1.0.g208050	HEAT repeat-containing protein 5B isoform X2
VITVvi_vMgal_v1.0.hap1.chr14	20891368	20891369	1	SNP	Mg-hap2_vs_Mg-hap1	VITVvi_vMgal_v1.0.hap1.chr14.ver1.0.g208050	HEAT repeat-containing protein 5B isoform X2
VITVvi_vMgal_v1.0.hap1.chr14	20891462	20891463	1	SNP	Mg-hap2_vs_Mg-hap1	VITVvi_vMgal_v1.0.hap1.chr14.ver1.0.g208050	HEAT repeat-containing protein 5B isoform X2
VITVvi_vMgal_v1.0.hap1.chr14	20891485	20891486	1	SNP	Mg-hap2_vs_Mg-hap1	VITVvi_vMgal_v1.0.hap1.chr14.ver1.0.g208050	HEAT repeat-containing protein 5B isoform X2
VITVvi_vMgal_v1.0.hap1.chr14	20891906	20891907	1	INS	Mg-hap2_vs_Mg-hap1	VITVvi_vMgal_v1.0.hap1.chr14.ver1.0.g208050	HEAT repeat-containing protein 5B isoform X2
VITVvi_vMgal_v1.0.hap1.chr14	20892102	20892105	3	DEL	Mg-hap2_vs_Mg-hap1	VITVvi_vMgal_v1.0.hap1.chr14.ver1.0.g208050	HEAT repeat-containing protein 5B isoform X2
VITVvi_vMgal_v1.0.hap1.chr14	20892290	20892291	1	SNP	Mg-hap2_vs_Mg-hap1	VITVvi_vMgal_v1.0.hap1.chr14.ver1.0.g208050	HEAT repeat-containing protein 5B isoform X2
VITVvi_vMgal_v1.0.hap1.chr14	20892314	20892315	1	INS	Mg-hap2_vs_Mg-hap1	VITVvi_vMgal_v1.0.hap1.chr14.ver1.0.g208050	HEAT repeat-containing protein 5B isoform X2
VITVvi_vMgal_v1.0.hap1.chr14	20892354	20892355	1	SNP	Mg-hap2_vs_Mg-hap1	VITVvi_vMgal_v1.0.hap1.chr14.ver1.0.g208050	HEAT repeat-containing protein 5B isoform X2
VITVvi_vMgal_v1.0.hap1.chr14	20892485	20892486	1	SNP	Mg-hap2_vs_Mg-hap1	VITVvi_vMgal_v1.0.hap1.chr14.ver1.0.g208050	HEAT repeat-containing protein 5B isoform X2
VITVvi_vMgal_v1.0.hap1.chr14	20892638	20892639	1	SNP	Mg-hap2_vs_Mg-hap1	VITVvi_vMgal_v1.0.hap1.chr14.ver1.0.g208050	HEAT repeat-containing protein 5B isoform X2
VITVvi_vMgal_v1.0.hap1.chr14	20892766	20892767	1	SNP	Mg-hap2_vs_Mg-hap1	VITVvi_vMgal_v1.0.hap1.chr14.ver1.0.g208050	HEAT repeat-containing protein 5B isoform X2
VITVvi_vMgal_v1.0.hap1.chr14	20892798	20892799	1	SNP	Mg-hap2_vs_Mg-hap1	VITVvi_vMgal_v1.0.hap1.chr14.ver1.0.g208050	HEAT repeat-containing protein 5B isoform X2
VITVvi_vMgal_v1.0.hap1.chr14	20892824	20892825	1	SNP	Mg-hap2_vs_Mg-hap1	VITVvi_vMgal_v1.0.hap1.chr14.ver1.0.g208050	HEAT repeat-containing protein 5B isoform X2
VITVvi_vMgal_v1.0.hap1.chr14	20892849	20892850	1	SNP	Mg-hap2_vs_Mg-hap1	VITVvi_vMgal_v1.0.hap1.chr14.ver1.0.g208050	HEAT repeat-containing protein 5B isoform X2
VITVvi_vMgal_v1.0.hap1.chr14	20893356	20893357	1	SNP	Mg-hap2_vs_Mg-hap1	VITVvi_vMgal_v1.0.hap1.chr14.ver1.0.g208050	HEAT repeat-containing protein 5B isoform X2
VITVvi_vMgal_v1.0.hap1.chr14	20893434	20893435	1	SNP	Mg-hap2_vs_Mg-hap1	VITVvi_vMgal_v1.0.hap1.chr14.ver1.0.g208050	HEAT repeat-containing protein 5B isoform X2
VITVvi_vMgal_v1.0.hap1.chr14	20893682	20893683	1	SNP	Mg-hap2_vs_Mg-hap1	VITVvi_vMgal_v1.0.hap1.chr14.ver1.0.g208050	HEAT repeat-containing protein 5B isoform X2
VITVvi_vMgal_v1.0.hap1.chr14	20893700	20893701	1	SNP	Mg-hap2_vs_Mg-hap1	VITVvi_vMgal_v1.0.hap1.chr14.ver1.0.g208050	HEAT repeat-containing protein 5B isoform X2
VITVvi_vMgal_v1.0.hap1.chr14	20893783	20893784	1	SNP	Mg-hap2_vs_Mg-hap1	VITVvi_vMgal_v1.0.hap1.chr14.ver1.0.g208050	HEAT repeat-containing protein 5B isoform X2
VITVvi_vMgal_v1.0.hap1.chr14	20893947	20893948	1	SNP	Mg-hap2_vs_Mg-hap1	VITVvi_vMgal_v1.0.hap1.chr14.ver1.0.g208050	HEAT repeat-containing protein 5B isoform X2
VITVvi_vMgal_v1.0.hap1.chr14	20894080	20894081	1	SNP	Mg-hap2_vs_Mg-hap1	VITVvi_vMgal_v1.0.hap1.chr14.ver1.0.g208050	HEAT repeat-containing protein 5B isoform X2
VITVvi_vMgal_v1.0.hap1.chr14	20894620	20894622	2	DEL	Mg-hap2_vs_Mg-hap1	VITVvi_vMgal_v1.0.hap1.chr14.ver1.0.g208050	HEAT repeat-containing protein 5B isoform X2
VITVvi_vMgal_v1.0.hap1.chr14	20894889	20894890	1	SNP	Mg-hap2_vs_Mg-hap1	VITVvi_vMgal_v1.0.hap1.chr14.ver1.0.g208050	HEAT repeat-containing protein 5B isoform X2
VITVvi_vMgal_v1.0.hap1.chr14	20895053	20895054	1	SNP	Mg-hap2_vs_Mg-hap1	VITVvi_vMgal_v1.0.hap1.chr14.ver1.0.g208050	HEAT repeat-containing protein 5B isoform X2
VITVvi_vMgal_v1.0.hap1.chr14	20895100	20895101	1	SNP	Mg-hap2_vs_Mg-hap1	VITVvi_vMgal_v1.0.hap1.chr14.ver1.0.g208050	HEAT repeat-containing protein 5B isoform X2
VITVvi_vMgal_v1.0.hap1.chr14	20895246	20895247	1	SNP	Mg-hap2_vs_Mg-hap1	VITVvi_vMgal_v1.0.hap1.chr14.ver1.0.g208050	HEAT repeat-containing protein 5B isoform X2
VITVvi_vMgal_v1.0.hap1.chr14	20895280	20895281	1	SNP	Mg-hap2_vs_Mg-hap1	VITVvi_vMgal_v1.0.hap1.chr14.ver1.0.g208050	HEAT repeat-containing protein 5B isoform X2
VITVvi_vMgal_v1.0.hap1.chr14	20895300	20895301	1	SNP	Mg-hap2_vs_Mg-hap1	VITVvi_vMgal_v1.0.hap1.chr14.ver1.0.g208050	HEAT repeat-containing protein 5B isoform X2
VITVvi_vMgal_v1.0.hap1.chr14	20895353	20895354	1	SNP	Mg-hap2_vs_Mg-hap1	VITVvi_vMgal_v1.0.hap1.chr14.ver1.0.g208050	HEAT repeat-containing protein 5B isoform X2
VITVvi_vMgal_v1.0.hap1.chr14	20895432	20895433	1	SNP	Mg-hap2_vs_Mg-hap1	VITVvi_vMgal_v1.0.hap1.chr14.ver1.0.g208050	HEAT repeat-containing protein 5B isoform X2
VITVvi_vMgal_v1.0.hap1.chr14	20895524	20895525	1	SNP	Mg-hap2_vs_Mg-hap1	VITVvi_vMgal_v1.0.hap1.chr14.ver1.0.g208050	HEAT repeat-containing protein 5B isoform X2
VITVvi_vMgal_v1.0.hap1.chr14	20895667	20895668	1	SNP	Mg-hap2_vs_Mg-hap1	VITVvi_vMgal_v1.0.hap1.chr14.ver1.0.g208050	HEAT repeat-containing protein 5B isoform X2
VITVvi_vMgal_v1.0.hap1.chr14	20895692	20895693	1	SNP	Mg-hap2_vs_Mg-hap1	VITVvi_vMgal_v1.0.hap1.chr14.ver1.0.g208050	HEAT repeat-containing protein 5B isoform X2
VITVvi_vMgal_v1.0.hap1.chr14	20895720	20895721	1	SNP	Mg-hap2_vs_Mg-hap1	VITVvi_vMgal_v1.0.hap1.chr14.ver1.0.g208050	HEAT repeat-containing protein 5B isoform X2
VITVvi_vMgal_v1.0.hap1.chr14	20895746	20895747	1	SNP	Mg-hap2_vs_Mg-hap1	VITVvi_vMgal_v1.0.hap1.chr14.ver1.0.g208050	HEAT repeat-containing protein 5B isoform X2
VITVvi_vMgal_v1.0.hap1.chr14	20895754	20895755	1	SNP	Mg-hap2_vs_Mg-hap1	VITVvi_vMgal_v1.0.hap1.chr14.ver1.0.g208050	HEAT repeat-containing protein 5B isoform X2
VITVvi_vMgal_v1.0.hap1.chr14	20896035	20896036	1	SNP	Mg-hap2_vs_Mg-hap1	VITVvi_vMgal_v1.0.hap1.chr14.ver1.0.g208050	HEAT repeat-containing protein 5B isoform X2
VITVvi_vMgal_v1.0.hap1.chr14	20896239	20896240	1	SNP	Mg-hap2_vs_Mg-hap1	VITVvi_vMgal_v1.0.hap1.chr14.ver1.0.g208050	HEAT repeat-containing protein 5B isoform X2
VITVvi_vMgal_v1.0.hap1.chr14	20896529	20896530	1	SNP	Mg-hap2_vs_Mg-hap1	VITVvi_vMgal_v1.0.hap1.chr14.ver1.0.g208050	HEAT repeat-containing protein 5B isoform X2
VITVvi_vMgal_v1.0.hap1.chr14	20896616	20896617	1	SNP	Mg-hap2_vs_Mg-hap1	VITVvi_vMgal_v1.0.hap1.chr14.ver1.0.g208050	HEAT repeat-containing protein 5B isoform X2
VITVvi_vMgal_v1.0.hap1.chr14	20896755	20896756	1	SNP	Mg-hap2_vs_Mg-hap1	VITVvi_vMgal_v1.0.hap1.chr14.ver1.0.g208050	HEAT repeat-containing protein 5B isoform X2
VITVvi_vMgal_v1.0.hap1.chr14	20896759	20896760	1	SNP	Mg-hap2_vs_Mg-hap1	VITVvi_vMgal_v1.0.hap1.chr14.ver1.0.g208050	HEAT repeat-containing protein 5B isoform X2
VITVvi_vMgal_v1.0.hap1.chr14	20896777	20896778	1	SNP	Mg-hap2_vs_Mg-hap1	VITVvi_vMgal_v1.0.hap1.chr14.ver1.0.g208050	HEAT repeat-containing protein 5B isoform X2
VITVvi_vMgal_v1.0.hap1.chr14	20896789	20896790	1	SNP	Mg-hap2_vs_Mg-hap1	VITVvi_vMgal_v1.0.hap1.chr14.ver1.0.g208050	HEAT repeat-containing protein 5B isoform X2
VITVvi_vMgal_v1.0.hap1.chr14	20896894	20896895	1	SNP	Mg-hap2_vs_Mg-hap1	VITVvi_vMgal_v1.0.hap1.chr14.ver1.0.g208050	HEAT repeat-containing protein 5B isoform X2
VITVvi_vMgal_v1.0.hap1.chr14	20897212	20897213	1	INS	Mg-hap2_vs_Mg-hap1	VITVvi_vMgal_v1.0.hap1.chr14.ver1.0.g208050	HEAT repeat-containing protein 5B isoform X2
VITVvi_vMgal_v1.0.hap1.chr14	20897618	20897619	1	SNP	Mg-hap2_vs_Mg-hap1	VITVvi_vMgal_v1.0.hap1.chr14.ver1.0.g208050	HEAT repeat-containing protein 5B isoform X2
VITVvi_vMgal_v1.0.hap1.chr14	20897830	20897831	1	SNP	Mg-hap2_vs_Mg-hap1	VITVvi_vMgal_v1.0.hap1.chr14.ver1.0.g208050	HEAT repeat-containing protein 5B isoform X2
VITVvi_vMgal_v1.0.hap1.chr14	20897841	20897842	1	SNP	Mg-hap2_vs_Mg-hap1	VITVvi_vMgal_v1.0.hap1.chr14.ver1.0.g208050	HEAT repeat-containing protein 5B isoform X2
VITVvi_vMgal_v1.0.hap1.chr14	20898210	20898211	1	SNP	Mg-hap2_vs_Mg-hap1	VITVvi_vMgal_v1.0.hap1.chr14.ver1.0.g208050	HEAT repeat-containing protein 5B isoform X2
VITVvi_vMgal_v1.0.hap1.chr14	20898261	20898262	1	INS	Mg-hap2_vs_Mg-hap1	VITVvi_vMgal_v1.0.hap1.chr14.ver1.0.g208050	HEAT repeat-containing protein 5B isoform X2
VITVvi_vMgal_v1.0.hap1.chr14	20898264	20898265	1	SNP	Mg-hap2_vs_Mg-hap1	VITVvi_vMgal_v1.0.hap1.chr14.ver1.0.g208050	HEAT repeat-containing protein 5B isoform X2
VITVvi_vMgal_v1.0.hap1.chr14	20898305	20898306	1	SNP	Mg-hap2_vs_Mg-hap1	VITVvi_vMgal_v1.0.hap1.chr14.ver1.0.g208050	HEAT repeat-containing protein 5B isoform X2
VITVvi_vMgal_v1.0.hap1.chr14	20898392	20898393	1	SNP	Mg-hap2_vs_Mg-hap1	VITVvi_vMgal_v1.0.hap1.chr14.ver1.0.g208050	HEAT repeat-containing protein 5B isoform X2
VITVvi_vMgal_v1.0.hap1.chr14	20898459	20898460	1	SNP	Mg-hap2_vs_Mg-hap1	VITVvi_vMgal_v1.0.hap1.chr14.ver1.0.g208050	HEAT repeat-containing protein 5B isoform X2
VITVvi_vMgal_v1.0.hap1.chr14	20898596	20898597	1	SNP	Mg-hap2_vs_Mg-hap1	VITVvi_vMgal_v1.0.hap1.chr14.ver1.0.g208050	HEAT repeat-containing protein 5B isoform X2
VITVvi_vMgal_v1.0.hap1.chr14	20898933	20898934	1	SNP	Mg-hap2_vs_Mg-hap1	VITVvi_vMgal_v1.0.hap1.chr14.ver1.0.g208050	HEAT repeat-containing protein 5B isoform X2
VITVvi_vMgal_v1.0.hap1.chr14	20898969	20898970	1	SNP	Mg-hap2_vs_Mg-hap1	VITVvi_vMgal_v1.0.hap1.chr14.ver1.0.g208050	HEAT repeat-containing protein 5B isoform X2
VITVvi_vMgal_v1.0.hap1.chr14	20899079	20899080	1	SNP	Mg-hap2_vs_Mg-hap1	VITVvi_vMgal_v1.0.hap1.chr14.ver1.0.g208050	HEAT repeat-containing protein 5B isoform X2
VITVvi_vMgal_v1.0.hap1.chr14	20899100	20899101	1	SNP	Mg-hap2_vs_Mg-hap1	VITVvi_vMgal_v1.0.hap1.chr14.ver1.0.g208050	HEAT repeat-containing protein 5B isoform X2
VITVvi_vMgal_v1.0.hap1.chr14	20899316	20899317	1	INS	Mg-hap2_vs_Mg-hap1	VITVvi_vMgal_v1.0.hap1.chr14.ver1.0.g208050	HEAT repeat-containing protein 5B isoform X2
VITVvi_vMgal_v1.0.hap1.chr14	20899623	20899624	1	SNP	Mg-hap2_vs_Mg-hap1	VITVvi_vMgal_v1.0.hap1.chr14.ver1.0.g208050	HEAT repeat-containing protein 5B isoform X2
VITVvi_vMgal_v1.0.hap1.chr14	20899769	20899775	6	DEL	Mg-hap2_vs_Mg-hap1	VITVvi_vMgal_v1.0.hap1.chr14.ver1.0.g208050	HEAT repeat-containing protein 5B isoform X2
VITVvi_vMgal_v1.0.hap1.chr14	20899813	20899814	1	SNP	Mg-hap2_vs_Mg-hap1	VITVvi_vMgal_v1.0.hap1.chr14.ver1.0.g208050	HEAT repeat-containing protein 5B isoform X2
VITVvi_vMgal_v1.0.hap1.chr14	20900001	20900002	1	SNP	Mg-hap2_vs_Mg-hap1	VITVvi_vMgal_v1.0.hap1.chr14.ver1.0.g208050	HEAT repeat-containing protein 5B isoform X2
VITVvi_vMgal_v1.0.hap1.chr14	20900022	20900023	1	SNP	Mg-hap2_vs_Mg-hap1	VITVvi_vMgal_v1.0.hap1.chr14.ver1.0.g208050	HEAT repeat-containing protein 5B isoform X2
VITVvi_vMgal_v1.0.hap1.chr14	20900089	20900090	1	SNP	Mg-hap2_vs_Mg-hap1	VITVvi_vMgal_v1.0.hap1.chr14.ver1.0.g208050	HEAT repeat-containing protein 5B isoform X2
VITVvi_vMgal_v1.0.hap1.chr14	20900247	20900248	1	SNP	Mg-hap2_vs_Mg-hap1	VITVvi_vMgal_v1.0.hap1.chr14.ver1.0.g208050	HEAT repeat-containing protein 5B isoform X2
VITVvi_vMgal_v1.0.hap1.chr14	20900278	20900279	1	SNP	Mg-hap2_vs_Mg-hap1	VITVvi_vMgal_v1.0.hap1.chr14.ver1.0.g208050	HEAT repeat-containing protein 5B isoform X2
VITVvi_vMgal_v1.0.hap1.chr14	20900288	20900289	1	SNP	Mg-hap2_vs_Mg-hap1	VITVvi_vMgal_v1.0.hap1.chr14.ver1.0.g208050	HEAT repeat-containing protein 5B isoform X2
VITVvi_vMgal_v1.0.hap1.chr14	20900594	20900595	1	SNP	Mg-hap2_vs_Mg-hap1	VITVvi_vMgal_v1.0.hap1.chr14.ver1.0.g208050	HEAT repeat-containing protein 5B isoform X2
VITVvi_vMgal_v1.0.hap1.chr14	20900645	20900646	1	INS	Mg-hap2_vs_Mg-hap1	VITVvi_vMgal_v1.0.hap1.chr14.ver1.0.g208050	HEAT repeat-containing protein 5B isoform X2
VITVvi_vMgal_v1.0.hap1.chr14	20900767	20900768	1	INS	Mg-hap2_vs_Mg-hap1	VITVvi_vMgal_v1.0.hap1.chr14.ver1.0.g208050	HEAT repeat-containing protein 5B isoform X2
VITVvi_vMgal_v1.0.hap1.chr14	20900922	20900928	6	DEL	Mg-hap2_vs_Mg-hap1	VITVvi_vMgal_v1.0.hap1.chr14.ver1.0.g208050	HEAT repeat-containing protein 5B isoform X2
VITVvi_vMgal_v1.0.hap1.chr14	20901094	20901095	1	SNP	Mg-hap2_vs_Mg-hap1	VITVvi_vMgal_v1.0.hap1.chr14.ver1.0.g208050	HEAT repeat-containing protein 5B isoform X2
VITVvi_vMgal_v1.0.hap1.chr14	20901484	20901485	1	SNP	Mg-hap2_vs_Mg-hap1	VITVvi_vMgal_v1.0.hap1.chr14.ver1.0.g208050	HEAT repeat-containing protein 5B isoform X2
VITVvi_vMgal_v1.0.hap1.chr14	20901609	20901610	1	SNP	Mg-hap2_vs_Mg-hap1	VITVvi_vMgal_v1.0.hap1.chr14.ver1.0.g208050	HEAT repeat-containing protein 5B isoform X2
VITVvi_vMgal_v1.0.hap1.chr14	20901924	20901925	1	SNP	Mg-hap2_vs_Mg-hap1	VITVvi_vMgal_v1.0.hap1.chr14.ver1.0.g208050	HEAT repeat-containing protein 5B isoform X2
VITVvi_vMgal_v1.0.hap1.chr14	20902028	20902029	1	SNP	Mg-hap2_vs_Mg-hap1	VITVvi_vMgal_v1.0.hap1.chr14.ver1.0.g208050	HEAT repeat-containing protein 5B isoform X2
VITVvi_vMgal_v1.0.hap1.chr14	20902365	20902373	8	INS	Mg-hap2_vs_Mg-hap1	VITVvi_vMgal_v1.0.hap1.chr14.ver1.0.g208050	HEAT repeat-containing protein 5B isoform X2
VITVvi_vMgal_v1.0.hap1.chr14	20902519	20902520	1	SNP	Mg-hap2_vs_Mg-hap1	VITVvi_vMgal_v1.0.hap1.chr14.ver1.0.g208050	HEAT repeat-containing protein 5B isoform X2
VITVvi_vMgal_v1.0.hap1.chr14	20902925	20902926	1	SNP	Mg-hap2_vs_Mg-hap1	VITVvi_vMgal_v1.0.hap1.chr14.ver1.0.g208050	HEAT repeat-containing protein 5B isoform X2
VITVvi_vMgal_v1.0.hap1.chr14	20903036	20903037	1	SNP	Mg-hap2_vs_Mg-hap1	VITVvi_vMgal_v1.0.hap1.chr14.ver1.0.g208050	HEAT repeat-containing protein 5B isoform X2
VITVvi_vMgal_v1.0.hap1.chr14	20903089	20903090	1	SNP	Mg-hap2_vs_Mg-hap1	VITVvi_vMgal_v1.0.hap1.chr14.ver1.0.g208050	HEAT repeat-containing protein 5B isoform X2
VITVvi_vMgal_v1.0.hap1.chr14	20903099	20903100	1	SNP	Mg-hap2_vs_Mg-hap1	VITVvi_vMgal_v1.0.hap1.chr14.ver1.0.g208050	HEAT repeat-containing protein 5B isoform X2
VITVvi_vMgal_v1.0.hap1.chr14	20903342	20903343	1	SNP	Mg-hap2_vs_Mg-hap1	VITVvi_vMgal_v1.0.hap1.chr14.ver1.0.g208050	HEAT repeat-containing protein 5B isoform X2
VITVvi_vMgal_v1.0.hap1.chr14	20903561	20903562	1	SNP	Mg-hap2_vs_Mg-hap1	VITVvi_vMgal_v1.0.hap1.chr14.ver1.0.g208050	HEAT repeat-containing protein 5B isoform X2
VITVvi_vMgal_v1.0.hap1.chr14	20903657	20903658	1	SNP	Mg-hap2_vs_Mg-hap1	VITVvi_vMgal_v1.0.hap1.chr14.ver1.0.g208050	HEAT repeat-containing protein 5B isoform X2
VITVvi_vMgal_v1.0.hap1.chr14	20903663	20903664	1	SNP	Mg-hap2_vs_Mg-hap1	VITVvi_vMgal_v1.0.hap1.chr14.ver1.0.g208050	HEAT repeat-containing protein 5B isoform X2
VITVvi_vMgal_v1.0.hap1.chr14	20903664	20903665	1	SNP	Mg-hap2_vs_Mg-hap1	VITVvi_vMgal_v1.0.hap1.chr14.ver1.0.g208050	HEAT repeat-containing protein 5B isoform X2
VITVvi_vMgal_v1.0.hap1.chr14	20903687	20903688	1	SNP	Mg-hap2_vs_Mg-hap1	VITVvi_vMgal_v1.0.hap1.chr14.ver1.0.g208050	HEAT repeat-containing protein 5B isoform X2
VITVvi_vMgal_v1.0.hap1.chr14	20903781	20903782	1	INS	Mg-hap2_vs_Mg-hap1	VITVvi_vMgal_v1.0.hap1.chr14.ver1.0.g208050	HEAT repeat-containing protein 5B isoform X2
VITVvi_vMgal_v1.0.hap1.chr14	20904148	20904149	1	SNP	Mg-hap2_vs_Mg-hap1	VITVvi_vMgal_v1.0.hap1.chr14.ver1.0.g208050	HEAT repeat-containing protein 5B isoform X2
VITVvi_vMgal_v1.0.hap1.chr14	20904333	20904334	1	SNP	Mg-hap2_vs_Mg-hap1	VITVvi_vMgal_v1.0.hap1.chr14.ver1.0.g208050	HEAT repeat-containing protein 5B isoform X2
VITVvi_vMgal_v1.0.hap1.chr14	20904425	20904426	1	SNP	Mg-hap2_vs_Mg-hap1	VITVvi_vMgal_v1.0.hap1.chr14.ver1.0.g208050	HEAT repeat-containing protein 5B isoform X2
VITVvi_vMgal_v1.0.hap1.chr14	20904485	20904486	1	SNP	Mg-hap2_vs_Mg-hap1	VITVvi_vMgal_v1.0.hap1.chr14.ver1.0.g208050	HEAT repeat-containing protein 5B isoform X2
VITVvi_vMgal_v1.0.hap1.chr14	20904534	20904535	1	INS	Mg-hap2_vs_Mg-hap1	VITVvi_vMgal_v1.0.hap1.chr14.ver1.0.g208050	HEAT repeat-containing protein 5B isoform X2
VITVvi_vMgal_v1.0.hap1.chr14	20904600	20904601	1	INS	Mg-hap2_vs_Mg-hap1	VITVvi_vMgal_v1.0.hap1.chr14.ver1.0.g208050	HEAT repeat-containing protein 5B isoform X2
VITVvi_vMgal_v1.0.hap1.chr14	20904770	20904777	7	DEL	Mg-hap2_vs_Mg-hap1	VITVvi_vMgal_v1.0.hap1.chr14.ver1.0.g208050	HEAT repeat-containing protein 5B isoform X2
VITVvi_vMgal_v1.0.hap1.chr14	20904809	20904810	1	SNP	Mg-hap2_vs_Mg-hap1	VITVvi_vMgal_v1.0.hap1.chr14.ver1.0.g208050	HEAT repeat-containing protein 5B isoform X2
VITVvi_vMgal_v1.0.hap1.chr14	20904829	20904830	1	SNP	Mg-hap2_vs_Mg-hap1	VITVvi_vMgal_v1.0.hap1.chr14.ver1.0.g208050	HEAT repeat-containing protein 5B isoform X2
VITVvi_vMgal_v1.0.hap1.chr14	20904850	20904851	1	INS	Mg-hap2_vs_Mg-hap1	VITVvi_vMgal_v1.0.hap1.chr14.ver1.0.g208050	HEAT repeat-containing protein 5B isoform X2
VITVvi_vMgal_v1.0.hap1.chr14	20904948	20904949	1	SNP	Mg-hap2_vs_Mg-hap1	VITVvi_vMgal_v1.0.hap1.chr14.ver1.0.g208050	HEAT repeat-containing protein 5B isoform X2
VITVvi_vMgal_v1.0.hap1.chr14	20904999	20905000	1	SNP	Mg-hap2_vs_Mg-hap1	VITVvi_vMgal_v1.0.hap1.chr14.ver1.0.g208050	HEAT repeat-containing protein 5B isoform X2
VITVvi_vMgal_v1.0.hap1.chr14	20905080	20905081	1	SNP	Mg-hap2_vs_Mg-hap1	VITVvi_vMgal_v1.0.hap1.chr14.ver1.0.g208050	HEAT repeat-containing protein 5B isoform X2
VITVvi_vMgal_v1.0.hap1.chr14	20905095	20905096	1	SNP	Mg-hap2_vs_Mg-hap1	VITVvi_vMgal_v1.0.hap1.chr14.ver1.0.g208050	HEAT repeat-containing protein 5B isoform X2
VITVvi_vMgal_v1.0.hap1.chr14	20905154	20905155	1	SNP	Mg-hap2_vs_Mg-hap1	VITVvi_vMgal_v1.0.hap1.chr14.ver1.0.g208050	HEAT repeat-containing protein 5B isoform X2
VITVvi_vMgal_v1.0.hap1.chr14	20905184	20905185	1	SNP	Mg-hap2_vs_Mg-hap1	VITVvi_vMgal_v1.0.hap1.chr14.ver1.0.g208050	HEAT repeat-containing protein 5B isoform X2
VITVvi_vMgal_v1.0.hap1.chr14	20905307	20905313	6	DEL	Mg-hap2_vs_Mg-hap1	VITVvi_vMgal_v1.0.hap1.chr14.ver1.0.g208050	HEAT repeat-containing protein 5B isoform X2
VITVvi_vMgal_v1.0.hap1.chr14	20905313	20905315	2	DEL	Mg-hap2_vs_Mg-hap1	VITVvi_vMgal_v1.0.hap1.chr14.ver1.0.g208050	HEAT repeat-containing protein 5B isoform X2
VITVvi_vMgal_v1.0.hap1.chr14	20905338	20905339	1	SNP	Mg-hap2_vs_Mg-hap1	VITVvi_vMgal_v1.0.hap1.chr14.ver1.0.g208050	HEAT repeat-containing protein 5B isoform X2
VITVvi_vMgal_v1.0.hap1.chr14	20905379	20905380	1	SNP	Mg-hap2_vs_Mg-hap1	VITVvi_vMgal_v1.0.hap1.chr14.ver1.0.g208050	HEAT repeat-containing protein 5B isoform X2
VITVvi_vMgal_v1.0.hap1.chr14	20905387	20905388	1	SNP	Mg-hap2_vs_Mg-hap1	VITVvi_vMgal_v1.0.hap1.chr14.ver1.0.g208050	HEAT repeat-containing protein 5B isoform X2
VITVvi_vMgal_v1.0.hap1.chr14	20905427	20905428	1	SNP	Mg-hap2_vs_Mg-hap1	VITVvi_vMgal_v1.0.hap1.chr14.ver1.0.g208050	HEAT repeat-containing protein 5B isoform X2
VITVvi_vMgal_v1.0.hap1.chr14	20905441	20905442	1	SNP	Mg-hap2_vs_Mg-hap1	VITVvi_vMgal_v1.0.hap1.chr14.ver1.0.g208050	HEAT repeat-containing protein 5B isoform X2
VITVvi_vMgal_v1.0.hap1.chr14	20905511	20905512	1	SNP	Mg-hap2_vs_Mg-hap1	VITVvi_vMgal_v1.0.hap1.chr14.ver1.0.g208050	HEAT repeat-containing protein 5B isoform X2
VITVvi_vMgal_v1.0.hap1.chr14	20905571	20905572	1	SNP	Mg-hap2_vs_Mg-hap1	VITVvi_vMgal_v1.0.hap1.chr14.ver1.0.g208050	HEAT repeat-containing protein 5B isoform X2
VITVvi_vMgal_v1.0.hap1.chr14	20905595	20905596	1	SNP	Mg-hap2_vs_Mg-hap1	VITVvi_vMgal_v1.0.hap1.chr14.ver1.0.g208050	HEAT repeat-containing protein 5B isoform X2
VITVvi_vMgal_v1.0.hap1.chr14	20905643	20905644	1	SNP	Mg-hap2_vs_Mg-hap1	VITVvi_vMgal_v1.0.hap1.chr14.ver1.0.g208050	HEAT repeat-containing protein 5B isoform X2
VITVvi_vMgal_v1.0.hap1.chr14	20905730	20905731	1	SNP	Mg-hap2_vs_Mg-hap1	VITVvi_vMgal_v1.0.hap1.chr14.ver1.0.g208050	HEAT repeat-containing protein 5B isoform X2
VITVvi_vMgal_v1.0.hap1.chr14	20905756	20905757	1	SNP	Mg-hap2_vs_Mg-hap1	VITVvi_vMgal_v1.0.hap1.chr14.ver1.0.g208050	HEAT repeat-containing protein 5B isoform X2
VITVvi_vMgal_v1.0.hap1.chr14	20905757	20905758	1	SNP	Mg-hap2_vs_Mg-hap1	VITVvi_vMgal_v1.0.hap1.chr14.ver1.0.g208050	HEAT repeat-containing protein 5B isoform X2
VITVvi_vMgal_v1.0.hap1.chr14	20906117	20906118	1	SNP	Mg-hap2_vs_Mg-hap1	VITVvi_vMgal_v1.0.hap1.chr14.ver1.0.g208050	HEAT repeat-containing protein 5B isoform X2
VITVvi_vMgal_v1.0.hap1.chr14	20906460	20906461	1	SNP	Mg-hap2_vs_Mg-hap1	VITVvi_vMgal_v1.0.hap1.chr14.ver1.0.g208050	HEAT repeat-containing protein 5B isoform X2
VITVvi_vMgal_v1.0.hap1.chr14	20906491	20906492	1	SNP	Mg-hap2_vs_Mg-hap1	VITVvi_vMgal_v1.0.hap1.chr14.ver1.0.g208050	HEAT repeat-containing protein 5B isoform X2
VITVvi_vMgal_v1.0.hap1.chr14	20906873	20906874	1	SNP	Mg-hap2_vs_Mg-hap1	VITVvi_vMgal_v1.0.hap1.chr14.ver1.0.g208050	HEAT repeat-containing protein 5B isoform X2
VITVvi_vMgal_v1.0.hap1.chr14	20907009	20907010	1	SNP	Mg-hap2_vs_Mg-hap1	VITVvi_vMgal_v1.0.hap1.chr14.ver1.0.g208050	HEAT repeat-containing protein 5B isoform X2
VITVvi_vMgal_v1.0.hap1.chr14	20907188	20907189	1	SNP	Mg-hap2_vs_Mg-hap1	VITVvi_vMgal_v1.0.hap1.chr14.ver1.0.g208050	HEAT repeat-containing protein 5B isoform X2
VITVvi_vMgal_v1.0.hap1.chr14	20907233	20907234	1	SNP	Mg-hap2_vs_Mg-hap1	VITVvi_vMgal_v1.0.hap1.chr14.ver1.0.g208050	HEAT repeat-containing protein 5B isoform X2
VITVvi_vMgal_v1.0.hap1.chr14	20907397	20907398	1	SNP	Mg-hap2_vs_Mg-hap1	VITVvi_vMgal_v1.0.hap1.chr14.ver1.0.g208050	HEAT repeat-containing protein 5B isoform X2
VITVvi_vMgal_v1.0.hap1.chr14	20907455	20907456	1	SNP	Mg-hap2_vs_Mg-hap1	VITVvi_vMgal_v1.0.hap1.chr14.ver1.0.g208050	HEAT repeat-containing protein 5B isoform X2
VITVvi_vMgal_v1.0.hap1.chr14	20907624	20907625	1	SNP	Mg-hap2_vs_Mg-hap1	VITVvi_vMgal_v1.0.hap1.chr14.ver1.0.g208050	HEAT repeat-containing protein 5B isoform X2
VITVvi_vMgal_v1.0.hap1.chr14	20907654	20907655	1	SNP	Mg-hap2_vs_Mg-hap1	VITVvi_vMgal_v1.0.hap1.chr14.ver1.0.g208050	HEAT repeat-containing protein 5B isoform X2
VITVvi_vMgal_v1.0.hap1.chr14	20907714	20907715	1	SNP	Mg-hap2_vs_Mg-hap1	VITVvi_vMgal_v1.0.hap1.chr14.ver1.0.g208050	HEAT repeat-containing protein 5B isoform X2
VITVvi_vMgal_v1.0.hap1.chr14	20907758	20907759	1	SNP	Mg-hap2_vs_Mg-hap1	VITVvi_vMgal_v1.0.hap1.chr14.ver1.0.g208050	HEAT repeat-containing protein 5B isoform X2
VITVvi_vMgal_v1.0.hap1.chr14	20907896	20907897	1	SNP	Mg-hap2_vs_Mg-hap1	VITVvi_vMgal_v1.0.hap1.chr14.ver1.0.g208050	HEAT repeat-containing protein 5B isoform X2
VITVvi_vMgal_v1.0.hap1.chr14	20907922	20907930	8	DEL	Mg-hap2_vs_Mg-hap1	VITVvi_vMgal_v1.0.hap1.chr14.ver1.0.g208050	HEAT repeat-containing protein 5B isoform X2
VITVvi_vMgal_v1.0.hap1.chr14	20908622	20908623	1	SNP	Mg-hap2_vs_Mg-hap1	VITVvi_vMgal_v1.0.hap1.chr14.ver1.0.g208050	HEAT repeat-containing protein 5B isoform X2
VITVvi_vMgal_v1.0.hap1.chr14	20908690	20908691	1	SNP	Mg-hap2_vs_Mg-hap1	VITVvi_vMgal_v1.0.hap1.chr14.ver1.0.g208050	HEAT repeat-containing protein 5B isoform X2
VITVvi_vMgal_v1.0.hap1.chr14	20908848	20908849	1	SNP	Mg-hap2_vs_Mg-hap1	VITVvi_vMgal_v1.0.hap1.chr14.ver1.0.g208050	HEAT repeat-containing protein 5B isoform X2
VITVvi_vMgal_v1.0.hap1.chr14	20909067	20909068	1	SNP	Mg-hap2_vs_Mg-hap1	VITVvi_vMgal_v1.0.hap1.chr14.ver1.0.g208050	HEAT repeat-containing protein 5B isoform X2
VITVvi_vMgal_v1.0.hap1.chr14	20909089	20909090	1	SNP	Mg-hap2_vs_Mg-hap1	VITVvi_vMgal_v1.0.hap1.chr14.ver1.0.g208050	HEAT repeat-containing protein 5B isoform X2
VITVvi_vMgal_v1.0.hap1.chr14	20909143	20909144	1	SNP	Mg-hap2_vs_Mg-hap1	VITVvi_vMgal_v1.0.hap1.chr14.ver1.0.g208050	HEAT repeat-containing protein 5B isoform X2
VITVvi_vMgal_v1.0.hap1.chr14	20909185	20909186	1	SNP	Mg-hap2_vs_Mg-hap1	VITVvi_vMgal_v1.0.hap1.chr14.ver1.0.g208050	HEAT repeat-containing protein 5B isoform X2
VITVvi_vMgal_v1.0.hap1.chr14	20909320	20909321	1	SNP	Mg-hap2_vs_Mg-hap1	VITVvi_vMgal_v1.0.hap1.chr14.ver1.0.g208050	HEAT repeat-containing protein 5B isoform X2
VITVvi_vMgal_v1.0.hap1.chr14	20909503	20909504	1	SNP	Mg-hap2_vs_Mg-hap1	VITVvi_vMgal_v1.0.hap1.chr14.ver1.0.g208050	HEAT repeat-containing protein 5B isoform X2
VITVvi_vMgal_v1.0.hap1.chr14	20909519	20909520	1	SNP	Mg-hap2_vs_Mg-hap1	VITVvi_vMgal_v1.0.hap1.chr14.ver1.0.g208050	HEAT repeat-containing protein 5B isoform X2
VITVvi_vMgal_v1.0.hap1.chr14	20909549	20909552	3	DEL	Mg-hap2_vs_Mg-hap1	VITVvi_vMgal_v1.0.hap1.chr14.ver1.0.g208050	HEAT repeat-containing protein 5B isoform X2
VITVvi_vMgal_v1.0.hap1.chr14	20909553	20909556	3	DEL	Mg-hap2_vs_Mg-hap1	VITVvi_vMgal_v1.0.hap1.chr14.ver1.0.g208050	HEAT repeat-containing protein 5B isoform X2
VITVvi_vMgal_v1.0.hap1.chr14	20909562	20909579	17	DEL	Mg-hap2_vs_Mg-hap1	VITVvi_vMgal_v1.0.hap1.chr14.ver1.0.g208050	HEAT repeat-containing protein 5B isoform X2
VITVvi_vMgal_v1.0.hap1.chr14	20909611	20909612	1	INS	Mg-hap2_vs_Mg-hap1	VITVvi_vMgal_v1.0.hap1.chr14.ver1.0.g208050	HEAT repeat-containing protein 5B isoform X2
VITVvi_vMgal_v1.0.hap1.chr14	20909808	20909809	1	SNP	Mg-hap2_vs_Mg-hap1	VITVvi_vMgal_v1.0.hap1.chr14.ver1.0.g208050	HEAT repeat-containing protein 5B isoform X2
VITVvi_vMgal_v1.0.hap1.chr14	20909835	20909836	1	SNP	Mg-hap2_vs_Mg-hap1	VITVvi_vMgal_v1.0.hap1.chr14.ver1.0.g208050	HEAT repeat-containing protein 5B isoform X2
VITVvi_vMgal_v1.0.hap1.chr14	20909854	20909855	1	SNP	Mg-hap2_vs_Mg-hap1	VITVvi_vMgal_v1.0.hap1.chr14.ver1.0.g208050	HEAT repeat-containing protein 5B isoform X2
VITVvi_vMgal_v1.0.hap1.chr14	20909889	20909890	1	SNP	Mg-hap2_vs_Mg-hap1	VITVvi_vMgal_v1.0.hap1.chr14.ver1.0.g208050	HEAT repeat-containing protein 5B isoform X2
VITVvi_vMgal_v1.0.hap1.chr14	20909921	20909922	1	SNP	Mg-hap2_vs_Mg-hap1	VITVvi_vMgal_v1.0.hap1.chr14.ver1.0.g208050	HEAT repeat-containing protein 5B isoform X2
VITVvi_vMgal_v1.0.hap1.chr14	20910042	20910043	1	SNP	Mg-hap2_vs_Mg-hap1	VITVvi_vMgal_v1.0.hap1.chr14.ver1.0.g208050	HEAT repeat-containing protein 5B isoform X2
VITVvi_vMgal_v1.0.hap1.chr14	20910213	20910214	1	SNP	Mg-hap2_vs_Mg-hap1	VITVvi_vMgal_v1.0.hap1.chr14.ver1.0.g208050	HEAT repeat-containing protein 5B isoform X2
VITVvi_vMgal_v1.0.hap1.chr14	20910949	20910950	1	SNP	Mg-hap2_vs_Mg-hap1	VITVvi_vMgal_v1.0.hap1.chr14.ver1.0.g208050	HEAT repeat-containing protein 5B isoform X2
VITVvi_vMgal_v1.0.hap1.chr14	20911014	20911015	1	SNP	Mg-hap2_vs_Mg-hap1	VITVvi_vMgal_v1.0.hap1.chr14.ver1.0.g208050	HEAT repeat-containing protein 5B isoform X2
VITVvi_vMgal_v1.0.hap1.chr14	20911108	20911109	1	SNP	Mg-hap2_vs_Mg-hap1	VITVvi_vMgal_v1.0.hap1.chr14.ver1.0.g208050	HEAT repeat-containing protein 5B isoform X2
VITVvi_vMgal_v1.0.hap1.chr14	20911172	20911173	1	INS	Mg-hap2_vs_Mg-hap1	VITVvi_vMgal_v1.0.hap1.chr14.ver1.0.g208050	HEAT repeat-containing protein 5B isoform X2
VITVvi_vMgal_v1.0.hap1.chr14	20911460	20911461	1	SNP	Mg-hap2_vs_Mg-hap1	VITVvi_vMgal_v1.0.hap1.chr14.ver1.0.g208050	HEAT repeat-containing protein 5B isoform X2
VITVvi_vMgal_v1.0.hap1.chr14	20911790	20911792	2	DEL	Mg-hap2_vs_Mg-hap1	VITVvi_vMgal_v1.0.hap1.chr14.ver1.0.g208050	HEAT repeat-containing protein 5B isoform X2
VITVvi_vMgal_v1.0.hap1.chr14	20911794	20911795	1	INS	Mg-hap2_vs_Mg-hap1	VITVvi_vMgal_v1.0.hap1.chr14.ver1.0.g208050	HEAT repeat-containing protein 5B isoform X2
VITVvi_vMgal_v1.0.hap1.chr14	20911954	20911955	1	SNP	Mg-hap2_vs_Mg-hap1	VITVvi_vMgal_v1.0.hap1.chr14.ver1.0.g208050	HEAT repeat-containing protein 5B isoform X2
VITVvi_vMgal_v1.0.hap1.chr14	20912276	20912277	1	SNP	Mg-hap2_vs_Mg-hap1	VITVvi_vMgal_v1.0.hap1.chr14.ver1.0.g208050	HEAT repeat-containing protein 5B isoform X2
VITVvi_vMgal_v1.0.hap1.chr14	20912407	20912408	1	SNP	Mg-hap2_vs_Mg-hap1	VITVvi_vMgal_v1.0.hap1.chr14.ver1.0.g208050	HEAT repeat-containing protein 5B isoform X2
VITVvi_vMgal_v1.0.hap1.chr14	20912578	20912579	1	SNP	Mg-hap2_vs_Mg-hap1	VITVvi_vMgal_v1.0.hap1.chr14.ver1.0.g208050	HEAT repeat-containing protein 5B isoform X2
VITVvi_vMgal_v1.0.hap1.chr14	20912595	20912596	1	SNP	Mg-hap2_vs_Mg-hap1	VITVvi_vMgal_v1.0.hap1.chr14.ver1.0.g208050	HEAT repeat-containing protein 5B isoform X2
VITVvi_vMgal_v1.0.hap1.chr14	20913065	20913066	1	SNP	Mg-hap2_vs_Mg-hap1	VITVvi_vMgal_v1.0.hap1.chr14.ver1.0.g208050	HEAT repeat-containing protein 5B isoform X2
VITVvi_vMgal_v1.0.hap1.chr14	20913894	20913895	1	SNP	Mg-hap2_vs_Mg-hap1	VITVvi_vMgal_v1.0.hap1.chr14.ver1.0.g208050	HEAT repeat-containing protein 5B isoform X2
VITVvi_vMgal_v1.0.hap1.chr14	20914166	20914167	1	SNP	Mg-hap2_vs_Mg-hap1	VITVvi_vMgal_v1.0.hap1.chr14.ver1.0.g208050	HEAT repeat-containing protein 5B isoform X2
VITVvi_vMgal_v1.0.hap1.chr14	20914191	20914192	1	SNP	Mg-hap2_vs_Mg-hap1	VITVvi_vMgal_v1.0.hap1.chr14.ver1.0.g208050	HEAT repeat-containing protein 5B isoform X2
VITVvi_vMgal_v1.0.hap1.chr14	20914366	20914368	2	DEL	Mg-hap2_vs_Mg-hap1	VITVvi_vMgal_v1.0.hap1.chr14.ver1.0.g208050	HEAT repeat-containing protein 5B isoform X2
VITVvi_vMgal_v1.0.hap1.chr14	20914478	20914479	1	SNP	Mg-hap2_vs_Mg-hap1	VITVvi_vMgal_v1.0.hap1.chr14.ver1.0.g208050	HEAT repeat-containing protein 5B isoform X2
VITVvi_vMgal_v1.0.hap1.chr14	20914752	20914753	1	SNP	Mg-hap2_vs_Mg-hap1	VITVvi_vMgal_v1.0.hap1.chr14.ver1.0.g208050	HEAT repeat-containing protein 5B isoform X2
VITVvi_vMgal_v1.0.hap1.chr14	20914818	20914819	1	SNP	Mg-hap2_vs_Mg-hap1	VITVvi_vMgal_v1.0.hap1.chr14.ver1.0.g208050	HEAT repeat-containing protein 5B isoform X2
VITVvi_vMgal_v1.0.hap1.chr14	20916462	20916464	2	INS	Mg-hap2_vs_Mg-hap1	VITVvi_vMgal_v1.0.hap1.chr14.ver1.0.g208050	HEAT repeat-containing protein 5B isoform X2
VITVvi_vMgal_v1.0.hap1.chr14	20916489	20916490	1	SNP	Mg-hap2_vs_Mg-hap1	VITVvi_vMgal_v1.0.hap1.chr14.ver1.0.g208050	HEAT repeat-containing protein 5B isoform X2
VITVvi_vMgal_v1.0.hap1.chr14	20916510	20916511	1	SNP	Mg-hap2_vs_Mg-hap1	VITVvi_vMgal_v1.0.hap1.chr14.ver1.0.g208050	HEAT repeat-containing protein 5B isoform X2
VITVvi_vMgal_v1.0.hap1.chr14	20916512	20916513	1	SNP	Mg-hap2_vs_Mg-hap1	VITVvi_vMgal_v1.0.hap1.chr14.ver1.0.g208050	HEAT repeat-containing protein 5B isoform X2
VITVvi_vMgal_v1.0.hap1.chr14	20916627	20916628	1	SNP	Mg-hap2_vs_Mg-hap1	VITVvi_vMgal_v1.0.hap1.chr14.ver1.0.g208050	HEAT repeat-containing protein 5B isoform X2
VITVvi_vMgal_v1.0.hap1.chr14	20916642	20916643	1	SNP	Mg-hap2_vs_Mg-hap1	VITVvi_vMgal_v1.0.hap1.chr14.ver1.0.g208050	HEAT repeat-containing protein 5B isoform X2
VITVvi_vMgal_v1.0.hap1.chr14	20916665	20916666	1	SNP	Mg-hap2_vs_Mg-hap1	VITVvi_vMgal_v1.0.hap1.chr14.ver1.0.g208050	HEAT repeat-containing protein 5B isoform X2
VITVvi_vMgal_v1.0.hap1.chr14	20916711	20916712	1	SNP	Mg-hap2_vs_Mg-hap1	VITVvi_vMgal_v1.0.hap1.chr14.ver1.0.g208050	HEAT repeat-containing protein 5B isoform X2
VITVvi_vMgal_v1.0.hap1.chr14	20916721	20916722	1	SNP	Mg-hap2_vs_Mg-hap1	VITVvi_vMgal_v1.0.hap1.chr14.ver1.0.g208050	HEAT repeat-containing protein 5B isoform X2
VITVvi_vMgal_v1.0.hap1.chr14	20916732	20916733	1	SNP	Mg-hap2_vs_Mg-hap1	VITVvi_vMgal_v1.0.hap1.chr14.ver1.0.g208050	HEAT repeat-containing protein 5B isoform X2
VITVvi_vMgal_v1.0.hap1.chr14	20916805	20916806	1	SNP	Mg-hap2_vs_Mg-hap1	VITVvi_vMgal_v1.0.hap1.chr14.ver1.0.g208050	HEAT repeat-containing protein 5B isoform X2
VITVvi_vMgal_v1.0.hap1.chr14	20916987	20916988	1	SNP	Mg-hap2_vs_Mg-hap1	VITVvi_vMgal_v1.0.hap1.chr14.ver1.0.g208050	HEAT repeat-containing protein 5B isoform X2
VITVvi_vMgal_v1.0.hap1.chr14	20916988	20916989	1	SNP	Mg-hap2_vs_Mg-hap1	VITVvi_vMgal_v1.0.hap1.chr14.ver1.0.g208050	HEAT repeat-containing protein 5B isoform X2
VITVvi_vMgal_v1.0.hap1.chr14	20917059	20917060	1	SNP	Mg-hap2_vs_Mg-hap1	VITVvi_vMgal_v1.0.hap1.chr14.ver1.0.g208050	HEAT repeat-containing protein 5B isoform X2
VITVvi_vMgal_v1.0.hap1.chr14	20917264	20917265	1	SNP	Mg-hap2_vs_Mg-hap1	VITVvi_vMgal_v1.0.hap1.chr14.ver1.0.g208050	HEAT repeat-containing protein 5B isoform X2
VITVvi_vMgal_v1.0.hap1.chr14	20917273	20917274	1	SNP	Mg-hap2_vs_Mg-hap1	VITVvi_vMgal_v1.0.hap1.chr14.ver1.0.g208050	HEAT repeat-containing protein 5B isoform X2
VITVvi_vMgal_v1.0.hap1.chr14	20917561	20917570	9	DEL	Mg-hap2_vs_Mg-hap1	VITVvi_vMgal_v1.0.hap1.chr14.ver1.0.g208050	HEAT repeat-containing protein 5B isoform X2
VITVvi_vMgal_v1.0.hap1.chr14	20917686	20917687	1	SNP	Mg-hap2_vs_Mg-hap1	VITVvi_vMgal_v1.0.hap1.chr14.ver1.0.g208050	HEAT repeat-containing protein 5B isoform X2
VITVvi_vMgal_v1.0.hap1.chr14	20917690	20917691	1	SNP	Mg-hap2_vs_Mg-hap1	VITVvi_vMgal_v1.0.hap1.chr14.ver1.0.g208050	HEAT repeat-containing protein 5B isoform X2
VITVvi_vMgal_v1.0.hap1.chr14	20917723	20917724	1	SNP	Mg-hap2_vs_Mg-hap1	VITVvi_vMgal_v1.0.hap1.chr14.ver1.0.g208050	HEAT repeat-containing protein 5B isoform X2
VITVvi_vMgal_v1.0.hap1.chr14	20917790	20917791	1	SNP	Mg-hap2_vs_Mg-hap1	VITVvi_vMgal_v1.0.hap1.chr14.ver1.0.g208050	HEAT repeat-containing protein 5B isoform X2
VITVvi_vMgal_v1.0.hap1.chr14	20917921	20917922	1	SNP	Mg-hap2_vs_Mg-hap1	VITVvi_vMgal_v1.0.hap1.chr14.ver1.0.g208050	HEAT repeat-containing protein 5B isoform X2
VITVvi_vMgal_v1.0.hap1.chr14	20917972	20917973	1	SNP	Mg-hap2_vs_Mg-hap1	VITVvi_vMgal_v1.0.hap1.chr14.ver1.0.g208050	HEAT repeat-containing protein 5B isoform X2
VITVvi_vMgal_v1.0.hap1.chr14	20918004	20918005	1	SNP	Mg-hap2_vs_Mg-hap1	VITVvi_vMgal_v1.0.hap1.chr14.ver1.0.g208050	HEAT repeat-containing protein 5B isoform X2
VITVvi_vMgal_v1.0.hap1.chr14	20918038	20918039	1	SNP	Mg-hap2_vs_Mg-hap1	VITVvi_vMgal_v1.0.hap1.chr14.ver1.0.g208050	HEAT repeat-containing protein 5B isoform X2
VITVvi_vMgal_v1.0.hap1.chr14	20918127	20918128	1	SNP	Mg-hap2_vs_Mg-hap1	VITVvi_vMgal_v1.0.hap1.chr14.ver1.0.g208050	HEAT repeat-containing protein 5B isoform X2
VITVvi_vMgal_v1.0.hap1.chr14	20918212	20918213	1	SNP	Mg-hap2_vs_Mg-hap1	VITVvi_vMgal_v1.0.hap1.chr14.ver1.0.g208050	HEAT repeat-containing protein 5B isoform X2
VITVvi_vMgal_v1.0.hap1.chr14	20918237	20918247	10	DEL	Mg-hap2_vs_Mg-hap1	VITVvi_vMgal_v1.0.hap1.chr14.ver1.0.g208050	HEAT repeat-containing protein 5B isoform X2
VITVvi_vMgal_v1.0.hap1.chr14	20918248	20918250	2	DEL	Mg-hap2_vs_Mg-hap1	VITVvi_vMgal_v1.0.hap1.chr14.ver1.0.g208050	HEAT repeat-containing protein 5B isoform X2
VITVvi_vMgal_v1.0.hap1.chr14	20918258	20918261	3	DEL	Mg-hap2_vs_Mg-hap1	VITVvi_vMgal_v1.0.hap1.chr14.ver1.0.g208050	HEAT repeat-containing protein 5B isoform X2
VITVvi_vMgal_v1.0.hap1.chr14	20918356	20918357	1	SNP	Mg-hap2_vs_Mg-hap1	VITVvi_vMgal_v1.0.hap1.chr14.ver1.0.g208050	HEAT repeat-containing protein 5B isoform X2
VITVvi_vMgal_v1.0.hap1.chr14	20918416	20918417	1	INS	Mg-hap2_vs_Mg-hap1	VITVvi_vMgal_v1.0.hap1.chr14.ver1.0.g208050	HEAT repeat-containing protein 5B isoform X2
VITVvi_vMgal_v1.0.hap1.chr14	20918422	20918423	1	SNP	Mg-hap2_vs_Mg-hap1	VITVvi_vMgal_v1.0.hap1.chr14.ver1.0.g208050	HEAT repeat-containing protein 5B isoform X2
VITVvi_vMgal_v1.0.hap1.chr14	20918935	20918936	1	SNP	Mg-hap2_vs_Mg-hap1	VITVvi_vMgal_v1.0.hap1.chr14.ver1.0.g208050	HEAT repeat-containing protein 5B isoform X2
VITVvi_vMgal_v1.0.hap1.chr14	20919094	20919095	1	SNP	Mg-hap2_vs_Mg-hap1	VITVvi_vMgal_v1.0.hap1.chr14.ver1.0.g208050	HEAT repeat-containing protein 5B isoform X2
VITVvi_vMgal_v1.0.hap1.chr14	20920553	20920554	1	SNP	Mg-hap2_vs_Mg-hap1	VITVvi_vMgal_v1.0.hap1.chr14.ver1.0.g208050	HEAT repeat-containing protein 5B isoform X2
VITVvi_vMgal_v1.0.hap1.chr14	20920592	20920593	1	SNP	Mg-hap2_vs_Mg-hap1	VITVvi_vMgal_v1.0.hap1.chr14.ver1.0.g208050	HEAT repeat-containing protein 5B isoform X2
VITVvi_vMgal_v1.0.hap1.chr14	20920636	20920637	1	SNP	Mg-hap2_vs_Mg-hap1	VITVvi_vMgal_v1.0.hap1.chr14.ver1.0.g208050	HEAT repeat-containing protein 5B isoform X2
VITVvi_vMgal_v1.0.hap1.chr14	20920750	20920751	1	SNP	Mg-hap2_vs_Mg-hap1	VITVvi_vMgal_v1.0.hap1.chr14.ver1.0.g208050	HEAT repeat-containing protein 5B isoform X2
VITVvi_vMgal_v1.0.hap1.chr14	20920789	20920790	1	SNP	Mg-hap2_vs_Mg-hap1	VITVvi_vMgal_v1.0.hap1.chr14.ver1.0.g208050	HEAT repeat-containing protein 5B isoform X2
VITVvi_vMgal_v1.0.hap1.chr14	20920842	20920843	1	SNP	Mg-hap2_vs_Mg-hap1	VITVvi_vMgal_v1.0.hap1.chr14.ver1.0.g208050	HEAT repeat-containing protein 5B isoform X2
VITVvi_vMgal_v1.0.hap1.chr14	20920860	20920861	1	SNP	Mg-hap2_vs_Mg-hap1	VITVvi_vMgal_v1.0.hap1.chr14.ver1.0.g208050	HEAT repeat-containing protein 5B isoform X2
VITVvi_vMgal_v1.0.hap1.chr14	20920885	20920886	1	SNP	Mg-hap2_vs_Mg-hap1	VITVvi_vMgal_v1.0.hap1.chr14.ver1.0.g208050	HEAT repeat-containing protein 5B isoform X2
VITVvi_vMgal_v1.0.hap1.chr14	20920964	20920965	1	SNP	Mg-hap2_vs_Mg-hap1	VITVvi_vMgal_v1.0.hap1.chr14.ver1.0.g208050	HEAT repeat-containing protein 5B isoform X2
VITVvi_vMgal_v1.0.hap1.chr14	20921036	20921037	1	SNP	Mg-hap2_vs_Mg-hap1	VITVvi_vMgal_v1.0.hap1.chr14.ver1.0.g208050	HEAT repeat-containing protein 5B isoform X2
VITVvi_vMgal_v1.0.hap1.chr14	20921051	20921052	1	SNP	Mg-hap2_vs_Mg-hap1	VITVvi_vMgal_v1.0.hap1.chr14.ver1.0.g208050	HEAT repeat-containing protein 5B isoform X2
VITVvi_vMgal_v1.0.hap1.chr14	20921078	20921079	1	SNP	Mg-hap2_vs_Mg-hap1	VITVvi_vMgal_v1.0.hap1.chr14.ver1.0.g208050	HEAT repeat-containing protein 5B isoform X2
VITVvi_vMgal_v1.0.hap1.chr14	20921392	20921393	1	SNP	Mg-hap2_vs_Mg-hap1	VITVvi_vMgal_v1.0.hap1.chr14.ver1.0.g208050	HEAT repeat-containing protein 5B isoform X2
VITVvi_vMgal_v1.0.hap1.chr14	20921578	20921579	1	SNP	Mg-hap2_vs_Mg-hap1	VITVvi_vMgal_v1.0.hap1.chr14.ver1.0.g208050	HEAT repeat-containing protein 5B isoform X2
VITVvi_vMgal_v1.0.hap1.chr14	20921648	20921649	1	SNP	Mg-hap2_vs_Mg-hap1	VITVvi_vMgal_v1.0.hap1.chr14.ver1.0.g208050	HEAT repeat-containing protein 5B isoform X2
VITVvi_vMgal_v1.0.hap1.chr14	20921749	20921750	1	SNP	Mg-hap2_vs_Mg-hap1	VITVvi_vMgal_v1.0.hap1.chr14.ver1.0.g208050	HEAT repeat-containing protein 5B isoform X2
VITVvi_vMgal_v1.0.hap1.chr14	20922584	20922585	1	SNP	Mg-hap2_vs_Mg-hap1	VITVvi_vMgal_v1.0.hap1.chr14.ver1.0.g208050	HEAT repeat-containing protein 5B isoform X2
VITVvi_vMgal_v1.0.hap1.chr14	20922734	20922735	1	SNP	Mg-hap2_vs_Mg-hap1	VITVvi_vMgal_v1.0.hap1.chr14.ver1.0.g208050	HEAT repeat-containing protein 5B isoform X2
VITVvi_vMgal_v1.0.hap1.chr14	20922833	20922834	1	SNP	Mg-hap2_vs_Mg-hap1	VITVvi_vMgal_v1.0.hap1.chr14.ver1.0.g208050	HEAT repeat-containing protein 5B isoform X2
VITVvi_vMgal_v1.0.hap1.chr14	20923239	20923240	1	SNP	Mg-hap2_vs_Mg-hap1	VITVvi_vMgal_v1.0.hap1.chr14.ver1.0.g208050	HEAT repeat-containing protein 5B isoform X2
VITVvi_vMgal_v1.0.hap1.chr14	20923497	20923498	1	SNP	Mg-hap2_vs_Mg-hap1	VITVvi_vMgal_v1.0.hap1.chr14.ver1.0.g208050	HEAT repeat-containing protein 5B isoform X2
VITVvi_vMgal_v1.0.hap1.chr14	20923554	20923555	1	SNP	Mg-hap2_vs_Mg-hap1	VITVvi_vMgal_v1.0.hap1.chr14.ver1.0.g208050	HEAT repeat-containing protein 5B isoform X2
VITVvi_vMgal_v1.0.hap1.chr14	20923593	20923594	1	SNP	Mg-hap2_vs_Mg-hap1	VITVvi_vMgal_v1.0.hap1.chr14.ver1.0.g208050	HEAT repeat-containing protein 5B isoform X2
VITVvi_vMgal_v1.0.hap1.chr14	20923663	20923664	1	SNP	Mg-hap2_vs_Mg-hap1	VITVvi_vMgal_v1.0.hap1.chr14.ver1.0.g208050	HEAT repeat-containing protein 5B isoform X2
VITVvi_vMgal_v1.0.hap1.chr14	20923668	20923669	1	SNP	Mg-hap2_vs_Mg-hap1	VITVvi_vMgal_v1.0.hap1.chr14.ver1.0.g208050	HEAT repeat-containing protein 5B isoform X2
VITVvi_vMgal_v1.0.hap1.chr14	20923773	20923774	1	INS	Mg-hap2_vs_Mg-hap1	VITVvi_vMgal_v1.0.hap1.chr14.ver1.0.g208050	HEAT repeat-containing protein 5B isoform X2
VITVvi_vMgal_v1.0.hap1.chr14	20925367	20925368	1	SNP	Mg-hap2_vs_Mg-hap1	VITVvi_vMgal_v1.0.hap1.chr14.ver1.0.g208050	HEAT repeat-containing protein 5B isoform X2
VITVvi_vMgal_v1.0.hap1.chr14	20925631	20925632	1	SNP	Mg-hap2_vs_Mg-hap1	VITVvi_vMgal_v1.0.hap1.chr14.ver1.0.g208050	HEAT repeat-containing protein 5B isoform X2
VITVvi_vMgal_v1.0.hap1.chr14	20925995	20925996	1	SNP	Mg-hap2_vs_Mg-hap1	VITVvi_vMgal_v1.0.hap1.chr14.ver1.0.g208050	HEAT repeat-containing protein 5B isoform X2
VITVvi_vMgal_v1.0.hap1.chr14	20926415	20926416	1	SNP	Mg-hap2_vs_Mg-hap1	VITVvi_vMgal_v1.0.hap1.chr14.ver1.0.g208050	HEAT repeat-containing protein 5B isoform X2
VITVvi_vMgal_v1.0.hap1.chr14	20926433	20926434	1	SNP	Mg-hap2_vs_Mg-hap1	VITVvi_vMgal_v1.0.hap1.chr14.ver1.0.g208050	HEAT repeat-containing protein 5B isoform X2
VITVvi_vMgal_v1.0.hap1.chr14	20926656	20926657	1	SNP	Mg-hap2_vs_Mg-hap1	VITVvi_vMgal_v1.0.hap1.chr14.ver1.0.g208050	HEAT repeat-containing protein 5B isoform X2
VITVvi_vMgal_v1.0.hap1.chr14	20926692	20926694	2	DEL	Mg-hap2_vs_Mg-hap1	VITVvi_vMgal_v1.0.hap1.chr14.ver1.0.g208050	HEAT repeat-containing protein 5B isoform X2
VITVvi_vMgal_v1.0.hap1.chr14	20926775	20926776	1	SNP	Mg-hap2_vs_Mg-hap1	VITVvi_vMgal_v1.0.hap1.chr14.ver1.0.g208050	HEAT repeat-containing protein 5B isoform X2
VITVvi_vMgal_v1.0.hap1.chr14	20926791	20926792	1	SNP	Mg-hap2_vs_Mg-hap1	VITVvi_vMgal_v1.0.hap1.chr14.ver1.0.g208050	HEAT repeat-containing protein 5B isoform X2
VITVvi_vMgal_v1.0.hap1.chr14	20927045	20927046	1	SNP	Mg-hap2_vs_Mg-hap1	VITVvi_vMgal_v1.0.hap1.chr14.ver1.0.g208050	HEAT repeat-containing protein 5B isoform X2
VITVvi_vMgal_v1.0.hap1.chr14	20927093	20927094	1	SNP	Mg-hap2_vs_Mg-hap1	VITVvi_vMgal_v1.0.hap1.chr14.ver1.0.g208050	HEAT repeat-containing protein 5B isoform X2
VITVvi_vMgal_v1.0.hap1.chr14	20927151	20927152	1	SNP	Mg-hap2_vs_Mg-hap1	VITVvi_vMgal_v1.0.hap1.chr14.ver1.0.g208050	HEAT repeat-containing protein 5B isoform X2
VITVvi_vMgal_v1.0.hap1.chr14	20927366	20927367	1	INS	Mg-hap2_vs_Mg-hap1	VITVvi_vMgal_v1.0.hap1.chr14.ver1.0.g208050	HEAT repeat-containing protein 5B isoform X2
VITVvi_vMgal_v1.0.hap1.chr14	20927476	20927477	1	SNP	Mg-hap2_vs_Mg-hap1	VITVvi_vMgal_v1.0.hap1.chr14.ver1.0.g208050	HEAT repeat-containing protein 5B isoform X2
VITVvi_vMgal_v1.0.hap1.chr14	20927485	20927486	1	SNP	Mg-hap2_vs_Mg-hap1	VITVvi_vMgal_v1.0.hap1.chr14.ver1.0.g208050	HEAT repeat-containing protein 5B isoform X2
VITVvi_vMgal_v1.0.hap1.chr14	20927721	20927722	1	SNP	Mg-hap2_vs_Mg-hap1	VITVvi_vMgal_v1.0.hap1.chr14.ver1.0.g208050	HEAT repeat-containing protein 5B isoform X2
VITVvi_vMgal_v1.0.hap1.chr14	20927723	20927724	1	SNP	Mg-hap2_vs_Mg-hap1	VITVvi_vMgal_v1.0.hap1.chr14.ver1.0.g208050	HEAT repeat-containing protein 5B isoform X2
VITVvi_vMgal_v1.0.hap1.chr14	20929277	20929278	1	SNP	Mg-hap2_vs_Mg-hap1	VITVvi_vMgal_v1.0.hap1.chr14.ver1.0.g208050	HEAT repeat-containing protein 5B isoform X2
VITVvi_vMgal_v1.0.hap1.chr14	20929361	20929362	1	SNP	Mg-hap2_vs_Mg-hap1	VITVvi_vMgal_v1.0.hap1.chr14.ver1.0.g208050	HEAT repeat-containing protein 5B isoform X2
VITVvi_vMgal_v1.0.hap1.chr14	20929454	20929456	2	DEL	Mg-hap2_vs_Mg-hap1	VITVvi_vMgal_v1.0.hap1.chr14.ver1.0.g208050	HEAT repeat-containing protein 5B isoform X2
VITVvi_vMgal_v1.0.hap1.chr14	20929466	20929467	1	SNP	Mg-hap2_vs_Mg-hap1	VITVvi_vMgal_v1.0.hap1.chr14.ver1.0.g208050	HEAT repeat-containing protein 5B isoform X2
VITVvi_vMgal_v1.0.hap1.chr14	20929496	20929497	1	SNP	Mg-hap2_vs_Mg-hap1	VITVvi_vMgal_v1.0.hap1.chr14.ver1.0.g208050	HEAT repeat-containing protein 5B isoform X2
VITVvi_vMgal_v1.0.hap1.chr14	20929558	20929559	1	SNP	Mg-hap2_vs_Mg-hap1	VITVvi_vMgal_v1.0.hap1.chr14.ver1.0.g208050	HEAT repeat-containing protein 5B isoform X2
VITVvi_vMgal_v1.0.hap1.chr14	20929803	20929804	1	SNP	Mg-hap2_vs_Mg-hap1	VITVvi_vMgal_v1.0.hap1.chr14.ver1.0.g208050	HEAT repeat-containing protein 5B isoform X2
VITVvi_vMgal_v1.0.hap1.chr14	20929858	20929859	1	SNP	Mg-hap2_vs_Mg-hap1	VITVvi_vMgal_v1.0.hap1.chr14.ver1.0.g208050	HEAT repeat-containing protein 5B isoform X2
VITVvi_vMgal_v1.0.hap1.chr14	20929863	20929864	1	SNP	Mg-hap2_vs_Mg-hap1	VITVvi_vMgal_v1.0.hap1.chr14.ver1.0.g208050	HEAT repeat-containing protein 5B isoform X2
VITVvi_vMgal_v1.0.hap1.chr14	20930007	20930008	1	SNP	Mg-hap2_vs_Mg-hap1	VITVvi_vMgal_v1.0.hap1.chr14.ver1.0.g208050	HEAT repeat-containing protein 5B isoform X2
VITVvi_vMgal_v1.0.hap1.chr14	20930192	20930193	1	INS	Mg-hap2_vs_Mg-hap1	VITVvi_vMgal_v1.0.hap1.chr14.ver1.0.g208050	HEAT repeat-containing protein 5B isoform X2
VITVvi_vMgal_v1.0.hap1.chr14	20930646	20930647	1	SNP	Mg-hap2_vs_Mg-hap1	VITVvi_vMgal_v1.0.hap1.chr14.ver1.0.g208050	HEAT repeat-containing protein 5B isoform X2
VITVvi_vMgal_v1.0.hap1.chr14	20930677	20930678	1	SNP	Mg-hap2_vs_Mg-hap1	VITVvi_vMgal_v1.0.hap1.chr14.ver1.0.g208050	HEAT repeat-containing protein 5B isoform X2
VITVvi_vMgal_v1.0.hap1.chr14	20930693	20930694	1	SNP	Mg-hap2_vs_Mg-hap1	VITVvi_vMgal_v1.0.hap1.chr14.ver1.0.g208050	HEAT repeat-containing protein 5B isoform X2
VITVvi_vMgal_v1.0.hap1.chr14	20930779	20930780	1	SNP	Mg-hap2_vs_Mg-hap1	VITVvi_vMgal_v1.0.hap1.chr14.ver1.0.g208050	HEAT repeat-containing protein 5B isoform X2
VITVvi_vMgal_v1.0.hap1.chr14	20930820	20930821	1	SNP	Mg-hap2_vs_Mg-hap1	VITVvi_vMgal_v1.0.hap1.chr14.ver1.0.g208050	HEAT repeat-containing protein 5B isoform X2
VITVvi_vMgal_v1.0.hap1.chr14	20931165	20931166	1	SNP	Mg-hap2_vs_Mg-hap1	VITVvi_vMgal_v1.0.hap1.chr14.ver1.0.g208050	HEAT repeat-containing protein 5B isoform X2
VITVvi_vMgal_v1.0.hap1.chr14	20931239	20931240	1	SNP	Mg-hap2_vs_Mg-hap1	VITVvi_vMgal_v1.0.hap1.chr14.ver1.0.g208050	HEAT repeat-containing protein 5B isoform X2
VITVvi_vMgal_v1.0.hap1.chr14	20931264	20931265	1	SNP	Mg-hap2_vs_Mg-hap1	VITVvi_vMgal_v1.0.hap1.chr14.ver1.0.g208050	HEAT repeat-containing protein 5B isoform X2
VITVvi_vMgal_v1.0.hap1.chr14	20931274	20931275	1	SNP	Mg-hap2_vs_Mg-hap1	VITVvi_vMgal_v1.0.hap1.chr14.ver1.0.g208050	HEAT repeat-containing protein 5B isoform X2
VITVvi_vMgal_v1.0.hap1.chr14	20931294	20931295	1	SNP	Mg-hap2_vs_Mg-hap1	VITVvi_vMgal_v1.0.hap1.chr14.ver1.0.g208050	HEAT repeat-containing protein 5B isoform X2
VITVvi_vMgal_v1.0.hap1.chr14	20931299	20931300	1	SNP	Mg-hap2_vs_Mg-hap1	VITVvi_vMgal_v1.0.hap1.chr14.ver1.0.g208050	HEAT repeat-containing protein 5B isoform X2
VITVvi_vMgal_v1.0.hap1.chr14	20931330	20931331	1	SNP	Mg-hap2_vs_Mg-hap1	VITVvi_vMgal_v1.0.hap1.chr14.ver1.0.g208050	HEAT repeat-containing protein 5B isoform X2
VITVvi_vMgal_v1.0.hap1.chr14	20933711	20933712	1	SNP	Mg-hap2_vs_Mg-hap1	VITVvi_vMgal_v1.0.hap1.chr14.ver1.0.g208050	HEAT repeat-containing protein 5B isoform X2
VITVvi_vMgal_v1.0.hap1.chr14	20933742	20933743	1	SNP	Mg-hap2_vs_Mg-hap1	VITVvi_vMgal_v1.0.hap1.chr14.ver1.0.g208050	HEAT repeat-containing protein 5B isoform X2
VITVvi_vMgal_v1.0.hap1.chr14	20933835	20933836	1	SNP	Mg-hap2_vs_Mg-hap1	VITVvi_vMgal_v1.0.hap1.chr14.ver1.0.g208050	HEAT repeat-containing protein 5B isoform X2
VITVvi_vMgal_v1.0.hap1.chr14	20934049	20934050	1	SNP	Mg-hap2_vs_Mg-hap1	VITVvi_vMgal_v1.0.hap1.chr14.ver1.0.g208050	HEAT repeat-containing protein 5B isoform X2
VITVvi_vMgal_v1.0.hap1.chr14	20934100	20934101	1	SNP	Mg-hap2_vs_Mg-hap1	VITVvi_vMgal_v1.0.hap1.chr14.ver1.0.g208050	HEAT repeat-containing protein 5B isoform X2
VITVvi_vMgal_v1.0.hap1.chr14	20934152	20934153	1	SNP	Mg-hap2_vs_Mg-hap1	VITVvi_vMgal_v1.0.hap1.chr14.ver1.0.g208050	HEAT repeat-containing protein 5B isoform X2
VITVvi_vMgal_v1.0.hap1.chr14	20934392	20934393	1	SNP	Mg-hap2_vs_Mg-hap1	VITVvi_vMgal_v1.0.hap1.chr14.ver1.0.g208050	HEAT repeat-containing protein 5B isoform X2
VITVvi_vMgal_v1.0.hap1.chr14	20934407	20934408	1	SNP	Mg-hap2_vs_Mg-hap1	VITVvi_vMgal_v1.0.hap1.chr14.ver1.0.g208050	HEAT repeat-containing protein 5B isoform X2
VITVvi_vMgal_v1.0.hap1.chr14	20934484	20934485	1	SNP	Mg-hap2_vs_Mg-hap1	VITVvi_vMgal_v1.0.hap1.chr14.ver1.0.g208050	HEAT repeat-containing protein 5B isoform X2
VITVvi_vMgal_v1.0.hap1.chr14	20934759	20934760	1	SNP	Mg-hap2_vs_Mg-hap1	VITVvi_vMgal_v1.0.hap1.chr14.ver1.0.g208050	HEAT repeat-containing protein 5B isoform X2
VITVvi_vMgal_v1.0.hap1.chr14	20934914	20934915	1	SNP	Mg-hap2_vs_Mg-hap1	VITVvi_vMgal_v1.0.hap1.chr14.ver1.0.g208050	HEAT repeat-containing protein 5B isoform X2
VITVvi_vMgal_v1.0.hap1.chr14	20934940	20934941	1	SNP	Mg-hap2_vs_Mg-hap1	VITVvi_vMgal_v1.0.hap1.chr14.ver1.0.g208050	HEAT repeat-containing protein 5B isoform X2
VITVvi_vMgal_v1.0.hap1.chr14	20935100	20935101	1	SNP	Mg-hap2_vs_Mg-hap1	VITVvi_vMgal_v1.0.hap1.chr14.ver1.0.g208050	HEAT repeat-containing protein 5B isoform X2
VITVvi_vMgal_v1.0.hap1.chr14	20935175	20935176	1	SNP	Mg-hap2_vs_Mg-hap1	VITVvi_vMgal_v1.0.hap1.chr14.ver1.0.g208050	HEAT repeat-containing protein 5B isoform X2
VITVvi_vMgal_v1.0.hap1.chr14	20935275	20935276	1	SNP	Mg-hap2_vs_Mg-hap1	VITVvi_vMgal_v1.0.hap1.chr14.ver1.0.g208050	HEAT repeat-containing protein 5B isoform X2
VITVvi_vMgal_v1.0.hap1.chr14	20935372	20935373	1	SNP	Mg-hap2_vs_Mg-hap1	VITVvi_vMgal_v1.0.hap1.chr14.ver1.0.g208050	HEAT repeat-containing protein 5B isoform X2
VITVvi_vMgal_v1.0.hap1.chr14	20935402	20935403	1	SNP	Mg-hap2_vs_Mg-hap1	VITVvi_vMgal_v1.0.hap1.chr14.ver1.0.g208050	HEAT repeat-containing protein 5B isoform X2
VITVvi_vMgal_v1.0.hap1.chr14	20935416	20935417	1	SNP	Mg-hap2_vs_Mg-hap1	VITVvi_vMgal_v1.0.hap1.chr14.ver1.0.g208050	HEAT repeat-containing protein 5B isoform X2
VITVvi_vMgal_v1.0.hap1.chr14	20935438	20935439	1	SNP	Mg-hap2_vs_Mg-hap1	VITVvi_vMgal_v1.0.hap1.chr14.ver1.0.g208050	HEAT repeat-containing protein 5B isoform X2
VITVvi_vMgal_v1.0.hap1.chr14	20935522	20935523	1	SNP	Mg-hap2_vs_Mg-hap1	VITVvi_vMgal_v1.0.hap1.chr14.ver1.0.g208050	HEAT repeat-containing protein 5B isoform X2
VITVvi_vMgal_v1.0.hap1.chr14	20935703	20935704	1	INS	Mg-hap2_vs_Mg-hap1	VITVvi_vMgal_v1.0.hap1.chr14.ver1.0.g208050	HEAT repeat-containing protein 5B isoform X2
VITVvi_vMgal_v1.0.hap1.chr14	20935734	20935735	1	SNP	Mg-hap2_vs_Mg-hap1	VITVvi_vMgal_v1.0.hap1.chr14.ver1.0.g208050	HEAT repeat-containing protein 5B isoform X2
VITVvi_vMgal_v1.0.hap1.chr14	20935863	20935864	1	SNP	Mg-hap2_vs_Mg-hap1	VITVvi_vMgal_v1.0.hap1.chr14.ver1.0.g208050	HEAT repeat-containing protein 5B isoform X2
VITVvi_vMgal_v1.0.hap1.chr14	20935969	20935970	1	SNP	Mg-hap2_vs_Mg-hap1	VITVvi_vMgal_v1.0.hap1.chr14.ver1.0.g208050	HEAT repeat-containing protein 5B isoform X2
VITVvi_vMgal_v1.0.hap1.chr14	20936034	20936035	1	SNP	Mg-hap2_vs_Mg-hap1	VITVvi_vMgal_v1.0.hap1.chr14.ver1.0.g208050	HEAT repeat-containing protein 5B isoform X2
VITVvi_vMgal_v1.0.hap1.chr14	20936062	20936063	1	SNP	Mg-hap2_vs_Mg-hap1	VITVvi_vMgal_v1.0.hap1.chr14.ver1.0.g208050	HEAT repeat-containing protein 5B isoform X2
VITVvi_vMgal_v1.0.hap1.chr14	20936074	20936075	1	INS	Mg-hap2_vs_Mg-hap1	VITVvi_vMgal_v1.0.hap1.chr14.ver1.0.g208050	HEAT repeat-containing protein 5B isoform X2
VITVvi_vMgal_v1.0.hap1.chr14	20936086	20936087	1	INS	Mg-hap2_vs_Mg-hap1	VITVvi_vMgal_v1.0.hap1.chr14.ver1.0.g208050	HEAT repeat-containing protein 5B isoform X2
VITVvi_vMgal_v1.0.hap1.chr14	20936180	20936181	1	SNP	Mg-hap2_vs_Mg-hap1	VITVvi_vMgal_v1.0.hap1.chr14.ver1.0.g208050	HEAT repeat-containing protein 5B isoform X2
VITVvi_vMgal_v1.0.hap1.chr14	20936303	20936304	1	SNP	Mg-hap2_vs_Mg-hap1	VITVvi_vMgal_v1.0.hap1.chr14.ver1.0.g208050	HEAT repeat-containing protein 5B isoform X2
VITVvi_vMgal_v1.0.hap1.chr14	20936342	20936343	1	SNP	Mg-hap2_vs_Mg-hap1	VITVvi_vMgal_v1.0.hap1.chr14.ver1.0.g208050	HEAT repeat-containing protein 5B isoform X2
VITVvi_vMgal_v1.0.hap1.chr14	20936558	20936559	1	SNP	Mg-hap2_vs_Mg-hap1	VITVvi_vMgal_v1.0.hap1.chr14.ver1.0.g208050	HEAT repeat-containing protein 5B isoform X2
VITVvi_vMgal_v1.0.hap1.chr14	20936568	20936569	1	SNP	Mg-hap2_vs_Mg-hap1	VITVvi_vMgal_v1.0.hap1.chr14.ver1.0.g208050	HEAT repeat-containing protein 5B isoform X2
VITVvi_vMgal_v1.0.hap1.chr14	20936631	20936632	1	SNP	Mg-hap2_vs_Mg-hap1	VITVvi_vMgal_v1.0.hap1.chr14.ver1.0.g208050	HEAT repeat-containing protein 5B isoform X2
VITVvi_vMgal_v1.0.hap1.chr14	20936875	20936876	1	SNP	Mg-hap2_vs_Mg-hap1	VITVvi_vMgal_v1.0.hap1.chr14.ver1.0.g208050	HEAT repeat-containing protein 5B isoform X2
VITVvi_vMgal_v1.0.hap1.chr14	20936880	20936881	1	SNP	Mg-hap2_vs_Mg-hap1	VITVvi_vMgal_v1.0.hap1.chr14.ver1.0.g208050	HEAT repeat-containing protein 5B isoform X2
VITVvi_vMgal_v1.0.hap1.chr14	20936885	20936886	1	SNP	Mg-hap2_vs_Mg-hap1	VITVvi_vMgal_v1.0.hap1.chr14.ver1.0.g208050	HEAT repeat-containing protein 5B isoform X2
VITVvi_vMgal_v1.0.hap1.chr14	20936937	20936938	1	SNP	Mg-hap2_vs_Mg-hap1	VITVvi_vMgal_v1.0.hap1.chr14.ver1.0.g208050	HEAT repeat-containing protein 5B isoform X2
VITVvi_vMgal_v1.0.hap1.chr14	20937059	20937060	1	SNP	Mg-hap2_vs_Mg-hap1	VITVvi_vMgal_v1.0.hap1.chr14.ver1.0.g208050	HEAT repeat-containing protein 5B isoform X2
VITVvi_vMgal_v1.0.hap1.chr14	20937072	20937073	1	SNP	Mg-hap2_vs_Mg-hap1	VITVvi_vMgal_v1.0.hap1.chr14.ver1.0.g208050	HEAT repeat-containing protein 5B isoform X2
VITVvi_vMgal_v1.0.hap1.chr14	20937151	20937152	1	SNP	Mg-hap2_vs_Mg-hap1	VITVvi_vMgal_v1.0.hap1.chr14.ver1.0.g208050	HEAT repeat-containing protein 5B isoform X2
VITVvi_vMgal_v1.0.hap1.chr14	20937252	20937253	1	SNP	Mg-hap2_vs_Mg-hap1	VITVvi_vMgal_v1.0.hap1.chr14.ver1.0.g208050	HEAT repeat-containing protein 5B isoform X2
VITVvi_vMgal_v1.0.hap1.chr14	20937354	20937355	1	SNP	Mg-hap2_vs_Mg-hap1	VITVvi_vMgal_v1.0.hap1.chr14.ver1.0.g208050	HEAT repeat-containing protein 5B isoform X2
VITVvi_vMgal_v1.0.hap1.chr14	20937498	20937499	1	SNP	Mg-hap2_vs_Mg-hap1	VITVvi_vMgal_v1.0.hap1.chr14.ver1.0.g208050	HEAT repeat-containing protein 5B isoform X2
VITVvi_vMgal_v1.0.hap1.chr14	20937555	20937556	1	SNP	Mg-hap2_vs_Mg-hap1	VITVvi_vMgal_v1.0.hap1.chr14.ver1.0.g208050	HEAT repeat-containing protein 5B isoform X2
VITVvi_vMgal_v1.0.hap1.chr14	20937560	20937561	1	SNP	Mg-hap2_vs_Mg-hap1	VITVvi_vMgal_v1.0.hap1.chr14.ver1.0.g208050	HEAT repeat-containing protein 5B isoform X2
VITVvi_vMgal_v1.0.hap1.chr14	20937637	20937638	1	SNP	Mg-hap2_vs_Mg-hap1	VITVvi_vMgal_v1.0.hap1.chr14.ver1.0.g208050	HEAT repeat-containing protein 5B isoform X2
VITVvi_vMgal_v1.0.hap1.chr14	20937699	20937700	1	INS	Mg-hap2_vs_Mg-hap1	VITVvi_vMgal_v1.0.hap1.chr14.ver1.0.g208050	HEAT repeat-containing protein 5B isoform X2
VITVvi_vMgal_v1.0.hap1.chr14	20944340	20944341	1	SNP	Mg-hap2_vs_Mg-hap1	VITVvi_vMgal_v1.0.hap1.chr14.ver1.0.g208050	HEAT repeat-containing protein 5B isoform X2
VITVvi_vMgal_v1.0.hap1.chr14	20944423	20944424	1	SNP	Mg-hap2_vs_Mg-hap1	VITVvi_vMgal_v1.0.hap1.chr14.ver1.0.g208050	HEAT repeat-containing protein 5B isoform X2
VITVvi_vMgal_v1.0.hap1.chr14	20944474	20944475	1	SNP	Mg-hap2_vs_Mg-hap1	VITVvi_vMgal_v1.0.hap1.chr14.ver1.0.g208050	HEAT repeat-containing protein 5B isoform X2
VITVvi_vMgal_v1.0.hap1.chr14	20944500	20944501	1	INS	Mg-hap2_vs_Mg-hap1	VITVvi_vMgal_v1.0.hap1.chr14.ver1.0.g208050	HEAT repeat-containing protein 5B isoform X2
VITVvi_vMgal_v1.0.hap1.chr14	20944526	20944527	1	SNP	Mg-hap2_vs_Mg-hap1	VITVvi_vMgal_v1.0.hap1.chr14.ver1.0.g208050	HEAT repeat-containing protein 5B isoform X2
VITVvi_vMgal_v1.0.hap1.chr14	20944581	20944582	1	INS	Mg-hap2_vs_Mg-hap1	VITVvi_vMgal_v1.0.hap1.chr14.ver1.0.g208050	HEAT repeat-containing protein 5B isoform X2
VITVvi_vMgal_v1.0.hap1.chr14	20944799	20944800	1	SNP	Mg-hap2_vs_Mg-hap1	VITVvi_vMgal_v1.0.hap1.chr14.ver1.0.g208050	HEAT repeat-containing protein 5B isoform X2
VITVvi_vMgal_v1.0.hap1.chr14	20944850	20944851	1	SNP	Mg-hap2_vs_Mg-hap1	VITVvi_vMgal_v1.0.hap1.chr14.ver1.0.g208050	HEAT repeat-containing protein 5B isoform X2
VITVvi_vMgal_v1.0.hap1.chr14	20945267	20945268	1	SNP	Mg-hap2_vs_Mg-hap1	VITVvi_vMgal_v1.0.hap1.chr14.ver1.0.g208050	HEAT repeat-containing protein 5B isoform X2
VITVvi_vMgal_v1.0.hap1.chr14	20945580	20945581	1	SNP	Mg-hap2_vs_Mg-hap1	VITVvi_vMgal_v1.0.hap1.chr14.ver1.0.g208050	HEAT repeat-containing protein 5B isoform X2
VITVvi_vMgal_v1.0.hap1.chr14	20945709	20945710	1	SNP	Mg-hap2_vs_Mg-hap1	VITVvi_vMgal_v1.0.hap1.chr14.ver1.0.g208050	HEAT repeat-containing protein 5B isoform X2
VITVvi_vMgal_v1.0.hap1.chr14	20945710	20945711	1	SNP	Mg-hap2_vs_Mg-hap1	VITVvi_vMgal_v1.0.hap1.chr14.ver1.0.g208050	HEAT repeat-containing protein 5B isoform X2
VITVvi_vMgal_v1.0.hap1.chr14	20946061	20946062	1	SNP	Mg-hap2_vs_Mg-hap1	VITVvi_vMgal_v1.0.hap1.chr14.ver1.0.g208050	HEAT repeat-containing protein 5B isoform X2
VITVvi_vMgal_v1.0.hap1.chr14	20946106	20946107	1	SNP	Mg-hap2_vs_Mg-hap1	VITVvi_vMgal_v1.0.hap1.chr14.ver1.0.g208050	HEAT repeat-containing protein 5B isoform X2
VITVvi_vMgal_v1.0.hap1.chr14	20946107	20946108	1	SNP	Mg-hap2_vs_Mg-hap1	VITVvi_vMgal_v1.0.hap1.chr14.ver1.0.g208050	HEAT repeat-containing protein 5B isoform X2
VITVvi_vMgal_v1.0.hap1.chr14	20946127	20946128	1	SNP	Mg-hap2_vs_Mg-hap1	VITVvi_vMgal_v1.0.hap1.chr14.ver1.0.g208050	HEAT repeat-containing protein 5B isoform X2
VITVvi_vMgal_v1.0.hap1.chr14	20946135	20946136	1	SNP	Mg-hap2_vs_Mg-hap1	VITVvi_vMgal_v1.0.hap1.chr14.ver1.0.g208050	HEAT repeat-containing protein 5B isoform X2
VITVvi_vMgal_v1.0.hap1.chr14	20946169	20946171	2	DEL	Mg-hap2_vs_Mg-hap1	VITVvi_vMgal_v1.0.hap1.chr14.ver1.0.g208050	HEAT repeat-containing protein 5B isoform X2
VITVvi_vMgal_v1.0.hap1.chr14	20946172	20946174	2	DEL	Mg-hap2_vs_Mg-hap1	VITVvi_vMgal_v1.0.hap1.chr14.ver1.0.g208050	HEAT repeat-containing protein 5B isoform X2
VITVvi_vMgal_v1.0.hap1.chr14	20946179	20946181	2	DEL	Mg-hap2_vs_Mg-hap1	VITVvi_vMgal_v1.0.hap1.chr14.ver1.0.g208050	HEAT repeat-containing protein 5B isoform X2
VITVvi_vMgal_v1.0.hap1.chr14	20946185	20946186	1	SNP	Mg-hap2_vs_Mg-hap1	VITVvi_vMgal_v1.0.hap1.chr14.ver1.0.g208050	HEAT repeat-containing protein 5B isoform X2
VITVvi_vMgal_v1.0.hap1.chr14	20946190	20946191	1	INS	Mg-hap2_vs_Mg-hap1	VITVvi_vMgal_v1.0.hap1.chr14.ver1.0.g208050	HEAT repeat-containing protein 5B isoform X2
VITVvi_vMgal_v1.0.hap1.chr14	20946196	20946197	1	SNP	Mg-hap2_vs_Mg-hap1	VITVvi_vMgal_v1.0.hap1.chr14.ver1.0.g208050	HEAT repeat-containing protein 5B isoform X2
VITVvi_vMgal_v1.0.hap1.chr14	20946268	20946269	1	SNP	Mg-hap2_vs_Mg-hap1	VITVvi_vMgal_v1.0.hap1.chr14.ver1.0.g208050	HEAT repeat-containing protein 5B isoform X2
VITVvi_vMgal_v1.0.hap1.chr14	20946402	20946403	1	INS	Mg-hap2_vs_Mg-hap1	VITVvi_vMgal_v1.0.hap1.chr14.ver1.0.g208050	HEAT repeat-containing protein 5B isoform X2
VITVvi_vMgal_v1.0.hap1.chr14	20946502	20946511	9	DEL	Mg-hap2_vs_Mg-hap1	VITVvi_vMgal_v1.0.hap1.chr14.ver1.0.g208050	HEAT repeat-containing protein 5B isoform X2
VITVvi_vMgal_v1.0.hap1.chr14	20946942	20946943	1	SNP	Mg-hap2_vs_Mg-hap1	VITVvi_vMgal_v1.0.hap1.chr14.ver1.0.g208050	HEAT repeat-containing protein 5B isoform X2
VITVvi_vMgal_v1.0.hap1.chr14	20947164	20947165	1	SNP	Mg-hap2_vs_Mg-hap1	VITVvi_vMgal_v1.0.hap1.chr14.ver1.0.g208050	HEAT repeat-containing protein 5B isoform X2
VITVvi_vMgal_v1.0.hap1.chr14	20947193	20947195	2	DEL	Mg-hap2_vs_Mg-hap1	VITVvi_vMgal_v1.0.hap1.chr14.ver1.0.g208050	HEAT repeat-containing protein 5B isoform X2
VITVvi_vMgal_v1.0.hap1.chr14	20947272	20947273	1	SNP	Mg-hap2_vs_Mg-hap1	VITVvi_vMgal_v1.0.hap1.chr14.ver1.0.g208050	HEAT repeat-containing protein 5B isoform X2
VITVvi_vMgal_v1.0.hap1.chr14	20947500	20947501	1	SNP	Mg-hap2_vs_Mg-hap1	VITVvi_vMgal_v1.0.hap1.chr14.ver1.0.g208050	HEAT repeat-containing protein 5B isoform X2
VITVvi_vMgal_v1.0.hap1.chr14	20947597	20947598	1	SNP	Mg-hap2_vs_Mg-hap1	VITVvi_vMgal_v1.0.hap1.chr14.ver1.0.g208050	HEAT repeat-containing protein 5B isoform X2
VITVvi_vMgal_v1.0.hap1.chr14	20951391	20953275	1884	DUP	Mg-hap2_vs_Mg-hap1	VITVvi_vMgal_v1.0.hap1.chr14.ver1.0.g208050	HEAT repeat-containing protein 5B isoform X2
VITVvi_vMgal_v1.0.hap1.chr14	20953492	20953493	1	SNP	Mg-hap2_vs_Mg-hap1	VITVvi_vMgal_v1.0.hap1.chr14.ver1.0.g208050	HEAT repeat-containing protein 5B isoform X2
VITVvi_vMgal_v1.0.hap1.chr14	20953782	20953783	1	SNP	Mg-hap2_vs_Mg-hap1	VITVvi_vMgal_v1.0.hap1.chr14.ver1.0.g208050	HEAT repeat-containing protein 5B isoform X2
VITVvi_vMgal_v1.0.hap1.chr14	20953860	20953861	1	SNP	Mg-hap2_vs_Mg-hap1	VITVvi_vMgal_v1.0.hap1.chr14.ver1.0.g208050	HEAT repeat-containing protein 5B isoform X2
VITVvi_vMgal_v1.0.hap1.chr14	20953912	20953913	1	SNP	Mg-hap2_vs_Mg-hap1	VITVvi_vMgal_v1.0.hap1.chr14.ver1.0.g208050	HEAT repeat-containing protein 5B isoform X2
VITVvi_vMgal_v1.0.hap1.chr14	20953956	20953958	2	DEL	Mg-hap2_vs_Mg-hap1	VITVvi_vMgal_v1.0.hap1.chr14.ver1.0.g208050	HEAT repeat-containing protein 5B isoform X2
VITVvi_vMgal_v1.0.hap1.chr14	20954059	20954060	1	SNP	Mg-hap2_vs_Mg-hap1	VITVvi_vMgal_v1.0.hap1.chr14.ver1.0.g208050	HEAT repeat-containing protein 5B isoform X2
VITVvi_vMgal_v1.0.hap1.chr14	20954181	20954182	1	SNP	Mg-hap2_vs_Mg-hap1	VITVvi_vMgal_v1.0.hap1.chr14.ver1.0.g208050	HEAT repeat-containing protein 5B isoform X2
VITVvi_vMgal_v1.0.hap1.chr14	20954398	20954399	1	SNP	Mg-hap2_vs_Mg-hap1	VITVvi_vMgal_v1.0.hap1.chr14.ver1.0.g208050	HEAT repeat-containing protein 5B isoform X2
VITVvi_vMgal_v1.0.hap1.chr14	20954579	20954580	1	SNP	Mg-hap2_vs_Mg-hap1	VITVvi_vMgal_v1.0.hap1.chr14.ver1.0.g208050	HEAT repeat-containing protein 5B isoform X2
VITVvi_vMgal_v1.0.hap1.chr14	20954901	20954902	1	SNP	Mg-hap2_vs_Mg-hap1	VITVvi_vMgal_v1.0.hap1.chr14.ver1.0.g208050	HEAT repeat-containing protein 5B isoform X2
VITVvi_vMgal_v1.0.hap1.chr14	20954907	20954908	1	SNP	Mg-hap2_vs_Mg-hap1	VITVvi_vMgal_v1.0.hap1.chr14.ver1.0.g208050	HEAT repeat-containing protein 5B isoform X2
VITVvi_vMgal_v1.0.hap1.chr14	20954975	20954976	1	SNP	Mg-hap2_vs_Mg-hap1	VITVvi_vMgal_v1.0.hap1.chr14.ver1.0.g208050	HEAT repeat-containing protein 5B isoform X2
VITVvi_vMgal_v1.0.hap1.chr14	20955278	20955279	1	SNP	Mg-hap2_vs_Mg-hap1	VITVvi_vMgal_v1.0.hap1.chr14.ver1.0.g208050	HEAT repeat-containing protein 5B isoform X2
VITVvi_vMgal_v1.0.hap1.chr14	20955358	20955359	1	INS	Mg-hap2_vs_Mg-hap1	VITVvi_vMgal_v1.0.hap1.chr14.ver1.0.g208050	HEAT repeat-containing protein 5B isoform X2
VITVvi_vMgal_v1.0.hap1.chr14	20955359	20955360	1	INS	Mg-hap2_vs_Mg-hap1	VITVvi_vMgal_v1.0.hap1.chr14.ver1.0.g208050	HEAT repeat-containing protein 5B isoform X2
VITVvi_vMgal_v1.0.hap1.chr14	20955382	20955383	1	SNP	Mg-hap2_vs_Mg-hap1	VITVvi_vMgal_v1.0.hap1.chr14.ver1.0.g208050	HEAT repeat-containing protein 5B isoform X2
VITVvi_vMgal_v1.0.hap1.chr14	20955953	20955954	1	SNP	Mg-hap2_vs_Mg-hap1	VITVvi_vMgal_v1.0.hap1.chr14.ver1.0.g208050	HEAT repeat-containing protein 5B isoform X2
VITVvi_vMgal_v1.0.hap1.chr14	20956259	20956260	1	SNP	Mg-hap2_vs_Mg-hap1	VITVvi_vMgal_v1.0.hap1.chr14.ver1.0.g208050	HEAT repeat-containing protein 5B isoform X2
VITVvi_vMgal_v1.0.hap1.chr14	20956260	20956261	1	SNP	Mg-hap2_vs_Mg-hap1	VITVvi_vMgal_v1.0.hap1.chr14.ver1.0.g208050	HEAT repeat-containing protein 5B isoform X2
VITVvi_vMgal_v1.0.hap1.chr14	20956323	20956324	1	SNP	Mg-hap2_vs_Mg-hap1	VITVvi_vMgal_v1.0.hap1.chr14.ver1.0.g208050	HEAT repeat-containing protein 5B isoform X2
VITVvi_vMgal_v1.0.hap1.chr14	20956430	20956431	1	SNP	Mg-hap2_vs_Mg-hap1	VITVvi_vMgal_v1.0.hap1.chr14.ver1.0.g208050	HEAT repeat-containing protein 5B isoform X2
VITVvi_vMgal_v1.0.hap1.chr14	20956647	20956648	1	SNP	Mg-hap2_vs_Mg-hap1	VITVvi_vMgal_v1.0.hap1.chr14.ver1.0.g208050	HEAT repeat-containing protein 5B isoform X2
VITVvi_vMgal_v1.0.hap1.chr14	20956970	20956971	1	SNP	Mg-hap2_vs_Mg-hap1	VITVvi_vMgal_v1.0.hap1.chr14.ver1.0.g208050	HEAT repeat-containing protein 5B isoform X2
VITVvi_vMgal_v1.0.hap1.chr14	20957083	20957084	1	SNP	Mg-hap2_vs_Mg-hap1	VITVvi_vMgal_v1.0.hap1.chr14.ver1.0.g208050	HEAT repeat-containing protein 5B isoform X2
VITVvi_vMgal_v1.0.hap1.chr14	20957237	20957238	1	SNP	Mg-hap2_vs_Mg-hap1	VITVvi_vMgal_v1.0.hap1.chr14.ver1.0.g208050	HEAT repeat-containing protein 5B isoform X2
VITVvi_vMgal_v1.0.hap1.chr14	20957262	20957263	1	SNP	Mg-hap2_vs_Mg-hap1	VITVvi_vMgal_v1.0.hap1.chr14.ver1.0.g208050	HEAT repeat-containing protein 5B isoform X2
VITVvi_vMgal_v1.0.hap1.chr14	20957295	20957296	1	SNP	Mg-hap2_vs_Mg-hap1	VITVvi_vMgal_v1.0.hap1.chr14.ver1.0.g208050	HEAT repeat-containing protein 5B isoform X2
VITVvi_vMgal_v1.0.hap1.chr14	20957356	20957357	1	INS	Mg-hap2_vs_Mg-hap1	VITVvi_vMgal_v1.0.hap1.chr14.ver1.0.g208050	HEAT repeat-containing protein 5B isoform X2
VITVvi_vMgal_v1.0.hap1.chr14	20957372	20957373	1	SNP	Mg-hap2_vs_Mg-hap1	VITVvi_vMgal_v1.0.hap1.chr14.ver1.0.g208050	HEAT repeat-containing protein 5B isoform X2
VITVvi_vMgal_v1.0.hap1.chr14	20957549	20957550	1	SNP	Mg-hap2_vs_Mg-hap1	VITVvi_vMgal_v1.0.hap1.chr14.ver1.0.g208050	HEAT repeat-containing protein 5B isoform X2
VITVvi_vMgal_v1.0.hap1.chr14	20957805	20957806	1	SNP	Mg-hap2_vs_Mg-hap1	VITVvi_vMgal_v1.0.hap1.chr14.ver1.0.g208050	HEAT repeat-containing protein 5B isoform X2
VITVvi_vMgal_v1.0.hap1.chr14	20957816	20957817	1	SNP	Mg-hap2_vs_Mg-hap1	VITVvi_vMgal_v1.0.hap1.chr14.ver1.0.g208050	HEAT repeat-containing protein 5B isoform X2
VITVvi_vMgal_v1.0.hap1.chr14	20957818	20957819	1	SNP	Mg-hap2_vs_Mg-hap1	VITVvi_vMgal_v1.0.hap1.chr14.ver1.0.g208050	HEAT repeat-containing protein 5B isoform X2
VITVvi_vMgal_v1.0.hap1.chr14	20957821	20957822	1	SNP	Mg-hap2_vs_Mg-hap1	VITVvi_vMgal_v1.0.hap1.chr14.ver1.0.g208050	HEAT repeat-containing protein 5B isoform X2
VITVvi_vMgal_v1.0.hap1.chr14	20957886	20957893	7	DEL	Mg-hap2_vs_Mg-hap1	VITVvi_vMgal_v1.0.hap1.chr14.ver1.0.g208050	HEAT repeat-containing protein 5B isoform X2
VITVvi_vMgal_v1.0.hap1.chr14	20958008	20958009	1	SNP	Mg-hap2_vs_Mg-hap1	VITVvi_vMgal_v1.0.hap1.chr14.ver1.0.g208050	HEAT repeat-containing protein 5B isoform X2
VITVvi_vMgal_v1.0.hap1.chr14	20958017	20958018	1	SNP	Mg-hap2_vs_Mg-hap1	VITVvi_vMgal_v1.0.hap1.chr14.ver1.0.g208050	HEAT repeat-containing protein 5B isoform X2
VITVvi_vMgal_v1.0.hap1.chr14	20958143	20958145	2	DEL	Mg-hap2_vs_Mg-hap1	VITVvi_vMgal_v1.0.hap1.chr14.ver1.0.g208050	HEAT repeat-containing protein 5B isoform X2
VITVvi_vMgal_v1.0.hap1.chr14	20958146	20958147	1	SNP	Mg-hap2_vs_Mg-hap1	VITVvi_vMgal_v1.0.hap1.chr14.ver1.0.g208050	HEAT repeat-containing protein 5B isoform X2
VITVvi_vMgal_v1.0.hap1.chr14	20958436	20958437	1	SNP	Mg-hap2_vs_Mg-hap1	VITVvi_vMgal_v1.0.hap1.chr14.ver1.0.g208050	HEAT repeat-containing protein 5B isoform X2
VITVvi_vMgal_v1.0.hap1.chr14	20958495	20958496	1	SNP	Mg-hap2_vs_Mg-hap1	VITVvi_vMgal_v1.0.hap1.chr14.ver1.0.g208050	HEAT repeat-containing protein 5B isoform X2
VITVvi_vMgal_v1.0.hap1.chr14	20958615	20958616	1	SNP	Mg-hap2_vs_Mg-hap1	VITVvi_vMgal_v1.0.hap1.chr14.ver1.0.g208050	HEAT repeat-containing protein 5B isoform X2
VITVvi_vMgal_v1.0.hap1.chr14	20958694	20958695	1	SNP	Mg-hap2_vs_Mg-hap1	VITVvi_vMgal_v1.0.hap1.chr14.ver1.0.g208050	HEAT repeat-containing protein 5B isoform X2
VITVvi_vMgal_v1.0.hap1.chr14	20958824	20958825	1	SNP	Mg-hap2_vs_Mg-hap1	VITVvi_vMgal_v1.0.hap1.chr14.ver1.0.g208050	HEAT repeat-containing protein 5B isoform X2
VITVvi_vMgal_v1.0.hap1.chr14	20959110	20959111	1	SNP	Mg-hap2_vs_Mg-hap1	VITVvi_vMgal_v1.0.hap1.chr14.ver1.0.g208050	HEAT repeat-containing protein 5B isoform X2
VITVvi_vMgal_v1.0.hap1.chr14	20959281	20959306	25	DEL	Mg-hap2_vs_Mg-hap1	VITVvi_vMgal_v1.0.hap1.chr14.ver1.0.g208050	HEAT repeat-containing protein 5B isoform X2
VITVvi_vMgal_v1.0.hap1.chr14	20959367	20959368	1	INS	Mg-hap2_vs_Mg-hap1	VITVvi_vMgal_v1.0.hap1.chr14.ver1.0.g208050	HEAT repeat-containing protein 5B isoform X2
VITVvi_vMgal_v1.0.hap1.chr14	20959369	20959370	1	SNP	Mg-hap2_vs_Mg-hap1	VITVvi_vMgal_v1.0.hap1.chr14.ver1.0.g208050	HEAT repeat-containing protein 5B isoform X2
VITVvi_vMgal_v1.0.hap1.chr14	20959370	20959371	1	SNP	Mg-hap2_vs_Mg-hap1	VITVvi_vMgal_v1.0.hap1.chr14.ver1.0.g208050	HEAT repeat-containing protein 5B isoform X2
VITVvi_vMgal_v1.0.hap1.chr14	20959667	20959669	2	DEL	Mg-hap2_vs_Mg-hap1	VITVvi_vMgal_v1.0.hap1.chr14.ver1.0.g208050	HEAT repeat-containing protein 5B isoform X2
VITVvi_vMgal_v1.0.hap1.chr14	20959821	20959822	1	SNP	Mg-hap2_vs_Mg-hap1	VITVvi_vMgal_v1.0.hap1.chr14.ver1.0.g208050	HEAT repeat-containing protein 5B isoform X2
VITVvi_vMgal_v1.0.hap1.chr14	20959839	20959840	1	SNP	Mg-hap2_vs_Mg-hap1	VITVvi_vMgal_v1.0.hap1.chr14.ver1.0.g208050	HEAT repeat-containing protein 5B isoform X2
VITVvi_vMgal_v1.0.hap1.chr14	20959841	20959842	1	SNP	Mg-hap2_vs_Mg-hap1	VITVvi_vMgal_v1.0.hap1.chr14.ver1.0.g208050	HEAT repeat-containing protein 5B isoform X2
VITVvi_vMgal_v1.0.hap1.chr14	20960086	20960087	1	SNP	Mg-hap2_vs_Mg-hap1	VITVvi_vMgal_v1.0.hap1.chr14.ver1.0.g208050	HEAT repeat-containing protein 5B isoform X2
VITVvi_vMgal_v1.0.hap1.chr14	20960333	20960334	1	SNP	Mg-hap2_vs_Mg-hap1	VITVvi_vMgal_v1.0.hap1.chr14.ver1.0.g208050	HEAT repeat-containing protein 5B isoform X2
VITVvi_vMgal_v1.0.hap1.chr14	20960462	20963169	2707	DUP	Mg-hap2_vs_Mg-hap1	VITVvi_vMgal_v1.0.hap1.chr14.ver1.0.g208050	HEAT repeat-containing protein 5B isoform X2
VITVvi_vMgal_v1.0.hap1.chr14	20960462	20963169	2707	DUP	Mg-hap2_vs_Mg-hap1	VITVvi_vMgal_v1.0.hap1.chr14.ver1.0.g208050	HEAT repeat-containing protein 5B isoform X2
VITVvi_vMgal_v1.0.hap1.chr14	20963257	20963258	1	SNP	Mg-hap2_vs_Mg-hap1	VITVvi_vMgal_v1.0.hap1.chr14.ver1.0.g208050	HEAT repeat-containing protein 5B isoform X2
VITVvi_vMgal_v1.0.hap1.chr14	20963290	20963291	1	SNP	Mg-hap2_vs_Mg-hap1	VITVvi_vMgal_v1.0.hap1.chr14.ver1.0.g208050	HEAT repeat-containing protein 5B isoform X2
VITVvi_vMgal_v1.0.hap1.chr14	20963350	20963351	1	SNP	Mg-hap2_vs_Mg-hap1	VITVvi_vMgal_v1.0.hap1.chr14.ver1.0.g208050	HEAT repeat-containing protein 5B isoform X2
VITVvi_vMgal_v1.0.hap1.chr14	20963453	20963454	1	SNP	Mg-hap2_vs_Mg-hap1	VITVvi_vMgal_v1.0.hap1.chr14.ver1.0.g208050	HEAT repeat-containing protein 5B isoform X2
VITVvi_vMgal_v1.0.hap1.chr14	20963454	20963455	1	SNP	Mg-hap2_vs_Mg-hap1	VITVvi_vMgal_v1.0.hap1.chr14.ver1.0.g208050	HEAT repeat-containing protein 5B isoform X2
VITVvi_vMgal_v1.0.hap1.chr14	20963809	20963810	1	SNP	Mg-hap2_vs_Mg-hap1	VITVvi_vMgal_v1.0.hap1.chr14.ver1.0.g208050	HEAT repeat-containing protein 5B isoform X2
VITVvi_vMgal_v1.0.hap1.chr14	20963847	20963848	1	SNP	Mg-hap2_vs_Mg-hap1	VITVvi_vMgal_v1.0.hap1.chr14.ver1.0.g208050	HEAT repeat-containing protein 5B isoform X2
VITVvi_vMgal_v1.0.hap1.chr14	20964300	20964301	1	SNP	Mg-hap2_vs_Mg-hap1	VITVvi_vMgal_v1.0.hap1.chr14.ver1.0.g208050	HEAT repeat-containing protein 5B isoform X2
VITVvi_vMgal_v1.0.hap1.chr14	20964309	20964310	1	SNP	Mg-hap2_vs_Mg-hap1	VITVvi_vMgal_v1.0.hap1.chr14.ver1.0.g208050	HEAT repeat-containing protein 5B isoform X2
VITVvi_vMgal_v1.0.hap1.chr14	20964513	20964514	1	SNP	Mg-hap2_vs_Mg-hap1	VITVvi_vMgal_v1.0.hap1.chr14.ver1.0.g208050	HEAT repeat-containing protein 5B isoform X2
VITVvi_vMgal_v1.0.hap1.chr14	20964728	20964729	1	SNP	Mg-hap2_vs_Mg-hap1	VITVvi_vMgal_v1.0.hap1.chr14.ver1.0.g208050	HEAT repeat-containing protein 5B isoform X2
VITVvi_vMgal_v1.0.hap1.chr14	20964785	20964786	1	SNP	Mg-hap2_vs_Mg-hap1	VITVvi_vMgal_v1.0.hap1.chr14.ver1.0.g208050	HEAT repeat-containing protein 5B isoform X2
VITVvi_vMgal_v1.0.hap1.chr14	20965083	20965084	1	SNP	Mg-hap2_vs_Mg-hap1	VITVvi_vMgal_v1.0.hap1.chr14.ver1.0.g208050	HEAT repeat-containing protein 5B isoform X2
VITVvi_vMgal_v1.0.hap1.chr14	20965119	20965122	3	DEL	Mg-hap2_vs_Mg-hap1	VITVvi_vMgal_v1.0.hap1.chr14.ver1.0.g208050	HEAT repeat-containing protein 5B isoform X2
VITVvi_vMgal_v1.0.hap1.chr14	20965225	20965226	1	SNP	Mg-hap2_vs_Mg-hap1	VITVvi_vMgal_v1.0.hap1.chr14.ver1.0.g208050	HEAT repeat-containing protein 5B isoform X2
VITVvi_vMgal_v1.0.hap1.chr14	20965280	20965281	1	SNP	Mg-hap2_vs_Mg-hap1	VITVvi_vMgal_v1.0.hap1.chr14.ver1.0.g208050	HEAT repeat-containing protein 5B isoform X2
VITVvi_vMgal_v1.0.hap1.chr14	20965281	20965282	1	SNP	Mg-hap2_vs_Mg-hap1	VITVvi_vMgal_v1.0.hap1.chr14.ver1.0.g208050	HEAT repeat-containing protein 5B isoform X2
VITVvi_vMgal_v1.0.hap1.chr14	20965466	20965467	1	SNP	Mg-hap2_vs_Mg-hap1	VITVvi_vMgal_v1.0.hap1.chr14.ver1.0.g208050	HEAT repeat-containing protein 5B isoform X2
VITVvi_vMgal_v1.0.hap1.chr14	20965591	20965592	1	SNP	Mg-hap2_vs_Mg-hap1	VITVvi_vMgal_v1.0.hap1.chr14.ver1.0.g208050	HEAT repeat-containing protein 5B isoform X2
VITVvi_vMgal_v1.0.hap1.chr14	20965673	20965674	1	SNP	Mg-hap2_vs_Mg-hap1	VITVvi_vMgal_v1.0.hap1.chr14.ver1.0.g208050	HEAT repeat-containing protein 5B isoform X2
VITVvi_vMgal_v1.0.hap1.chr14	20965838	20965839	1	SNP	Mg-hap2_vs_Mg-hap1	VITVvi_vMgal_v1.0.hap1.chr14.ver1.0.g208050	HEAT repeat-containing protein 5B isoform X2
VITVvi_vMgal_v1.0.hap1.chr14	20965840	20965841	1	SNP	Mg-hap2_vs_Mg-hap1	VITVvi_vMgal_v1.0.hap1.chr14.ver1.0.g208050	HEAT repeat-containing protein 5B isoform X2
VITVvi_vMgal_v1.0.hap1.chr14	20965975	20965976	1	SNP	Mg-hap2_vs_Mg-hap1	VITVvi_vMgal_v1.0.hap1.chr14.ver1.0.g208050	HEAT repeat-containing protein 5B isoform X2
VITVvi_vMgal_v1.0.hap1.chr14	20966180	20966181	1	SNP	Mg-hap2_vs_Mg-hap1	VITVvi_vMgal_v1.0.hap1.chr14.ver1.0.g208050	HEAT repeat-containing protein 5B isoform X2
VITVvi_vMgal_v1.0.hap1.chr14	20966451	20966452	1	SNP	Mg-hap2_vs_Mg-hap1	VITVvi_vMgal_v1.0.hap1.chr14.ver1.0.g208050	HEAT repeat-containing protein 5B isoform X2
VITVvi_vMgal_v1.0.hap1.chr14	20966507	20966509	2	DEL	Mg-hap2_vs_Mg-hap1	VITVvi_vMgal_v1.0.hap1.chr14.ver1.0.g208050	HEAT repeat-containing protein 5B isoform X2
VITVvi_vMgal_v1.0.hap1.chr14	20966533	20966535	2	DEL	Mg-hap2_vs_Mg-hap1	VITVvi_vMgal_v1.0.hap1.chr14.ver1.0.g208050	HEAT repeat-containing protein 5B isoform X2
VITVvi_vMgal_v1.0.hap1.chr14	20966605	20966606	1	SNP	Mg-hap2_vs_Mg-hap1	VITVvi_vMgal_v1.0.hap1.chr14.ver1.0.g208050	HEAT repeat-containing protein 5B isoform X2
VITVvi_vMgal_v1.0.hap1.chr14	20966793	20966794	1	SNP	Mg-hap2_vs_Mg-hap1	VITVvi_vMgal_v1.0.hap1.chr14.ver1.0.g208050	HEAT repeat-containing protein 5B isoform X2
VITVvi_vMgal_v1.0.hap1.chr14	20966918	20966919	1	SNP	Mg-hap2_vs_Mg-hap1	VITVvi_vMgal_v1.0.hap1.chr14.ver1.0.g208050	HEAT repeat-containing protein 5B isoform X2
VITVvi_vMgal_v1.0.hap1.chr14	20966935	20966936	1	SNP	Mg-hap2_vs_Mg-hap1	VITVvi_vMgal_v1.0.hap1.chr14.ver1.0.g208050	HEAT repeat-containing protein 5B isoform X2
VITVvi_vMgal_v1.0.hap1.chr14	20967130	20967131	1	SNP	Mg-hap2_vs_Mg-hap1	VITVvi_vMgal_v1.0.hap1.chr14.ver1.0.g208050	HEAT repeat-containing protein 5B isoform X2
VITVvi_vMgal_v1.0.hap1.chr14	20967213	20967214	1	SNP	Mg-hap2_vs_Mg-hap1	VITVvi_vMgal_v1.0.hap1.chr14.ver1.0.g208050	HEAT repeat-containing protein 5B isoform X2
VITVvi_vMgal_v1.0.hap1.chr14	20967263	20967264	1	SNP	Mg-hap2_vs_Mg-hap1	VITVvi_vMgal_v1.0.hap1.chr14.ver1.0.g208050	HEAT repeat-containing protein 5B isoform X2
VITVvi_vMgal_v1.0.hap1.chr14	20967371	20967372	1	SNP	Mg-hap2_vs_Mg-hap1	VITVvi_vMgal_v1.0.hap1.chr14.ver1.0.g208050	HEAT repeat-containing protein 5B isoform X2
VITVvi_vMgal_v1.0.hap1.chr14	20967450	20967451	1	SNP	Mg-hap2_vs_Mg-hap1	VITVvi_vMgal_v1.0.hap1.chr14.ver1.0.g208050	HEAT repeat-containing protein 5B isoform X2
VITVvi_vMgal_v1.0.hap1.chr14	20967477	20967478	1	SNP	Mg-hap2_vs_Mg-hap1	VITVvi_vMgal_v1.0.hap1.chr14.ver1.0.g208050	HEAT repeat-containing protein 5B isoform X2
VITVvi_vMgal_v1.0.hap1.chr14	20967509	20967510	1	SNP	Mg-hap2_vs_Mg-hap1	VITVvi_vMgal_v1.0.hap1.chr14.ver1.0.g208050	HEAT repeat-containing protein 5B isoform X2
VITVvi_vMgal_v1.0.hap1.chr14	20967513	20967514	1	SNP	Mg-hap2_vs_Mg-hap1	VITVvi_vMgal_v1.0.hap1.chr14.ver1.0.g208050	HEAT repeat-containing protein 5B isoform X2
VITVvi_vMgal_v1.0.hap1.chr14	20967616	20967617	1	SNP	Mg-hap2_vs_Mg-hap1	VITVvi_vMgal_v1.0.hap1.chr14.ver1.0.g208050	HEAT repeat-containing protein 5B isoform X2
VITVvi_vMgal_v1.0.hap1.chr14	20967642	20967643	1	SNP	Mg-hap2_vs_Mg-hap1	VITVvi_vMgal_v1.0.hap1.chr14.ver1.0.g208050	HEAT repeat-containing protein 5B isoform X2
VITVvi_vMgal_v1.0.hap1.chr14	20967659	20967660	1	SNP	Mg-hap2_vs_Mg-hap1	VITVvi_vMgal_v1.0.hap1.chr14.ver1.0.g208050	HEAT repeat-containing protein 5B isoform X2
VITVvi_vMgal_v1.0.hap1.chr14	20967678	20967679	1	SNP	Mg-hap2_vs_Mg-hap1	VITVvi_vMgal_v1.0.hap1.chr14.ver1.0.g208050	HEAT repeat-containing protein 5B isoform X2
VITVvi_vMgal_v1.0.hap1.chr14	20967701	20967702	1	SNP	Mg-hap2_vs_Mg-hap1	VITVvi_vMgal_v1.0.hap1.chr14.ver1.0.g208050	HEAT repeat-containing protein 5B isoform X2
VITVvi_vMgal_v1.0.hap1.chr14	20967770	20967771	1	INS	Mg-hap2_vs_Mg-hap1	VITVvi_vMgal_v1.0.hap1.chr14.ver1.0.g208050	HEAT repeat-containing protein 5B isoform X2
VITVvi_vMgal_v1.0.hap1.chr14	20967788	20967789	1	SNP	Mg-hap2_vs_Mg-hap1	VITVvi_vMgal_v1.0.hap1.chr14.ver1.0.g208050	HEAT repeat-containing protein 5B isoform X2
VITVvi_vMgal_v1.0.hap1.chr14	20967861	20967862	1	SNP	Mg-hap2_vs_Mg-hap1	VITVvi_vMgal_v1.0.hap1.chr14.ver1.0.g208050	HEAT repeat-containing protein 5B isoform X2
VITVvi_vMgal_v1.0.hap1.chr14	20967962	20967963	1	SNP	Mg-hap2_vs_Mg-hap1	VITVvi_vMgal_v1.0.hap1.chr14.ver1.0.g208050	HEAT repeat-containing protein 5B isoform X2
VITVvi_vMgal_v1.0.hap1.chr14	20968008	20968009	1	SNP	Mg-hap2_vs_Mg-hap1	VITVvi_vMgal_v1.0.hap1.chr14.ver1.0.g208050	HEAT repeat-containing protein 5B isoform X2
VITVvi_vMgal_v1.0.hap1.chr14	20968220	20968221	1	SNP	Mg-hap2_vs_Mg-hap1	VITVvi_vMgal_v1.0.hap1.chr14.ver1.0.g208050	HEAT repeat-containing protein 5B isoform X2
VITVvi_vMgal_v1.0.hap1.chr14	20968317	20968318	1	SNP	Mg-hap2_vs_Mg-hap1	VITVvi_vMgal_v1.0.hap1.chr14.ver1.0.g208050	HEAT repeat-containing protein 5B isoform X2
VITVvi_vMgal_v1.0.hap1.chr14	20968546	20968547	1	SNP	Mg-hap2_vs_Mg-hap1	VITVvi_vMgal_v1.0.hap1.chr14.ver1.0.g208050	HEAT repeat-containing protein 5B isoform X2
VITVvi_vMgal_v1.0.hap1.chr14	20968592	20968593	1	SNP	Mg-hap2_vs_Mg-hap1	VITVvi_vMgal_v1.0.hap1.chr14.ver1.0.g208050	HEAT repeat-containing protein 5B isoform X2
VITVvi_vMgal_v1.0.hap1.chr14	20968879	20968880	1	SNP	Mg-hap2_vs_Mg-hap1	VITVvi_vMgal_v1.0.hap1.chr14.ver1.0.g208050	HEAT repeat-containing protein 5B isoform X2
VITVvi_vMgal_v1.0.hap1.chr14	20968952	20968953	1	SNP	Mg-hap2_vs_Mg-hap1	VITVvi_vMgal_v1.0.hap1.chr14.ver1.0.g208050	HEAT repeat-containing protein 5B isoform X2
VITVvi_vMgal_v1.0.hap1.chr14	20968980	20968981	1	SNP	Mg-hap2_vs_Mg-hap1	VITVvi_vMgal_v1.0.hap1.chr14.ver1.0.g208050	HEAT repeat-containing protein 5B isoform X2
VITVvi_vMgal_v1.0.hap1.chr14	20968991	20968992	1	SNP	Mg-hap2_vs_Mg-hap1	VITVvi_vMgal_v1.0.hap1.chr14.ver1.0.g208050	HEAT repeat-containing protein 5B isoform X2
VITVvi_vMgal_v1.0.hap1.chr14	20969250	20969251	1	SNP	Mg-hap2_vs_Mg-hap1	VITVvi_vMgal_v1.0.hap1.chr14.ver1.0.g208050	HEAT repeat-containing protein 5B isoform X2
VITVvi_vMgal_v1.0.hap1.chr14	20969364	20969365	1	SNP	Mg-hap2_vs_Mg-hap1	VITVvi_vMgal_v1.0.hap1.chr14.ver1.0.g208050	HEAT repeat-containing protein 5B isoform X2
VITVvi_vMgal_v1.0.hap1.chr14	20969419	20969420	1	SNP	Mg-hap2_vs_Mg-hap1	VITVvi_vMgal_v1.0.hap1.chr14.ver1.0.g208050	HEAT repeat-containing protein 5B isoform X2
VITVvi_vMgal_v1.0.hap1.chr14	20969465	20969466	1	SNP	Mg-hap2_vs_Mg-hap1	VITVvi_vMgal_v1.0.hap1.chr14.ver1.0.g208050	HEAT repeat-containing protein 5B isoform X2
VITVvi_vMgal_v1.0.hap1.chr14	20972023	20973014	991	DUP	Mg-hap2_vs_Mg-hap1	VITVvi_vMgal_v1.0.hap1.chr14.ver1.0.g208050	HEAT repeat-containing protein 5B isoform X2
VITVvi_vMgal_v1.0.hap1.chr14	20973013	20973365	352	DUP	Mg-hap2_vs_Mg-hap1	VITVvi_vMgal_v1.0.hap1.chr14.ver1.0.g208050	HEAT repeat-containing protein 5B isoform X2
VITVvi_vMgal_v1.0.hap1.chr14	20973347	20973935	588	DUP	Mg-hap2_vs_Mg-hap1	VITVvi_vMgal_v1.0.hap1.chr14.ver1.0.g208050	HEAT repeat-containing protein 5B isoform X2
VITVvi_vMgal_v1.0.hap1.chr14	20973982	20973983	1	SNP	Mg-hap2_vs_Mg-hap1	VITVvi_vMgal_v1.0.hap1.chr14.ver1.0.g208050	HEAT repeat-containing protein 5B isoform X2
VITVvi_vMgal_v1.0.hap1.chr14	20974142	20974143	1	SNP	Mg-hap2_vs_Mg-hap1	VITVvi_vMgal_v1.0.hap1.chr14.ver1.0.g208050	HEAT repeat-containing protein 5B isoform X2
VITVvi_vMgal_v1.0.hap1.chr14	20974280	20974281	1	INS	Mg-hap2_vs_Mg-hap1	VITVvi_vMgal_v1.0.hap1.chr14.ver1.0.g208050	HEAT repeat-containing protein 5B isoform X2
VITVvi_vMgal_v1.0.hap1.chr14	20974287	20974288	1	INS	Mg-hap2_vs_Mg-hap1	VITVvi_vMgal_v1.0.hap1.chr14.ver1.0.g208050	HEAT repeat-containing protein 5B isoform X2
VITVvi_vMgal_v1.0.hap1.chr14	20974295	20974296	1	INS	Mg-hap2_vs_Mg-hap1	VITVvi_vMgal_v1.0.hap1.chr14.ver1.0.g208050	HEAT repeat-containing protein 5B isoform X2
VITVvi_vMgal_v1.0.hap1.chr14	20974299	20974300	1	INS	Mg-hap2_vs_Mg-hap1	VITVvi_vMgal_v1.0.hap1.chr14.ver1.0.g208050	HEAT repeat-containing protein 5B isoform X2
VITVvi_vMgal_v1.0.hap1.chr14	20974343	20974344	1	SNP	Mg-hap2_vs_Mg-hap1	VITVvi_vMgal_v1.0.hap1.chr14.ver1.0.g208050	HEAT repeat-containing protein 5B isoform X2
VITVvi_vMgal_v1.0.hap1.chr14	20974350	20974351	1	SNP	Mg-hap2_vs_Mg-hap1	VITVvi_vMgal_v1.0.hap1.chr14.ver1.0.g208050	HEAT repeat-containing protein 5B isoform X2
VITVvi_vMgal_v1.0.hap1.chr14	20974542	20974543	1	SNP	Mg-hap2_vs_Mg-hap1	VITVvi_vMgal_v1.0.hap1.chr14.ver1.0.g208050	HEAT repeat-containing protein 5B isoform X2
VITVvi_vMgal_v1.0.hap1.chr14	20974624	20974625	1	SNP	Mg-hap2_vs_Mg-hap1	VITVvi_vMgal_v1.0.hap1.chr14.ver1.0.g208050	HEAT repeat-containing protein 5B isoform X2
VITVvi_vMgal_v1.0.hap1.chr14	20974634	20974635	1	SNP	Mg-hap2_vs_Mg-hap1	VITVvi_vMgal_v1.0.hap1.chr14.ver1.0.g208050	HEAT repeat-containing protein 5B isoform X2
VITVvi_vMgal_v1.0.hap1.chr14	20974826	20974827	1	INS	Mg-hap2_vs_Mg-hap1	VITVvi_vMgal_v1.0.hap1.chr14.ver1.0.g208050	HEAT repeat-containing protein 5B isoform X2
VITVvi_vMgal_v1.0.hap1.chr14	20974980	20974981	1	SNP	Mg-hap2_vs_Mg-hap1	VITVvi_vMgal_v1.0.hap1.chr14.ver1.0.g208050	HEAT repeat-containing protein 5B isoform X2
VITVvi_vMgal_v1.0.hap1.chr14	20975095	20975096	1	SNP	Mg-hap2_vs_Mg-hap1	VITVvi_vMgal_v1.0.hap1.chr14.ver1.0.g208050	HEAT repeat-containing protein 5B isoform X2
VITVvi_vMgal_v1.0.hap1.chr14	20975152	20975153	1	INS	Mg-hap2_vs_Mg-hap1	VITVvi_vMgal_v1.0.hap1.chr14.ver1.0.g208050	HEAT repeat-containing protein 5B isoform X2
VITVvi_vMgal_v1.0.hap1.chr14	20975435	20975436	1	SNP	Mg-hap2_vs_Mg-hap1	VITVvi_vMgal_v1.0.hap1.chr14.ver1.0.g208050	HEAT repeat-containing protein 5B isoform X2
VITVvi_vMgal_v1.0.hap1.chr14	20975466	20975468	2	DEL	Mg-hap2_vs_Mg-hap1	VITVvi_vMgal_v1.0.hap1.chr14.ver1.0.g208050	HEAT repeat-containing protein 5B isoform X2
VITVvi_vMgal_v1.0.hap1.chr14	20975481	20975482	1	SNP	Mg-hap2_vs_Mg-hap1	VITVvi_vMgal_v1.0.hap1.chr14.ver1.0.g208050	HEAT repeat-containing protein 5B isoform X2
VITVvi_vMgal_v1.0.hap1.chr14	20975585	20975586	1	SNP	Mg-hap2_vs_Mg-hap1	VITVvi_vMgal_v1.0.hap1.chr14.ver1.0.g208050	HEAT repeat-containing protein 5B isoform X2
VITVvi_vMgal_v1.0.hap1.chr14	20975652	20975654	2	DEL	Mg-hap2_vs_Mg-hap1	VITVvi_vMgal_v1.0.hap1.chr14.ver1.0.g208050	HEAT repeat-containing protein 5B isoform X2
VITVvi_vMgal_v1.0.hap1.chr14	20975861	20975863	2	DEL	Mg-hap2_vs_Mg-hap1	VITVvi_vMgal_v1.0.hap1.chr14.ver1.0.g208050	HEAT repeat-containing protein 5B isoform X2
VITVvi_vMgal_v1.0.hap1.chr14	20975923	20975924	1	SNP	Mg-hap2_vs_Mg-hap1	VITVvi_vMgal_v1.0.hap1.chr14.ver1.0.g208050	HEAT repeat-containing protein 5B isoform X2
VITVvi_vMgal_v1.0.hap1.chr14	20976115	20976116	1	SNP	Mg-hap2_vs_Mg-hap1	VITVvi_vMgal_v1.0.hap1.chr14.ver1.0.g208050	HEAT repeat-containing protein 5B isoform X2
VITVvi_vMgal_v1.0.hap1.chr14	20976304	20976305	1	SNP	Mg-hap2_vs_Mg-hap1	VITVvi_vMgal_v1.0.hap1.chr14.ver1.0.g208050	HEAT repeat-containing protein 5B isoform X2
VITVvi_vMgal_v1.0.hap1.chr14	20976620	20976621	1	SNP	Mg-hap2_vs_Mg-hap1	VITVvi_vMgal_v1.0.hap1.chr14.ver1.0.g208050	HEAT repeat-containing protein 5B isoform X2
VITVvi_vMgal_v1.0.hap1.chr14	20976936	20976937	1	INS	Mg-hap2_vs_Mg-hap1	VITVvi_vMgal_v1.0.hap1.chr14.ver1.0.g208050	HEAT repeat-containing protein 5B isoform X2
VITVvi_vMgal_v1.0.hap1.chr14	20976938	20976939	1	SNP	Mg-hap2_vs_Mg-hap1	VITVvi_vMgal_v1.0.hap1.chr14.ver1.0.g208050	HEAT repeat-containing protein 5B isoform X2
VITVvi_vMgal_v1.0.hap1.chr14	20976984	20976985	1	SNP	Mg-hap2_vs_Mg-hap1	VITVvi_vMgal_v1.0.hap1.chr14.ver1.0.g208050	HEAT repeat-containing protein 5B isoform X2
VITVvi_vMgal_v1.0.hap1.chr14	20977042	20977043	1	SNP	Mg-hap2_vs_Mg-hap1	VITVvi_vMgal_v1.0.hap1.chr14.ver1.0.g208050	HEAT repeat-containing protein 5B isoform X2
VITVvi_vMgal_v1.0.hap1.chr14	20977068	20977069	1	INS	Mg-hap2_vs_Mg-hap1	VITVvi_vMgal_v1.0.hap1.chr14.ver1.0.g208050	HEAT repeat-containing protein 5B isoform X2
VITVvi_vMgal_v1.0.hap1.chr14	20977069	20977070	1	SNP	Mg-hap2_vs_Mg-hap1	VITVvi_vMgal_v1.0.hap1.chr14.ver1.0.g208050	HEAT repeat-containing protein 5B isoform X2
VITVvi_vMgal_v1.0.hap1.chr14	20977221	20977222	1	SNP	Mg-hap2_vs_Mg-hap1	VITVvi_vMgal_v1.0.hap1.chr14.ver1.0.g208050	HEAT repeat-containing protein 5B isoform X2
VITVvi_vMgal_v1.0.hap1.chr14	20977261	20977263	2	DEL	Mg-hap2_vs_Mg-hap1	VITVvi_vMgal_v1.0.hap1.chr14.ver1.0.g208050	HEAT repeat-containing protein 5B isoform X2
VITVvi_vMgal_v1.0.hap1.chr14	20977369	20977370	1	SNP	Mg-hap2_vs_Mg-hap1	VITVvi_vMgal_v1.0.hap1.chr14.ver1.0.g208050	HEAT repeat-containing protein 5B isoform X2
VITVvi_vMgal_v1.0.hap1.chr14	20977550	20977551	1	SNP	Mg-hap2_vs_Mg-hap1	VITVvi_vMgal_v1.0.hap1.chr14.ver1.0.g208050	HEAT repeat-containing protein 5B isoform X2
VITVvi_vMgal_v1.0.hap1.chr14	20977550	20977569	19	INS	Mg-hap2_vs_Mg-hap1	VITVvi_vMgal_v1.0.hap1.chr14.ver1.0.g208050	HEAT repeat-containing protein 5B isoform X2
VITVvi_vMgal_v1.0.hap1.chr14	20977775	20977780	5	DEL	Mg-hap2_vs_Mg-hap1	VITVvi_vMgal_v1.0.hap1.chr14.ver1.0.g208050	HEAT repeat-containing protein 5B isoform X2
VITVvi_vMgal_v1.0.hap1.chr14	20977821	20977822	1	SNP	Mg-hap2_vs_Mg-hap1	VITVvi_vMgal_v1.0.hap1.chr14.ver1.0.g208050	HEAT repeat-containing protein 5B isoform X2
VITVvi_vMgal_v1.0.hap1.chr14	20977848	20977849	1	SNP	Mg-hap2_vs_Mg-hap1	VITVvi_vMgal_v1.0.hap1.chr14.ver1.0.g208050	HEAT repeat-containing protein 5B isoform X2
VITVvi_vMgal_v1.0.hap1.chr14	20977913	20977914	1	INS	Mg-hap2_vs_Mg-hap1	VITVvi_vMgal_v1.0.hap1.chr14.ver1.0.g208050	HEAT repeat-containing protein 5B isoform X2
VITVvi_vMgal_v1.0.hap1.chr14	20978272	20978273	1	SNP	Mg-hap2_vs_Mg-hap1	VITVvi_vMgal_v1.0.hap1.chr14.ver1.0.g208050	HEAT repeat-containing protein 5B isoform X2
VITVvi_vMgal_v1.0.hap1.chr14	20982455	20982456	1	SNP	Mg-hap2_vs_Mg-hap1	VITVvi_vMgal_v1.0.hap1.chr14.ver1.0.g208050	HEAT repeat-containing protein 5B isoform X2
VITVvi_vMgal_v1.0.hap1.chr14	20982638	20982639	1	SNP	Mg-hap2_vs_Mg-hap1	VITVvi_vMgal_v1.0.hap1.chr14.ver1.0.g208050	HEAT repeat-containing protein 5B isoform X2
VITVvi_vMgal_v1.0.hap1.chr14	20982777	20982778	1	INS	Mg-hap2_vs_Mg-hap1	VITVvi_vMgal_v1.0.hap1.chr14.ver1.0.g208050	HEAT repeat-containing protein 5B isoform X2
VITVvi_vMgal_v1.0.hap1.chr14	20982880	20982881	1	SNP	Mg-hap2_vs_Mg-hap1	VITVvi_vMgal_v1.0.hap1.chr14.ver1.0.g208050	HEAT repeat-containing protein 5B isoform X2
VITVvi_vMgal_v1.0.hap1.chr14	20982958	20982959	1	SNP	Mg-hap2_vs_Mg-hap1	VITVvi_vMgal_v1.0.hap1.chr14.ver1.0.g208050	HEAT repeat-containing protein 5B isoform X2
VITVvi_vMgal_v1.0.hap1.chr14	20983172	20983173	1	SNP	Mg-hap2_vs_Mg-hap1	VITVvi_vMgal_v1.0.hap1.chr14.ver1.0.g208050	HEAT repeat-containing protein 5B isoform X2
VITVvi_vMgal_v1.0.hap1.chr14	20983339	20983340	1	INS	Mg-hap2_vs_Mg-hap1	VITVvi_vMgal_v1.0.hap1.chr14.ver1.0.g208050	HEAT repeat-containing protein 5B isoform X2
VITVvi_vMgal_v1.0.hap1.chr14	20983585	20983586	1	SNP	Mg-hap2_vs_Mg-hap1	VITVvi_vMgal_v1.0.hap1.chr14.ver1.0.g208050	HEAT repeat-containing protein 5B isoform X2
VITVvi_vMgal_v1.0.hap1.chr14	20983723	20983724	1	SNP	Mg-hap2_vs_Mg-hap1	VITVvi_vMgal_v1.0.hap1.chr14.ver1.0.g208050	HEAT repeat-containing protein 5B isoform X2
VITVvi_vMgal_v1.0.hap1.chr14	20984052	20984054	2	DEL	Mg-hap2_vs_Mg-hap1	VITVvi_vMgal_v1.0.hap1.chr14.ver1.0.g208050	HEAT repeat-containing protein 5B isoform X2
VITVvi_vMgal_v1.0.hap1.chr14	20984208	20984209	1	SNP	Mg-hap2_vs_Mg-hap1	VITVvi_vMgal_v1.0.hap1.chr14.ver1.0.g208050	HEAT repeat-containing protein 5B isoform X2
VITVvi_vMgal_v1.0.hap1.chr14	20984308	20984309	1	SNP	Mg-hap2_vs_Mg-hap1	VITVvi_vMgal_v1.0.hap1.chr14.ver1.0.g208050	HEAT repeat-containing protein 5B isoform X2
VITVvi_vMgal_v1.0.hap1.chr14	20984583	20984584	1	SNP	Mg-hap2_vs_Mg-hap1	VITVvi_vMgal_v1.0.hap1.chr14.ver1.0.g208050	HEAT repeat-containing protein 5B isoform X2
VITVvi_vMgal_v1.0.hap1.chr14	20984664	20984665	1	SNP	Mg-hap2_vs_Mg-hap1	VITVvi_vMgal_v1.0.hap1.chr14.ver1.0.g208050	HEAT repeat-containing protein 5B isoform X2
VITVvi_vMgal_v1.0.hap1.chr14	20984939	20984940	1	SNP	Mg-hap2_vs_Mg-hap1	VITVvi_vMgal_v1.0.hap1.chr14.ver1.0.g208050	HEAT repeat-containing protein 5B isoform X2
VITVvi_vMgal_v1.0.hap1.chr14	20985209	20985210	1	SNP	Mg-hap2_vs_Mg-hap1	VITVvi_vMgal_v1.0.hap1.chr14.ver1.0.g208050	HEAT repeat-containing protein 5B isoform X2
VITVvi_vMgal_v1.0.hap1.chr14	20985367	20985368	1	SNP	Mg-hap2_vs_Mg-hap1	VITVvi_vMgal_v1.0.hap1.chr14.ver1.0.g208050	HEAT repeat-containing protein 5B isoform X2
VITVvi_vMgal_v1.0.hap1.chr14	20985370	20985371	1	INS	Mg-hap2_vs_Mg-hap1	VITVvi_vMgal_v1.0.hap1.chr14.ver1.0.g208050	HEAT repeat-containing protein 5B isoform X2
VITVvi_vMgal_v1.0.hap1.chr14	20985544	20985545	1	SNP	Mg-hap2_vs_Mg-hap1	VITVvi_vMgal_v1.0.hap1.chr14.ver1.0.g208050	HEAT repeat-containing protein 5B isoform X2
VITVvi_vMgal_v1.0.hap1.chr14	20985619	20985620	1	SNP	Mg-hap2_vs_Mg-hap1	VITVvi_vMgal_v1.0.hap1.chr14.ver1.0.g208050	HEAT repeat-containing protein 5B isoform X2
VITVvi_vMgal_v1.0.hap1.chr14	20985631	20985632	1	SNP	Mg-hap2_vs_Mg-hap1	VITVvi_vMgal_v1.0.hap1.chr14.ver1.0.g208050	HEAT repeat-containing protein 5B isoform X2
VITVvi_vMgal_v1.0.hap1.chr14	20985811	20985812	1	SNP	Mg-hap2_vs_Mg-hap1	VITVvi_vMgal_v1.0.hap1.chr14.ver1.0.g208050	HEAT repeat-containing protein 5B isoform X2
VITVvi_vMgal_v1.0.hap1.chr14	20985812	20985813	1	SNP	Mg-hap2_vs_Mg-hap1	VITVvi_vMgal_v1.0.hap1.chr14.ver1.0.g208050	HEAT repeat-containing protein 5B isoform X2
VITVvi_vMgal_v1.0.hap1.chr14	20985813	20985814	1	SNP	Mg-hap2_vs_Mg-hap1	VITVvi_vMgal_v1.0.hap1.chr14.ver1.0.g208050	HEAT repeat-containing protein 5B isoform X2
VITVvi_vMgal_v1.0.hap1.chr14	20985837	20985838	1	SNP	Mg-hap2_vs_Mg-hap1	VITVvi_vMgal_v1.0.hap1.chr14.ver1.0.g208050	HEAT repeat-containing protein 5B isoform X2
VITVvi_vMgal_v1.0.hap1.chr14	20985839	20985840	1	SNP	Mg-hap2_vs_Mg-hap1	VITVvi_vMgal_v1.0.hap1.chr14.ver1.0.g208050	HEAT repeat-containing protein 5B isoform X2
VITVvi_vMgal_v1.0.hap1.chr14	20985963	20985964	1	SNP	Mg-hap2_vs_Mg-hap1	VITVvi_vMgal_v1.0.hap1.chr14.ver1.0.g208050	HEAT repeat-containing protein 5B isoform X2
VITVvi_vMgal_v1.0.hap1.chr14	20985973	20985974	1	SNP	Mg-hap2_vs_Mg-hap1	VITVvi_vMgal_v1.0.hap1.chr14.ver1.0.g208050	HEAT repeat-containing protein 5B isoform X2
VITVvi_vMgal_v1.0.hap1.chr14	20985980	20985981	1	INS	Mg-hap2_vs_Mg-hap1	VITVvi_vMgal_v1.0.hap1.chr14.ver1.0.g208050	HEAT repeat-containing protein 5B isoform X2
VITVvi_vMgal_v1.0.hap1.chr14	20986125	20986126	1	SNP	Mg-hap2_vs_Mg-hap1	VITVvi_vMgal_v1.0.hap1.chr14.ver1.0.g208050	HEAT repeat-containing protein 5B isoform X2
VITVvi_vMgal_v1.0.hap1.chr14	20986219	20986220	1	SNP	Mg-hap2_vs_Mg-hap1	VITVvi_vMgal_v1.0.hap1.chr14.ver1.0.g208050	HEAT repeat-containing protein 5B isoform X2
VITVvi_vMgal_v1.0.hap1.chr14	20986743	20986744	1	INS	Mg-hap2_vs_Mg-hap1	VITVvi_vMgal_v1.0.hap1.chr14.ver1.0.g208050	HEAT repeat-containing protein 5B isoform X2
VITVvi_vMgal_v1.0.hap1.chr14	20986966	20986967	1	INS	Mg-hap2_vs_Mg-hap1	VITVvi_vMgal_v1.0.hap1.chr14.ver1.0.g208050	HEAT repeat-containing protein 5B isoform X2
VITVvi_vMgal_v1.0.hap1.chr14	20986975	20986976	1	INS	Mg-hap2_vs_Mg-hap1	VITVvi_vMgal_v1.0.hap1.chr14.ver1.0.g208050	HEAT repeat-containing protein 5B isoform X2
VITVvi_vMgal_v1.0.hap1.chr14	20987021	20987022	1	SNP	Mg-hap2_vs_Mg-hap1	VITVvi_vMgal_v1.0.hap1.chr14.ver1.0.g208050	HEAT repeat-containing protein 5B isoform X2
VITVvi_vMgal_v1.0.hap1.chr14	20987167	20987168	1	INS	Mg-hap2_vs_Mg-hap1	VITVvi_vMgal_v1.0.hap1.chr14.ver1.0.g208050	HEAT repeat-containing protein 5B isoform X2
VITVvi_vMgal_v1.0.hap1.chr14	20987177	20987178	1	SNP	Mg-hap2_vs_Mg-hap1	VITVvi_vMgal_v1.0.hap1.chr14.ver1.0.g208050	HEAT repeat-containing protein 5B isoform X2
VITVvi_vMgal_v1.0.hap1.chr14	20987213	20987214	1	SNP	Mg-hap2_vs_Mg-hap1	VITVvi_vMgal_v1.0.hap1.chr14.ver1.0.g208050	HEAT repeat-containing protein 5B isoform X2
VITVvi_vMgal_v1.0.hap1.chr14	20987294	20987295	1	SNP	Mg-hap2_vs_Mg-hap1	VITVvi_vMgal_v1.0.hap1.chr14.ver1.0.g208050	HEAT repeat-containing protein 5B isoform X2
VITVvi_vMgal_v1.0.hap1.chr14	20987300	20987301	1	SNP	Mg-hap2_vs_Mg-hap1	VITVvi_vMgal_v1.0.hap1.chr14.ver1.0.g208050	HEAT repeat-containing protein 5B isoform X2
VITVvi_vMgal_v1.0.hap1.chr14	20987309	20987310	1	SNP	Mg-hap2_vs_Mg-hap1	VITVvi_vMgal_v1.0.hap1.chr14.ver1.0.g208050	HEAT repeat-containing protein 5B isoform X2
VITVvi_vMgal_v1.0.hap1.chr14	20987406	20987407	1	SNP	Mg-hap2_vs_Mg-hap1	VITVvi_vMgal_v1.0.hap1.chr14.ver1.0.g208050	HEAT repeat-containing protein 5B isoform X2
VITVvi_vMgal_v1.0.hap1.chr14	20987821	20987822	1	SNP	Mg-hap2_vs_Mg-hap1	VITVvi_vMgal_v1.0.hap1.chr14.ver1.0.g208050	HEAT repeat-containing protein 5B isoform X2
VITVvi_vMgal_v1.0.hap1.chr14	20988028	20988029	1	SNP	Mg-hap2_vs_Mg-hap1	VITVvi_vMgal_v1.0.hap1.chr14.ver1.0.g208050	HEAT repeat-containing protein 5B isoform X2
VITVvi_vMgal_v1.0.hap1.chr14	20988044	20988045	1	SNP	Mg-hap2_vs_Mg-hap1	VITVvi_vMgal_v1.0.hap1.chr14.ver1.0.g208050	HEAT repeat-containing protein 5B isoform X2
VITVvi_vMgal_v1.0.hap1.chr14	20988062	20988063	1	SNP	Mg-hap2_vs_Mg-hap1	VITVvi_vMgal_v1.0.hap1.chr14.ver1.0.g208050	HEAT repeat-containing protein 5B isoform X2
VITVvi_vMgal_v1.0.hap1.chr14	20988078	20988086	8	TRA	Mg-hap2_vs_Mg-hap1	VITVvi_vMgal_v1.0.hap1.chr14.ver1.0.g208050	HEAT repeat-containing protein 5B isoform X2
VITVvi_vMgal_v1.0.hap1.chr14	20988091	20988092	1	INS	Mg-hap2_vs_Mg-hap1	VITVvi_vMgal_v1.0.hap1.chr14.ver1.0.g208050	HEAT repeat-containing protein 5B isoform X2
VITVvi_vMgal_v1.0.hap1.chr14	20988151	20988152	1	SNP	Mg-hap2_vs_Mg-hap1	VITVvi_vMgal_v1.0.hap1.chr14.ver1.0.g208050	HEAT repeat-containing protein 5B isoform X2
VITVvi_vMgal_v1.0.hap1.chr14	20988290	20988291	1	SNP	Mg-hap2_vs_Mg-hap1	VITVvi_vMgal_v1.0.hap1.chr14.ver1.0.g208050	HEAT repeat-containing protein 5B isoform X2
VITVvi_vMgal_v1.0.hap1.chr14	20988415	20988416	1	SNP	Mg-hap2_vs_Mg-hap1	VITVvi_vMgal_v1.0.hap1.chr14.ver1.0.g208050	HEAT repeat-containing protein 5B isoform X2
VITVvi_vMgal_v1.0.hap1.chr14	20988436	20988437	1	SNP	Mg-hap2_vs_Mg-hap1	VITVvi_vMgal_v1.0.hap1.chr14.ver1.0.g208050	HEAT repeat-containing protein 5B isoform X2
VITVvi_vMgal_v1.0.hap1.chr14	20988511	20988512	1	SNP	Mg-hap2_vs_Mg-hap1	VITVvi_vMgal_v1.0.hap1.chr14.ver1.0.g208050	HEAT repeat-containing protein 5B isoform X2
VITVvi_vMgal_v1.0.hap1.chr14	20988533	20988534	1	SNP	Mg-hap2_vs_Mg-hap1	VITVvi_vMgal_v1.0.hap1.chr14.ver1.0.g208050	HEAT repeat-containing protein 5B isoform X2
VITVvi_vMgal_v1.0.hap1.chr14	20988653	20988654	1	SNP	Mg-hap2_vs_Mg-hap1	VITVvi_vMgal_v1.0.hap1.chr14.ver1.0.g208050	HEAT repeat-containing protein 5B isoform X2
VITVvi_vMgal_v1.0.hap1.chr14	20988843	20988844	1	SNP	Mg-hap2_vs_Mg-hap1	VITVvi_vMgal_v1.0.hap1.chr14.ver1.0.g208050	HEAT repeat-containing protein 5B isoform X2
VITVvi_vMgal_v1.0.hap1.chr14	20988887	20988888	1	SNP	Mg-hap2_vs_Mg-hap1	VITVvi_vMgal_v1.0.hap1.chr14.ver1.0.g208050	HEAT repeat-containing protein 5B isoform X2
VITVvi_vMgal_v1.0.hap1.chr14	20988957	20988958	1	SNP	Mg-hap2_vs_Mg-hap1	VITVvi_vMgal_v1.0.hap1.chr14.ver1.0.g208050	HEAT repeat-containing protein 5B isoform X2
VITVvi_vMgal_v1.0.hap1.chr14	20988969	20988970	1	SNP	Mg-hap2_vs_Mg-hap1	VITVvi_vMgal_v1.0.hap1.chr14.ver1.0.g208050	HEAT repeat-containing protein 5B isoform X2
VITVvi_vMgal_v1.0.hap1.chr14	20989089	20989090	1	SNP	Mg-hap2_vs_Mg-hap1	VITVvi_vMgal_v1.0.hap1.chr14.ver1.0.g208050	HEAT repeat-containing protein 5B isoform X2
VITVvi_vMgal_v1.0.hap1.chr14	20989134	20989135	1	SNP	Mg-hap2_vs_Mg-hap1	VITVvi_vMgal_v1.0.hap1.chr14.ver1.0.g208050	HEAT repeat-containing protein 5B isoform X2
VITVvi_vMgal_v1.0.hap1.chr14	20989135	20989136	1	SNP	Mg-hap2_vs_Mg-hap1	VITVvi_vMgal_v1.0.hap1.chr14.ver1.0.g208050	HEAT repeat-containing protein 5B isoform X2
VITVvi_vMgal_v1.0.hap1.chr14	20989145	20989146	1	SNP	Mg-hap2_vs_Mg-hap1	VITVvi_vMgal_v1.0.hap1.chr14.ver1.0.g208050	HEAT repeat-containing protein 5B isoform X2
VITVvi_vMgal_v1.0.hap1.chr14	20989251	20989252	1	SNP	Mg-hap2_vs_Mg-hap1	VITVvi_vMgal_v1.0.hap1.chr14.ver1.0.g208050	HEAT repeat-containing protein 5B isoform X2
VITVvi_vMgal_v1.0.hap1.chr14	20989393	20989394	1	SNP	Mg-hap2_vs_Mg-hap1	VITVvi_vMgal_v1.0.hap1.chr14.ver1.0.g208050	HEAT repeat-containing protein 5B isoform X2
VITVvi_vMgal_v1.0.hap1.chr14	20989655	20989656	1	SNP	Mg-hap2_vs_Mg-hap1	VITVvi_vMgal_v1.0.hap1.chr14.ver1.0.g208050	HEAT repeat-containing protein 5B isoform X2
VITVvi_vMgal_v1.0.hap1.chr14	20990151	20990152	1	SNP	Mg-hap2_vs_Mg-hap1	VITVvi_vMgal_v1.0.hap1.chr14.ver1.0.g208050	HEAT repeat-containing protein 5B isoform X2
VITVvi_vMgal_v1.0.hap1.chr14	20990185	20990186	1	SNP	Mg-hap2_vs_Mg-hap1	VITVvi_vMgal_v1.0.hap1.chr14.ver1.0.g208050	HEAT repeat-containing protein 5B isoform X2
VITVvi_vMgal_v1.0.hap1.chr14	20990232	20990233	1	SNP	Mg-hap2_vs_Mg-hap1	VITVvi_vMgal_v1.0.hap1.chr14.ver1.0.g208050	HEAT repeat-containing protein 5B isoform X2
VITVvi_vMgal_v1.0.hap1.chr14	20990354	20990355	1	SNP	Mg-hap2_vs_Mg-hap1	VITVvi_vMgal_v1.0.hap1.chr14.ver1.0.g208050	HEAT repeat-containing protein 5B isoform X2
VITVvi_vMgal_v1.0.hap1.chr14	20990516	20990518	2	DEL	Mg-hap2_vs_Mg-hap1	VITVvi_vMgal_v1.0.hap1.chr14.ver1.0.g208050	HEAT repeat-containing protein 5B isoform X2
VITVvi_vMgal_v1.0.hap1.chr14	20990565	20990566	1	SNP	Mg-hap2_vs_Mg-hap1	VITVvi_vMgal_v1.0.hap1.chr14.ver1.0.g208050	HEAT repeat-containing protein 5B isoform X2
VITVvi_vMgal_v1.0.hap1.chr14	20990608	20990609	1	SNP	Mg-hap2_vs_Mg-hap1	VITVvi_vMgal_v1.0.hap1.chr14.ver1.0.g208050	HEAT repeat-containing protein 5B isoform X2
VITVvi_vMgal_v1.0.hap1.chr14	20990712	20990713	1	SNP	Mg-hap2_vs_Mg-hap1	VITVvi_vMgal_v1.0.hap1.chr14.ver1.0.g208050	HEAT repeat-containing protein 5B isoform X2
VITVvi_vMgal_v1.0.hap1.chr14	20990809	20990810	1	SNP	Mg-hap2_vs_Mg-hap1	VITVvi_vMgal_v1.0.hap1.chr14.ver1.0.g208050	HEAT repeat-containing protein 5B isoform X2
VITVvi_vMgal_v1.0.hap1.chr14	20990918	20990919	1	SNP	Mg-hap2_vs_Mg-hap1	VITVvi_vMgal_v1.0.hap1.chr14.ver1.0.g208050	HEAT repeat-containing protein 5B isoform X2
VITVvi_vMgal_v1.0.hap1.chr14	20991012	20991013	1	SNP	Mg-hap2_vs_Mg-hap1	VITVvi_vMgal_v1.0.hap1.chr14.ver1.0.g208050	HEAT repeat-containing protein 5B isoform X2
VITVvi_vMgal_v1.0.hap1.chr14	20991066	20991067	1	SNP	Mg-hap2_vs_Mg-hap1	VITVvi_vMgal_v1.0.hap1.chr14.ver1.0.g208050	HEAT repeat-containing protein 5B isoform X2
VITVvi_vMgal_v1.0.hap1.chr14	20991133	20991134	1	SNP	Mg-hap2_vs_Mg-hap1	VITVvi_vMgal_v1.0.hap1.chr14.ver1.0.g208050	HEAT repeat-containing protein 5B isoform X2
VITVvi_vMgal_v1.0.hap1.chr14	20991135	20991136	1	SNP	Mg-hap2_vs_Mg-hap1	VITVvi_vMgal_v1.0.hap1.chr14.ver1.0.g208050	HEAT repeat-containing protein 5B isoform X2
VITVvi_vMgal_v1.0.hap1.chr14	20991420	20991425	5	DEL	Mg-hap2_vs_Mg-hap1	VITVvi_vMgal_v1.0.hap1.chr14.ver1.0.g208050	HEAT repeat-containing protein 5B isoform X2
VITVvi_vMgal_v1.0.hap1.chr14	20992006	20992007	1	SNP	Mg-hap2_vs_Mg-hap1	VITVvi_vMgal_v1.0.hap1.chr14.ver1.0.g208050	HEAT repeat-containing protein 5B isoform X2
VITVvi_vMgal_v1.0.hap1.chr14	20992045	20992046	1	SNP	Mg-hap2_vs_Mg-hap1	VITVvi_vMgal_v1.0.hap1.chr14.ver1.0.g208050	HEAT repeat-containing protein 5B isoform X2
VITVvi_vMgal_v1.0.hap1.chr14	20992313	20992314	1	SNP	Mg-hap2_vs_Mg-hap1	VITVvi_vMgal_v1.0.hap1.chr14.ver1.0.g208050	HEAT repeat-containing protein 5B isoform X2
VITVvi_vMgal_v1.0.hap1.chr14	20969499	20972028	2529	DUP	Mg-hap2_vs_Mg-hap1	VITVvi_vMgal_v1.0.hap1.chr14.ver1.0.g208050	HEAT repeat-containing protein 5B isoform X2
VITVvi_vMgal_v1.0.hap1.chr14	20724322	20724323	1	SNP	PN40024v4_vs_Mg-hap1	VITVvi_vMgal_v1.0.hap1.chr14.ver1.0.g208030	NADPH-dependent diflavin oxidoreductase 1 isoform X1
VITVvi_vMgal_v1.0.hap1.chr14	20724345	20724346	1	SNP	PN40024v4_vs_Mg-hap1	VITVvi_vMgal_v1.0.hap1.chr14.ver1.0.g208030	NADPH-dependent diflavin oxidoreductase 1 isoform X1
VITVvi_vMgal_v1.0.hap1.chr14	20726847	20726848	1	SNP	PN40024v4_vs_Mg-hap1	VITVvi_vMgal_v1.0.hap1.chr14.ver1.0.g208030	NADPH-dependent diflavin oxidoreductase 1 isoform X1
VITVvi_vMgal_v1.0.hap1.chr14	20726920	20726921	1	INS	PN40024v4_vs_Mg-hap1	VITVvi_vMgal_v1.0.hap1.chr14.ver1.0.g208030	NADPH-dependent diflavin oxidoreductase 1 isoform X1
VITVvi_vMgal_v1.0.hap1.chr14	20726984	20726985	1	SNP	PN40024v4_vs_Mg-hap1	VITVvi_vMgal_v1.0.hap1.chr14.ver1.0.g208030	NADPH-dependent diflavin oxidoreductase 1 isoform X1
VITVvi_vMgal_v1.0.hap1.chr14	20727014	20727015	1	SNP	PN40024v4_vs_Mg-hap1	VITVvi_vMgal_v1.0.hap1.chr14.ver1.0.g208030	NADPH-dependent diflavin oxidoreductase 1 isoform X1
VITVvi_vMgal_v1.0.hap1.chr14	20727027	20727028	1	SNP	PN40024v4_vs_Mg-hap1	VITVvi_vMgal_v1.0.hap1.chr14.ver1.0.g208030	NADPH-dependent diflavin oxidoreductase 1 isoform X1
VITVvi_vMgal_v1.0.hap1.chr14	20730704	20730705	1	SNP	PN40024v4_vs_Mg-hap1	VITVvi_vMgal_v1.0.hap1.chr14.ver1.0.g208030	NADPH-dependent diflavin oxidoreductase 1 isoform X1
VITVvi_vMgal_v1.0.hap1.chr14	20730734	20730735	1	INS	PN40024v4_vs_Mg-hap1	VITVvi_vMgal_v1.0.hap1.chr14.ver1.0.g208030	NADPH-dependent diflavin oxidoreductase 1 isoform X1
VITVvi_vMgal_v1.0.hap1.chr14	20730782	20730785	3	DEL	PN40024v4_vs_Mg-hap1	VITVvi_vMgal_v1.0.hap1.chr14.ver1.0.g208030	NADPH-dependent diflavin oxidoreductase 1 isoform X1
VITVvi_vMgal_v1.0.hap1.chr14	20730786	20730787	1	SNP	PN40024v4_vs_Mg-hap1	VITVvi_vMgal_v1.0.hap1.chr14.ver1.0.g208030	NADPH-dependent diflavin oxidoreductase 1 isoform X1
VITVvi_vMgal_v1.0.hap1.chr14	20730788	20730789	1	SNP	PN40024v4_vs_Mg-hap1	VITVvi_vMgal_v1.0.hap1.chr14.ver1.0.g208030	NADPH-dependent diflavin oxidoreductase 1 isoform X1
VITVvi_vMgal_v1.0.hap1.chr14	20730843	20730854	11	DEL	PN40024v4_vs_Mg-hap1	VITVvi_vMgal_v1.0.hap1.chr14.ver1.0.g208030	NADPH-dependent diflavin oxidoreductase 1 isoform X1
VITVvi_vMgal_v1.0.hap1.chr14	20730932	20730933	1	SNP	PN40024v4_vs_Mg-hap1	VITVvi_vMgal_v1.0.hap1.chr14.ver1.0.g208030	NADPH-dependent diflavin oxidoreductase 1 isoform X1
VITVvi_vMgal_v1.0.hap1.chr14	20731144	20731145	1	SNP	PN40024v4_vs_Mg-hap1	VITVvi_vMgal_v1.0.hap1.chr14.ver1.0.g208030	NADPH-dependent diflavin oxidoreductase 1 isoform X1
VITVvi_vMgal_v1.0.hap1.chr14	20731342	20731343	1	SNP	PN40024v4_vs_Mg-hap1	VITVvi_vMgal_v1.0.hap1.chr14.ver1.0.g208030	NADPH-dependent diflavin oxidoreductase 1 isoform X1
VITVvi_vMgal_v1.0.hap1.chr14	20733164	20733165	1	SNP	PN40024v4_vs_Mg-hap1	VITVvi_vMgal_v1.0.hap1.chr14.ver1.0.g208030	NADPH-dependent diflavin oxidoreductase 1 isoform X1
VITVvi_vMgal_v1.0.hap1.chr14	20733278	20733279	1	SNP	PN40024v4_vs_Mg-hap1	VITVvi_vMgal_v1.0.hap1.chr14.ver1.0.g208030	NADPH-dependent diflavin oxidoreductase 1 isoform X1
VITVvi_vMgal_v1.0.hap1.chr14	20733391	20733392	1	SNP	PN40024v4_vs_Mg-hap1	VITVvi_vMgal_v1.0.hap1.chr14.ver1.0.g208030	NADPH-dependent diflavin oxidoreductase 1 isoform X1
VITVvi_vMgal_v1.0.hap1.chr14	20733445	20733448	3	DEL	PN40024v4_vs_Mg-hap1	VITVvi_vMgal_v1.0.hap1.chr14.ver1.0.g208030	NADPH-dependent diflavin oxidoreductase 1 isoform X1
VITVvi_vMgal_v1.0.hap1.chr14	20733511	20733512	1	INS	PN40024v4_vs_Mg-hap1	VITVvi_vMgal_v1.0.hap1.chr14.ver1.0.g208030	NADPH-dependent diflavin oxidoreductase 1 isoform X1
VITVvi_vMgal_v1.0.hap1.chr14	20733537	20733538	1	SNP	PN40024v4_vs_Mg-hap1	VITVvi_vMgal_v1.0.hap1.chr14.ver1.0.g208030	NADPH-dependent diflavin oxidoreductase 1 isoform X1
VITVvi_vMgal_v1.0.hap1.chr14	20733647	20733648	1	INS	PN40024v4_vs_Mg-hap1	VITVvi_vMgal_v1.0.hap1.chr14.ver1.0.g208030	NADPH-dependent diflavin oxidoreductase 1 isoform X1
VITVvi_vMgal_v1.0.hap1.chr14	20733649	20733650	1	INS	PN40024v4_vs_Mg-hap1	VITVvi_vMgal_v1.0.hap1.chr14.ver1.0.g208030	NADPH-dependent diflavin oxidoreductase 1 isoform X1
VITVvi_vMgal_v1.0.hap1.chr14	20733843	20733844	1	SNP	PN40024v4_vs_Mg-hap1	VITVvi_vMgal_v1.0.hap1.chr14.ver1.0.g208030	NADPH-dependent diflavin oxidoreductase 1 isoform X1
VITVvi_vMgal_v1.0.hap1.chr14	20734192	20734193	1	SNP	PN40024v4_vs_Mg-hap1	VITVvi_vMgal_v1.0.hap1.chr14.ver1.0.g208030	NADPH-dependent diflavin oxidoreductase 1 isoform X1
VITVvi_vMgal_v1.0.hap1.chr14	20734330	20734331	1	SNP	PN40024v4_vs_Mg-hap1	VITVvi_vMgal_v1.0.hap1.chr14.ver1.0.g208030	NADPH-dependent diflavin oxidoreductase 1 isoform X1
VITVvi_vMgal_v1.0.hap1.chr14	20734339	20734340	1	SNP	PN40024v4_vs_Mg-hap1	VITVvi_vMgal_v1.0.hap1.chr14.ver1.0.g208030	NADPH-dependent diflavin oxidoreductase 1 isoform X1
VITVvi_vMgal_v1.0.hap1.chr14	20734481	20734482	1	SNP	PN40024v4_vs_Mg-hap1	VITVvi_vMgal_v1.0.hap1.chr14.ver1.0.g208030	NADPH-dependent diflavin oxidoreductase 1 isoform X1
VITVvi_vMgal_v1.0.hap1.chr14	20734615	20734616	1	SNP	PN40024v4_vs_Mg-hap1	VITVvi_vMgal_v1.0.hap1.chr14.ver1.0.g208030	NADPH-dependent diflavin oxidoreductase 1 isoform X1
VITVvi_vMgal_v1.0.hap1.chr14	20734837	20734838	1	SNP	PN40024v4_vs_Mg-hap1	VITVvi_vMgal_v1.0.hap1.chr14.ver1.0.g208030	NADPH-dependent diflavin oxidoreductase 1 isoform X1
VITVvi_vMgal_v1.0.hap1.chr14	20734846	20734847	1	SNP	PN40024v4_vs_Mg-hap1	VITVvi_vMgal_v1.0.hap1.chr14.ver1.0.g208030	NADPH-dependent diflavin oxidoreductase 1 isoform X1
VITVvi_vMgal_v1.0.hap1.chr14	20734857	20734858	1	SNP	PN40024v4_vs_Mg-hap1	VITVvi_vMgal_v1.0.hap1.chr14.ver1.0.g208030	NADPH-dependent diflavin oxidoreductase 1 isoform X1
VITVvi_vMgal_v1.0.hap1.chr14	20734863	20734864	1	SNP	PN40024v4_vs_Mg-hap1	VITVvi_vMgal_v1.0.hap1.chr14.ver1.0.g208030	NADPH-dependent diflavin oxidoreductase 1 isoform X1
VITVvi_vMgal_v1.0.hap1.chr14	20734900	20734901	1	SNP	PN40024v4_vs_Mg-hap1	VITVvi_vMgal_v1.0.hap1.chr14.ver1.0.g208030	NADPH-dependent diflavin oxidoreductase 1 isoform X1
VITVvi_vMgal_v1.0.hap1.chr14	20735177	20735178	1	SNP	PN40024v4_vs_Mg-hap1	VITVvi_vMgal_v1.0.hap1.chr14.ver1.0.g208030	NADPH-dependent diflavin oxidoreductase 1 isoform X1
VITVvi_vMgal_v1.0.hap1.chr14	20735267	20735268	1	SNP	PN40024v4_vs_Mg-hap1	VITVvi_vMgal_v1.0.hap1.chr14.ver1.0.g208030	NADPH-dependent diflavin oxidoreductase 1 isoform X1
VITVvi_vMgal_v1.0.hap1.chr14	20735292	20735293	1	SNP	PN40024v4_vs_Mg-hap1	VITVvi_vMgal_v1.0.hap1.chr14.ver1.0.g208030	NADPH-dependent diflavin oxidoreductase 1 isoform X1
VITVvi_vMgal_v1.0.hap1.chr14	20735307	20735308	1	INS	PN40024v4_vs_Mg-hap1	VITVvi_vMgal_v1.0.hap1.chr14.ver1.0.g208030	NADPH-dependent diflavin oxidoreductase 1 isoform X1
VITVvi_vMgal_v1.0.hap1.chr14	20735403	20735404	1	SNP	PN40024v4_vs_Mg-hap1	VITVvi_vMgal_v1.0.hap1.chr14.ver1.0.g208030	NADPH-dependent diflavin oxidoreductase 1 isoform X1
VITVvi_vMgal_v1.0.hap1.chr14	20735406	20735407	1	SNP	PN40024v4_vs_Mg-hap1	VITVvi_vMgal_v1.0.hap1.chr14.ver1.0.g208030	NADPH-dependent diflavin oxidoreductase 1 isoform X1
VITVvi_vMgal_v1.0.hap1.chr14	20735750	20735751	1	SNP	PN40024v4_vs_Mg-hap1	VITVvi_vMgal_v1.0.hap1.chr14.ver1.0.g208030	NADPH-dependent diflavin oxidoreductase 1 isoform X1
VITVvi_vMgal_v1.0.hap1.chr14	20736371	20736372	1	INS	PN40024v4_vs_Mg-hap1	VITVvi_vMgal_v1.0.hap1.chr14.ver1.0.g208030	NADPH-dependent diflavin oxidoreductase 1 isoform X1
VITVvi_vMgal_v1.0.hap1.chr14	20736395	20736396	1	SNP	PN40024v4_vs_Mg-hap1	VITVvi_vMgal_v1.0.hap1.chr14.ver1.0.g208030	NADPH-dependent diflavin oxidoreductase 1 isoform X1
VITVvi_vMgal_v1.0.hap1.chr14	20736642	20736643	1	SNP	PN40024v4_vs_Mg-hap1	VITVvi_vMgal_v1.0.hap1.chr14.ver1.0.g208030	NADPH-dependent diflavin oxidoreductase 1 isoform X1
VITVvi_vMgal_v1.0.hap1.chr14	20736749	20736750	1	SNP	PN40024v4_vs_Mg-hap1	VITVvi_vMgal_v1.0.hap1.chr14.ver1.0.g208030	NADPH-dependent diflavin oxidoreductase 1 isoform X1
VITVvi_vMgal_v1.0.hap1.chr14	20737040	20737041	1	SNP	PN40024v4_vs_Mg-hap1	VITVvi_vMgal_v1.0.hap1.chr14.ver1.0.g208030	NADPH-dependent diflavin oxidoreductase 1 isoform X1
VITVvi_vMgal_v1.0.hap1.chr14	20737095	20737096	1	INS	PN40024v4_vs_Mg-hap1	VITVvi_vMgal_v1.0.hap1.chr14.ver1.0.g208030	NADPH-dependent diflavin oxidoreductase 1 isoform X1
VITVvi_vMgal_v1.0.hap1.chr14	20737096	20737097	1	INS	PN40024v4_vs_Mg-hap1	VITVvi_vMgal_v1.0.hap1.chr14.ver1.0.g208030	NADPH-dependent diflavin oxidoreductase 1 isoform X1
VITVvi_vMgal_v1.0.hap1.chr14	20737158	20737159	1	INS	PN40024v4_vs_Mg-hap1	VITVvi_vMgal_v1.0.hap1.chr14.ver1.0.g208030	NADPH-dependent diflavin oxidoreductase 1 isoform X1
VITVvi_vMgal_v1.0.hap1.chr14	20737621	20737622	1	SNP	PN40024v4_vs_Mg-hap1	VITVvi_vMgal_v1.0.hap1.chr14.ver1.0.g208030	NADPH-dependent diflavin oxidoreductase 1 isoform X1
VITVvi_vMgal_v1.0.hap1.chr14	20737671	20737672	1	SNP	PN40024v4_vs_Mg-hap1	VITVvi_vMgal_v1.0.hap1.chr14.ver1.0.g208030	NADPH-dependent diflavin oxidoreductase 1 isoform X1
VITVvi_vMgal_v1.0.hap1.chr14	20737686	20737687	1	SNP	PN40024v4_vs_Mg-hap1	VITVvi_vMgal_v1.0.hap1.chr14.ver1.0.g208030	NADPH-dependent diflavin oxidoreductase 1 isoform X1
VITVvi_vMgal_v1.0.hap1.chr14	20738046	20738047	1	SNP	PN40024v4_vs_Mg-hap1	VITVvi_vMgal_v1.0.hap1.chr14.ver1.0.g208030	NADPH-dependent diflavin oxidoreductase 1 isoform X1
VITVvi_vMgal_v1.0.hap1.chr14	20738061	20738062	1	SNP	PN40024v4_vs_Mg-hap1	VITVvi_vMgal_v1.0.hap1.chr14.ver1.0.g208030	NADPH-dependent diflavin oxidoreductase 1 isoform X1
VITVvi_vMgal_v1.0.hap1.chr14	20738085	20738086	1	SNP	PN40024v4_vs_Mg-hap1	VITVvi_vMgal_v1.0.hap1.chr14.ver1.0.g208030	NADPH-dependent diflavin oxidoreductase 1 isoform X1
VITVvi_vMgal_v1.0.hap1.chr14	20738324	20738325	1	SNP	PN40024v4_vs_Mg-hap1	VITVvi_vMgal_v1.0.hap1.chr14.ver1.0.g208030	NADPH-dependent diflavin oxidoreductase 1 isoform X1
VITVvi_vMgal_v1.0.hap1.chr14	20738346	20738347	1	SNP	PN40024v4_vs_Mg-hap1	VITVvi_vMgal_v1.0.hap1.chr14.ver1.0.g208030	NADPH-dependent diflavin oxidoreductase 1 isoform X1
VITVvi_vMgal_v1.0.hap1.chr14	20738372	20738373	1	SNP	PN40024v4_vs_Mg-hap1	VITVvi_vMgal_v1.0.hap1.chr14.ver1.0.g208030	NADPH-dependent diflavin oxidoreductase 1 isoform X1
VITVvi_vMgal_v1.0.hap1.chr14	20738408	20738409	1	SNP	PN40024v4_vs_Mg-hap1	VITVvi_vMgal_v1.0.hap1.chr14.ver1.0.g208030	NADPH-dependent diflavin oxidoreductase 1 isoform X1
VITVvi_vMgal_v1.0.hap1.chr14	20738451	20738452	1	SNP	PN40024v4_vs_Mg-hap1	VITVvi_vMgal_v1.0.hap1.chr14.ver1.0.g208030	NADPH-dependent diflavin oxidoreductase 1 isoform X1
VITVvi_vMgal_v1.0.hap1.chr14	20738458	20738475	17	DEL	PN40024v4_vs_Mg-hap1	VITVvi_vMgal_v1.0.hap1.chr14.ver1.0.g208030	NADPH-dependent diflavin oxidoreductase 1 isoform X1
VITVvi_vMgal_v1.0.hap1.chr14	20738541	20738542	1	SNP	PN40024v4_vs_Mg-hap1	VITVvi_vMgal_v1.0.hap1.chr14.ver1.0.g208030	NADPH-dependent diflavin oxidoreductase 1 isoform X1
VITVvi_vMgal_v1.0.hap1.chr14	20738654	20738655	1	SNP	PN40024v4_vs_Mg-hap1	VITVvi_vMgal_v1.0.hap1.chr14.ver1.0.g208030	NADPH-dependent diflavin oxidoreductase 1 isoform X1
VITVvi_vMgal_v1.0.hap1.chr14	20738656	20738657	1	SNP	PN40024v4_vs_Mg-hap1	VITVvi_vMgal_v1.0.hap1.chr14.ver1.0.g208030	NADPH-dependent diflavin oxidoreductase 1 isoform X1
VITVvi_vMgal_v1.0.hap1.chr14	20738701	20738702	1	SNP	PN40024v4_vs_Mg-hap1	VITVvi_vMgal_v1.0.hap1.chr14.ver1.0.g208030	NADPH-dependent diflavin oxidoreductase 1 isoform X1
VITVvi_vMgal_v1.0.hap1.chr14	20738794	20738795	1	SNP	PN40024v4_vs_Mg-hap1	VITVvi_vMgal_v1.0.hap1.chr14.ver1.0.g208030	NADPH-dependent diflavin oxidoreductase 1 isoform X1
VITVvi_vMgal_v1.0.hap1.chr14	20738835	20738836	1	SNP	PN40024v4_vs_Mg-hap1	VITVvi_vMgal_v1.0.hap1.chr14.ver1.0.g208030	NADPH-dependent diflavin oxidoreductase 1 isoform X1
VITVvi_vMgal_v1.0.hap1.chr14	20739245	20739246	1	SNP	PN40024v4_vs_Mg-hap1	VITVvi_vMgal_v1.0.hap1.chr14.ver1.0.g208030	NADPH-dependent diflavin oxidoreductase 1 isoform X1
VITVvi_vMgal_v1.0.hap1.chr14	20739271	20739272	1	SNP	PN40024v4_vs_Mg-hap1	VITVvi_vMgal_v1.0.hap1.chr14.ver1.0.g208030	NADPH-dependent diflavin oxidoreductase 1 isoform X1
VITVvi_vMgal_v1.0.hap1.chr14	20739373	20739374	1	SNP	PN40024v4_vs_Mg-hap1	VITVvi_vMgal_v1.0.hap1.chr14.ver1.0.g208030	NADPH-dependent diflavin oxidoreductase 1 isoform X1
VITVvi_vMgal_v1.0.hap1.chr14	20739425	20739426	1	SNP	PN40024v4_vs_Mg-hap1	VITVvi_vMgal_v1.0.hap1.chr14.ver1.0.g208030	NADPH-dependent diflavin oxidoreductase 1 isoform X1
VITVvi_vMgal_v1.0.hap1.chr14	20739449	20739450	1	SNP	PN40024v4_vs_Mg-hap1	VITVvi_vMgal_v1.0.hap1.chr14.ver1.0.g208030	NADPH-dependent diflavin oxidoreductase 1 isoform X1
VITVvi_vMgal_v1.0.hap1.chr14	20739575	20739576	1	SNP	PN40024v4_vs_Mg-hap1	VITVvi_vMgal_v1.0.hap1.chr14.ver1.0.g208030	NADPH-dependent diflavin oxidoreductase 1 isoform X1
VITVvi_vMgal_v1.0.hap1.chr14	20739579	20739580	1	INS	PN40024v4_vs_Mg-hap1	VITVvi_vMgal_v1.0.hap1.chr14.ver1.0.g208030	NADPH-dependent diflavin oxidoreductase 1 isoform X1
VITVvi_vMgal_v1.0.hap1.chr14	20739589	20739590	1	SNP	PN40024v4_vs_Mg-hap1	VITVvi_vMgal_v1.0.hap1.chr14.ver1.0.g208030	NADPH-dependent diflavin oxidoreductase 1 isoform X1
VITVvi_vMgal_v1.0.hap1.chr14	20739653	20739654	1	SNP	PN40024v4_vs_Mg-hap1	VITVvi_vMgal_v1.0.hap1.chr14.ver1.0.g208030	NADPH-dependent diflavin oxidoreductase 1 isoform X1
VITVvi_vMgal_v1.0.hap1.chr14	20739721	20739722	1	SNP	PN40024v4_vs_Mg-hap1	VITVvi_vMgal_v1.0.hap1.chr14.ver1.0.g208030	NADPH-dependent diflavin oxidoreductase 1 isoform X1
VITVvi_vMgal_v1.0.hap1.chr14	20739832	20739833	1	SNP	PN40024v4_vs_Mg-hap1	VITVvi_vMgal_v1.0.hap1.chr14.ver1.0.g208030	NADPH-dependent diflavin oxidoreductase 1 isoform X1
VITVvi_vMgal_v1.0.hap1.chr14	20739951	20739952	1	SNP	PN40024v4_vs_Mg-hap1	VITVvi_vMgal_v1.0.hap1.chr14.ver1.0.g208030	NADPH-dependent diflavin oxidoreductase 1 isoform X1
VITVvi_vMgal_v1.0.hap1.chr14	20740021	20740022	1	INS	PN40024v4_vs_Mg-hap1	VITVvi_vMgal_v1.0.hap1.chr14.ver1.0.g208030	NADPH-dependent diflavin oxidoreductase 1 isoform X1
VITVvi_vMgal_v1.0.hap1.chr14	20740130	20740131	1	SNP	PN40024v4_vs_Mg-hap1	VITVvi_vMgal_v1.0.hap1.chr14.ver1.0.g208030	NADPH-dependent diflavin oxidoreductase 1 isoform X1
VITVvi_vMgal_v1.0.hap1.chr14	20740217	20740218	1	SNP	PN40024v4_vs_Mg-hap1	VITVvi_vMgal_v1.0.hap1.chr14.ver1.0.g208030	NADPH-dependent diflavin oxidoreductase 1 isoform X1
VITVvi_vMgal_v1.0.hap1.chr14	20742438	20742439	1	SNP	PN40024v4_vs_Mg-hap1	VITVvi_vMgal_v1.0.hap1.chr14.ver1.0.g208030	NADPH-dependent diflavin oxidoreductase 1 isoform X1
VITVvi_vMgal_v1.0.hap1.chr14	20743166	20743167	1	SNP	PN40024v4_vs_Mg-hap1	VITVvi_vMgal_v1.0.hap1.chr14.ver1.0.g208030	NADPH-dependent diflavin oxidoreductase 1 isoform X1
VITVvi_vMgal_v1.0.hap1.chr14	20743205	20743206	1	SNP	PN40024v4_vs_Mg-hap1	VITVvi_vMgal_v1.0.hap1.chr14.ver1.0.g208030	NADPH-dependent diflavin oxidoreductase 1 isoform X1
VITVvi_vMgal_v1.0.hap1.chr14	20743473	20743474	1	SNP	PN40024v4_vs_Mg-hap1	VITVvi_vMgal_v1.0.hap1.chr14.ver1.0.g208030	NADPH-dependent diflavin oxidoreductase 1 isoform X1
VITVvi_vMgal_v1.0.hap1.chr14	20743580	20743581	1	SNP	PN40024v4_vs_Mg-hap1	VITVvi_vMgal_v1.0.hap1.chr14.ver1.0.g208030	NADPH-dependent diflavin oxidoreductase 1 isoform X1
VITVvi_vMgal_v1.0.hap1.chr14	20743845	20743846	1	SNP	PN40024v4_vs_Mg-hap1	VITVvi_vMgal_v1.0.hap1.chr14.ver1.0.g208030	NADPH-dependent diflavin oxidoreductase 1 isoform X1
VITVvi_vMgal_v1.0.hap1.chr14	20743847	20743848	1	SNP	PN40024v4_vs_Mg-hap1	VITVvi_vMgal_v1.0.hap1.chr14.ver1.0.g208030	NADPH-dependent diflavin oxidoreductase 1 isoform X1
VITVvi_vMgal_v1.0.hap1.chr14	20743936	20743937	1	SNP	PN40024v4_vs_Mg-hap1	VITVvi_vMgal_v1.0.hap1.chr14.ver1.0.g208030	NADPH-dependent diflavin oxidoreductase 1 isoform X1
VITVvi_vMgal_v1.0.hap1.chr14	20743955	20743956	1	SNP	PN40024v4_vs_Mg-hap1	VITVvi_vMgal_v1.0.hap1.chr14.ver1.0.g208030	NADPH-dependent diflavin oxidoreductase 1 isoform X1
VITVvi_vMgal_v1.0.hap1.chr14	20744197	20744198	1	INS	PN40024v4_vs_Mg-hap1	VITVvi_vMgal_v1.0.hap1.chr14.ver1.0.g208030	NADPH-dependent diflavin oxidoreductase 1 isoform X1
VITVvi_vMgal_v1.0.hap1.chr14	20744570	20744571	1	SNP	PN40024v4_vs_Mg-hap1	VITVvi_vMgal_v1.0.hap1.chr14.ver1.0.g208030	NADPH-dependent diflavin oxidoreductase 1 isoform X1
VITVvi_vMgal_v1.0.hap1.chr14	20744849	20744850	1	SNP	PN40024v4_vs_Mg-hap1	VITVvi_vMgal_v1.0.hap1.chr14.ver1.0.g208030	NADPH-dependent diflavin oxidoreductase 1 isoform X1
VITVvi_vMgal_v1.0.hap1.chr14	20745199	20745200	1	SNP	PN40024v4_vs_Mg-hap1	VITVvi_vMgal_v1.0.hap1.chr14.ver1.0.g208030	NADPH-dependent diflavin oxidoreductase 1 isoform X1
VITVvi_vMgal_v1.0.hap1.chr14	20745588	20745589	1	SNP	PN40024v4_vs_Mg-hap1	VITVvi_vMgal_v1.0.hap1.chr14.ver1.0.g208030	NADPH-dependent diflavin oxidoreductase 1 isoform X1
VITVvi_vMgal_v1.0.hap1.chr14	20745665	20745666	1	SNP	PN40024v4_vs_Mg-hap1	VITVvi_vMgal_v1.0.hap1.chr14.ver1.0.g208030	NADPH-dependent diflavin oxidoreductase 1 isoform X1
VITVvi_vMgal_v1.0.hap1.chr14	20745749	20745750	1	INS	PN40024v4_vs_Mg-hap1	VITVvi_vMgal_v1.0.hap1.chr14.ver1.0.g208030	NADPH-dependent diflavin oxidoreductase 1 isoform X1
VITVvi_vMgal_v1.0.hap1.chr14	20745777	20745778	1	SNP	PN40024v4_vs_Mg-hap1	VITVvi_vMgal_v1.0.hap1.chr14.ver1.0.g208030	NADPH-dependent diflavin oxidoreductase 1 isoform X1
VITVvi_vMgal_v1.0.hap1.chr14	20745824	20745825	1	SNP	PN40024v4_vs_Mg-hap1	VITVvi_vMgal_v1.0.hap1.chr14.ver1.0.g208030	NADPH-dependent diflavin oxidoreductase 1 isoform X1
VITVvi_vMgal_v1.0.hap1.chr14	20745874	20745875	1	SNP	PN40024v4_vs_Mg-hap1	VITVvi_vMgal_v1.0.hap1.chr14.ver1.0.g208030	NADPH-dependent diflavin oxidoreductase 1 isoform X1
VITVvi_vMgal_v1.0.hap1.chr14	20745966	20745967	1	SNP	PN40024v4_vs_Mg-hap1	VITVvi_vMgal_v1.0.hap1.chr14.ver1.0.g208030	NADPH-dependent diflavin oxidoreductase 1 isoform X1
VITVvi_vMgal_v1.0.hap1.chr14	20745994	20745995	1	INS	PN40024v4_vs_Mg-hap1	VITVvi_vMgal_v1.0.hap1.chr14.ver1.0.g208030	NADPH-dependent diflavin oxidoreductase 1 isoform X1
VITVvi_vMgal_v1.0.hap1.chr14	20745996	20745997	1	SNP	PN40024v4_vs_Mg-hap1	VITVvi_vMgal_v1.0.hap1.chr14.ver1.0.g208030	NADPH-dependent diflavin oxidoreductase 1 isoform X1
VITVvi_vMgal_v1.0.hap1.chr14	20746049	20746050	1	SNP	PN40024v4_vs_Mg-hap1	VITVvi_vMgal_v1.0.hap1.chr14.ver1.0.g208030	NADPH-dependent diflavin oxidoreductase 1 isoform X1
VITVvi_vMgal_v1.0.hap1.chr14	20746610	20746611	1	SNP	PN40024v4_vs_Mg-hap1	VITVvi_vMgal_v1.0.hap1.chr14.ver1.0.g208030	NADPH-dependent diflavin oxidoreductase 1 isoform X1
VITVvi_vMgal_v1.0.hap1.chr14	20746655	20746656	1	SNP	PN40024v4_vs_Mg-hap1	VITVvi_vMgal_v1.0.hap1.chr14.ver1.0.g208030	NADPH-dependent diflavin oxidoreductase 1 isoform X1
VITVvi_vMgal_v1.0.hap1.chr14	20746789	20746790	1	INS	PN40024v4_vs_Mg-hap1	VITVvi_vMgal_v1.0.hap1.chr14.ver1.0.g208030	NADPH-dependent diflavin oxidoreductase 1 isoform X1
VITVvi_vMgal_v1.0.hap1.chr14	20746791	20746792	1	INS	PN40024v4_vs_Mg-hap1	VITVvi_vMgal_v1.0.hap1.chr14.ver1.0.g208030	NADPH-dependent diflavin oxidoreductase 1 isoform X1
VITVvi_vMgal_v1.0.hap1.chr14	20747046	20747052	6	DEL	PN40024v4_vs_Mg-hap1	VITVvi_vMgal_v1.0.hap1.chr14.ver1.0.g208030	NADPH-dependent diflavin oxidoreductase 1 isoform X1
VITVvi_vMgal_v1.0.hap1.chr14	20747165	20747166	1	INS	PN40024v4_vs_Mg-hap1	VITVvi_vMgal_v1.0.hap1.chr14.ver1.0.g208030	NADPH-dependent diflavin oxidoreductase 1 isoform X1
VITVvi_vMgal_v1.0.hap1.chr14	20747220	20747222	2	DEL	PN40024v4_vs_Mg-hap1	VITVvi_vMgal_v1.0.hap1.chr14.ver1.0.g208030	NADPH-dependent diflavin oxidoreductase 1 isoform X1
VITVvi_vMgal_v1.0.hap1.chr14	20747376	20747377	1	SNP	PN40024v4_vs_Mg-hap1	VITVvi_vMgal_v1.0.hap1.chr14.ver1.0.g208030	NADPH-dependent diflavin oxidoreductase 1 isoform X1
VITVvi_vMgal_v1.0.hap1.chr14	20747835	20747836	1	SNP	PN40024v4_vs_Mg-hap1	VITVvi_vMgal_v1.0.hap1.chr14.ver1.0.g208030	NADPH-dependent diflavin oxidoreductase 1 isoform X1
VITVvi_vMgal_v1.0.hap1.chr14	20741294	20742329	1035	DUP	PN40024v4_vs_Mg-hap1	VITVvi_vMgal_v1.0.hap1.chr14.ver1.0.g208030	NADPH-dependent diflavin oxidoreductase 1 isoform X1
VITVvi_vMgal_v1.0.hap1.chr14	20863584	20863585	1	SNP	PN40024v4_vs_Mg-hap1	VITVvi_vMgal_v1.0.hap1.chr14.ver1.0.g208040	acyl-CoA-binding domain 3
VITVvi_vMgal_v1.0.hap1.chr14	20872654	20872655	1	SNP	PN40024v4_vs_Mg-hap1	VITVvi_vMgal_v1.0.hap1.chr14.ver1.0.g208050	HEAT repeat-containing protein 5B isoform X2
VITVvi_vMgal_v1.0.hap1.chr14	20873375	20873376	1	SNP	PN40024v4_vs_Mg-hap1	VITVvi_vMgal_v1.0.hap1.chr14.ver1.0.g208050	HEAT repeat-containing protein 5B isoform X2
VITVvi_vMgal_v1.0.hap1.chr14	20879718	20879719	1	INS	PN40024v4_vs_Mg-hap1	VITVvi_vMgal_v1.0.hap1.chr14.ver1.0.g208050	HEAT repeat-containing protein 5B isoform X2
VITVvi_vMgal_v1.0.hap1.chr14	20881019	20881020	1	SNP	PN40024v4_vs_Mg-hap1	VITVvi_vMgal_v1.0.hap1.chr14.ver1.0.g208050	HEAT repeat-containing protein 5B isoform X2
VITVvi_vMgal_v1.0.hap1.chr14	20884789	20884798	9	DEL	PN40024v4_vs_Mg-hap1	VITVvi_vMgal_v1.0.hap1.chr14.ver1.0.g208050	HEAT repeat-containing protein 5B isoform X2
VITVvi_vMgal_v1.0.hap1.chr14	20887940	20887941	1	SNP	PN40024v4_vs_Mg-hap1	VITVvi_vMgal_v1.0.hap1.chr14.ver1.0.g208050	HEAT repeat-containing protein 5B isoform X2
VITVvi_vMgal_v1.0.hap1.chr14	20897193	20897194	1	SNP	PN40024v4_vs_Mg-hap1	VITVvi_vMgal_v1.0.hap1.chr14.ver1.0.g208050	HEAT repeat-containing protein 5B isoform X2
VITVvi_vMgal_v1.0.hap1.chr14	20899962	20899963	1	SNP	PN40024v4_vs_Mg-hap1	VITVvi_vMgal_v1.0.hap1.chr14.ver1.0.g208050	HEAT repeat-containing protein 5B isoform X2
VITVvi_vMgal_v1.0.hap1.chr14	20903561	20903562	1	SNP	PN40024v4_vs_Mg-hap1	VITVvi_vMgal_v1.0.hap1.chr14.ver1.0.g208050	HEAT repeat-containing protein 5B isoform X2
VITVvi_vMgal_v1.0.hap1.chr14	20905679	20905680	1	INS	PN40024v4_vs_Mg-hap1	VITVvi_vMgal_v1.0.hap1.chr14.ver1.0.g208050	HEAT repeat-containing protein 5B isoform X2
VITVvi_vMgal_v1.0.hap1.chr14	20909567	20909583	16	INS	PN40024v4_vs_Mg-hap1	VITVvi_vMgal_v1.0.hap1.chr14.ver1.0.g208050	HEAT repeat-containing protein 5B isoform X2
VITVvi_vMgal_v1.0.hap1.chr14	20910949	20910950	1	SNP	PN40024v4_vs_Mg-hap1	VITVvi_vMgal_v1.0.hap1.chr14.ver1.0.g208050	HEAT repeat-containing protein 5B isoform X2
VITVvi_vMgal_v1.0.hap1.chr14	20914366	20914368	2	DEL	PN40024v4_vs_Mg-hap1	VITVvi_vMgal_v1.0.hap1.chr14.ver1.0.g208050	HEAT repeat-containing protein 5B isoform X2
VITVvi_vMgal_v1.0.hap1.chr14	20920599	20920600	1	SNP	PN40024v4_vs_Mg-hap1	VITVvi_vMgal_v1.0.hap1.chr14.ver1.0.g208050	HEAT repeat-containing protein 5B isoform X2
VITVvi_vMgal_v1.0.hap1.chr14	20921196	20921197	1	SNP	PN40024v4_vs_Mg-hap1	VITVvi_vMgal_v1.0.hap1.chr14.ver1.0.g208050	HEAT repeat-containing protein 5B isoform X2
VITVvi_vMgal_v1.0.hap1.chr14	20921526	20921527	1	SNP	PN40024v4_vs_Mg-hap1	VITVvi_vMgal_v1.0.hap1.chr14.ver1.0.g208050	HEAT repeat-containing protein 5B isoform X2
VITVvi_vMgal_v1.0.hap1.chr14	20923773	20923774	1	INS	PN40024v4_vs_Mg-hap1	VITVvi_vMgal_v1.0.hap1.chr14.ver1.0.g208050	HEAT repeat-containing protein 5B isoform X2
VITVvi_vMgal_v1.0.hap1.chr14	20925801	20925802	1	SNP	PN40024v4_vs_Mg-hap1	VITVvi_vMgal_v1.0.hap1.chr14.ver1.0.g208050	HEAT repeat-containing protein 5B isoform X2
VITVvi_vMgal_v1.0.hap1.chr14	20929466	20929467	1	SNP	PN40024v4_vs_Mg-hap1	VITVvi_vMgal_v1.0.hap1.chr14.ver1.0.g208050	HEAT repeat-containing protein 5B isoform X2
VITVvi_vMgal_v1.0.hap1.chr14	20930677	20930678	1	SNP	PN40024v4_vs_Mg-hap1	VITVvi_vMgal_v1.0.hap1.chr14.ver1.0.g208050	HEAT repeat-containing protein 5B isoform X2
VITVvi_vMgal_v1.0.hap1.chr14	20933835	20933836	1	SNP	PN40024v4_vs_Mg-hap1	VITVvi_vMgal_v1.0.hap1.chr14.ver1.0.g208050	HEAT repeat-containing protein 5B isoform X2
VITVvi_vMgal_v1.0.hap1.chr14	20933924	20933925	1	SNP	PN40024v4_vs_Mg-hap1	VITVvi_vMgal_v1.0.hap1.chr14.ver1.0.g208050	HEAT repeat-containing protein 5B isoform X2
VITVvi_vMgal_v1.0.hap1.chr14	20935100	20935101	1	SNP	PN40024v4_vs_Mg-hap1	VITVvi_vMgal_v1.0.hap1.chr14.ver1.0.g208050	HEAT repeat-containing protein 5B isoform X2
VITVvi_vMgal_v1.0.hap1.chr14	20936073	20936074	1	SNP	PN40024v4_vs_Mg-hap1	VITVvi_vMgal_v1.0.hap1.chr14.ver1.0.g208050	HEAT repeat-containing protein 5B isoform X2
VITVvi_vMgal_v1.0.hap1.chr14	20936078	20936079	1	SNP	PN40024v4_vs_Mg-hap1	VITVvi_vMgal_v1.0.hap1.chr14.ver1.0.g208050	HEAT repeat-containing protein 5B isoform X2
VITVvi_vMgal_v1.0.hap1.chr14	20945992	20946000	8	INS	PN40024v4_vs_Mg-hap1	VITVvi_vMgal_v1.0.hap1.chr14.ver1.0.g208050	HEAT repeat-containing protein 5B isoform X2
VITVvi_vMgal_v1.0.hap1.chr14	20947255	20947256	1	SNP	PN40024v4_vs_Mg-hap1	VITVvi_vMgal_v1.0.hap1.chr14.ver1.0.g208050	HEAT repeat-containing protein 5B isoform X2
VITVvi_vMgal_v1.0.hap1.chr14	20951391	20953275	1884	DUP	PN40024v4_vs_Mg-hap1	VITVvi_vMgal_v1.0.hap1.chr14.ver1.0.g208050	HEAT repeat-containing protein 5B isoform X2
VITVvi_vMgal_v1.0.hap1.chr14	20957389	20957390	1	SNP	PN40024v4_vs_Mg-hap1	VITVvi_vMgal_v1.0.hap1.chr14.ver1.0.g208050	HEAT repeat-containing protein 5B isoform X2
VITVvi_vMgal_v1.0.hap1.chr14	20958473	20958474	1	INS	PN40024v4_vs_Mg-hap1	VITVvi_vMgal_v1.0.hap1.chr14.ver1.0.g208050	HEAT repeat-containing protein 5B isoform X2
VITVvi_vMgal_v1.0.hap1.chr14	20959295	20959306	11	DEL	PN40024v4_vs_Mg-hap1	VITVvi_vMgal_v1.0.hap1.chr14.ver1.0.g208050	HEAT repeat-containing protein 5B isoform X2
VITVvi_vMgal_v1.0.hap1.chr14	20960422	20960424	2	DEL	PN40024v4_vs_Mg-hap1	VITVvi_vMgal_v1.0.hap1.chr14.ver1.0.g208050	HEAT repeat-containing protein 5B isoform X2
VITVvi_vMgal_v1.0.hap1.chr14	20967288	20967289	1	SNP	PN40024v4_vs_Mg-hap1	VITVvi_vMgal_v1.0.hap1.chr14.ver1.0.g208050	HEAT repeat-containing protein 5B isoform X2
VITVvi_vMgal_v1.0.hap1.chr14	20967651	20967652	1	SNP	PN40024v4_vs_Mg-hap1	VITVvi_vMgal_v1.0.hap1.chr14.ver1.0.g208050	HEAT repeat-containing protein 5B isoform X2
VITVvi_vMgal_v1.0.hap1.chr14	20975151	20975153	2	DEL	PN40024v4_vs_Mg-hap1	VITVvi_vMgal_v1.0.hap1.chr14.ver1.0.g208050	HEAT repeat-containing protein 5B isoform X2
VITVvi_vMgal_v1.0.hap1.chr14	20978272	20978273	1	SNP	PN40024v4_vs_Mg-hap1	VITVvi_vMgal_v1.0.hap1.chr14.ver1.0.g208050	HEAT repeat-containing protein 5B isoform X2
VITVvi_vMgal_v1.0.hap1.chr14	20984506	20984507	1	SNP	PN40024v4_vs_Mg-hap1	VITVvi_vMgal_v1.0.hap1.chr14.ver1.0.g208050	HEAT repeat-containing protein 5B isoform X2
VITVvi_vMgal_v1.0.hap1.chr14	20985367	20985368	1	SNP	PN40024v4_vs_Mg-hap1	VITVvi_vMgal_v1.0.hap1.chr14.ver1.0.g208050	HEAT repeat-containing protein 5B isoform X2
VITVvi_vMgal_v1.0.hap1.chr14	20990091	20990092	1	SNP	PN40024v4_vs_Mg-hap1	VITVvi_vMgal_v1.0.hap1.chr14.ver1.0.g208050	HEAT repeat-containing protein 5B isoform X2
VITVvi_vMgal_v1.0.hap1.chr14	20990809	20990810	1	SNP	PN40024v4_vs_Mg-hap1	VITVvi_vMgal_v1.0.hap1.chr14.ver1.0.g208050	HEAT repeat-containing protein 5B isoform X2
VITVvi_vMgal_v1.0.hap1.chr14	20724322	20724323	1	SNP	PN40024v5_vs_Mg-hap1	VITVvi_vMgal_v1.0.hap1.chr14.ver1.0.g208030	NADPH-dependent diflavin oxidoreductase 1 isoform X1
VITVvi_vMgal_v1.0.hap1.chr14	20724345	20724346	1	SNP	PN40024v5_vs_Mg-hap1	VITVvi_vMgal_v1.0.hap1.chr14.ver1.0.g208030	NADPH-dependent diflavin oxidoreductase 1 isoform X1
VITVvi_vMgal_v1.0.hap1.chr14	20726847	20726848	1	SNP	PN40024v5_vs_Mg-hap1	VITVvi_vMgal_v1.0.hap1.chr14.ver1.0.g208030	NADPH-dependent diflavin oxidoreductase 1 isoform X1
VITVvi_vMgal_v1.0.hap1.chr14	20726920	20726921	1	INS	PN40024v5_vs_Mg-hap1	VITVvi_vMgal_v1.0.hap1.chr14.ver1.0.g208030	NADPH-dependent diflavin oxidoreductase 1 isoform X1
VITVvi_vMgal_v1.0.hap1.chr14	20726984	20726985	1	SNP	PN40024v5_vs_Mg-hap1	VITVvi_vMgal_v1.0.hap1.chr14.ver1.0.g208030	NADPH-dependent diflavin oxidoreductase 1 isoform X1
VITVvi_vMgal_v1.0.hap1.chr14	20727014	20727015	1	SNP	PN40024v5_vs_Mg-hap1	VITVvi_vMgal_v1.0.hap1.chr14.ver1.0.g208030	NADPH-dependent diflavin oxidoreductase 1 isoform X1
VITVvi_vMgal_v1.0.hap1.chr14	20727027	20727028	1	SNP	PN40024v5_vs_Mg-hap1	VITVvi_vMgal_v1.0.hap1.chr14.ver1.0.g208030	NADPH-dependent diflavin oxidoreductase 1 isoform X1
VITVvi_vMgal_v1.0.hap1.chr14	20730704	20730705	1	SNP	PN40024v5_vs_Mg-hap1	VITVvi_vMgal_v1.0.hap1.chr14.ver1.0.g208030	NADPH-dependent diflavin oxidoreductase 1 isoform X1
VITVvi_vMgal_v1.0.hap1.chr14	20730734	20730735	1	INS	PN40024v5_vs_Mg-hap1	VITVvi_vMgal_v1.0.hap1.chr14.ver1.0.g208030	NADPH-dependent diflavin oxidoreductase 1 isoform X1
VITVvi_vMgal_v1.0.hap1.chr14	20730782	20730785	3	DEL	PN40024v5_vs_Mg-hap1	VITVvi_vMgal_v1.0.hap1.chr14.ver1.0.g208030	NADPH-dependent diflavin oxidoreductase 1 isoform X1
VITVvi_vMgal_v1.0.hap1.chr14	20730786	20730787	1	SNP	PN40024v5_vs_Mg-hap1	VITVvi_vMgal_v1.0.hap1.chr14.ver1.0.g208030	NADPH-dependent diflavin oxidoreductase 1 isoform X1
VITVvi_vMgal_v1.0.hap1.chr14	20730788	20730789	1	SNP	PN40024v5_vs_Mg-hap1	VITVvi_vMgal_v1.0.hap1.chr14.ver1.0.g208030	NADPH-dependent diflavin oxidoreductase 1 isoform X1
VITVvi_vMgal_v1.0.hap1.chr14	20730843	20730854	11	DEL	PN40024v5_vs_Mg-hap1	VITVvi_vMgal_v1.0.hap1.chr14.ver1.0.g208030	NADPH-dependent diflavin oxidoreductase 1 isoform X1
VITVvi_vMgal_v1.0.hap1.chr14	20730932	20730933	1	SNP	PN40024v5_vs_Mg-hap1	VITVvi_vMgal_v1.0.hap1.chr14.ver1.0.g208030	NADPH-dependent diflavin oxidoreductase 1 isoform X1
VITVvi_vMgal_v1.0.hap1.chr14	20731144	20731145	1	SNP	PN40024v5_vs_Mg-hap1	VITVvi_vMgal_v1.0.hap1.chr14.ver1.0.g208030	NADPH-dependent diflavin oxidoreductase 1 isoform X1
VITVvi_vMgal_v1.0.hap1.chr14	20731342	20731343	1	SNP	PN40024v5_vs_Mg-hap1	VITVvi_vMgal_v1.0.hap1.chr14.ver1.0.g208030	NADPH-dependent diflavin oxidoreductase 1 isoform X1
VITVvi_vMgal_v1.0.hap1.chr14	20733164	20733165	1	SNP	PN40024v5_vs_Mg-hap1	VITVvi_vMgal_v1.0.hap1.chr14.ver1.0.g208030	NADPH-dependent diflavin oxidoreductase 1 isoform X1
VITVvi_vMgal_v1.0.hap1.chr14	20733278	20733279	1	SNP	PN40024v5_vs_Mg-hap1	VITVvi_vMgal_v1.0.hap1.chr14.ver1.0.g208030	NADPH-dependent diflavin oxidoreductase 1 isoform X1
VITVvi_vMgal_v1.0.hap1.chr14	20733391	20733392	1	SNP	PN40024v5_vs_Mg-hap1	VITVvi_vMgal_v1.0.hap1.chr14.ver1.0.g208030	NADPH-dependent diflavin oxidoreductase 1 isoform X1
VITVvi_vMgal_v1.0.hap1.chr14	20733445	20733448	3	DEL	PN40024v5_vs_Mg-hap1	VITVvi_vMgal_v1.0.hap1.chr14.ver1.0.g208030	NADPH-dependent diflavin oxidoreductase 1 isoform X1
VITVvi_vMgal_v1.0.hap1.chr14	20733511	20733512	1	INS	PN40024v5_vs_Mg-hap1	VITVvi_vMgal_v1.0.hap1.chr14.ver1.0.g208030	NADPH-dependent diflavin oxidoreductase 1 isoform X1
VITVvi_vMgal_v1.0.hap1.chr14	20733537	20733538	1	SNP	PN40024v5_vs_Mg-hap1	VITVvi_vMgal_v1.0.hap1.chr14.ver1.0.g208030	NADPH-dependent diflavin oxidoreductase 1 isoform X1
VITVvi_vMgal_v1.0.hap1.chr14	20733647	20733648	1	INS	PN40024v5_vs_Mg-hap1	VITVvi_vMgal_v1.0.hap1.chr14.ver1.0.g208030	NADPH-dependent diflavin oxidoreductase 1 isoform X1
VITVvi_vMgal_v1.0.hap1.chr14	20733649	20733650	1	INS	PN40024v5_vs_Mg-hap1	VITVvi_vMgal_v1.0.hap1.chr14.ver1.0.g208030	NADPH-dependent diflavin oxidoreductase 1 isoform X1
VITVvi_vMgal_v1.0.hap1.chr14	20733843	20733844	1	SNP	PN40024v5_vs_Mg-hap1	VITVvi_vMgal_v1.0.hap1.chr14.ver1.0.g208030	NADPH-dependent diflavin oxidoreductase 1 isoform X1
VITVvi_vMgal_v1.0.hap1.chr14	20734192	20734193	1	SNP	PN40024v5_vs_Mg-hap1	VITVvi_vMgal_v1.0.hap1.chr14.ver1.0.g208030	NADPH-dependent diflavin oxidoreductase 1 isoform X1
VITVvi_vMgal_v1.0.hap1.chr14	20734330	20734331	1	SNP	PN40024v5_vs_Mg-hap1	VITVvi_vMgal_v1.0.hap1.chr14.ver1.0.g208030	NADPH-dependent diflavin oxidoreductase 1 isoform X1
VITVvi_vMgal_v1.0.hap1.chr14	20734339	20734340	1	SNP	PN40024v5_vs_Mg-hap1	VITVvi_vMgal_v1.0.hap1.chr14.ver1.0.g208030	NADPH-dependent diflavin oxidoreductase 1 isoform X1
VITVvi_vMgal_v1.0.hap1.chr14	20734481	20734482	1	SNP	PN40024v5_vs_Mg-hap1	VITVvi_vMgal_v1.0.hap1.chr14.ver1.0.g208030	NADPH-dependent diflavin oxidoreductase 1 isoform X1
VITVvi_vMgal_v1.0.hap1.chr14	20734615	20734616	1	SNP	PN40024v5_vs_Mg-hap1	VITVvi_vMgal_v1.0.hap1.chr14.ver1.0.g208030	NADPH-dependent diflavin oxidoreductase 1 isoform X1
VITVvi_vMgal_v1.0.hap1.chr14	20734837	20734838	1	SNP	PN40024v5_vs_Mg-hap1	VITVvi_vMgal_v1.0.hap1.chr14.ver1.0.g208030	NADPH-dependent diflavin oxidoreductase 1 isoform X1
VITVvi_vMgal_v1.0.hap1.chr14	20734846	20734847	1	SNP	PN40024v5_vs_Mg-hap1	VITVvi_vMgal_v1.0.hap1.chr14.ver1.0.g208030	NADPH-dependent diflavin oxidoreductase 1 isoform X1
VITVvi_vMgal_v1.0.hap1.chr14	20734857	20734858	1	SNP	PN40024v5_vs_Mg-hap1	VITVvi_vMgal_v1.0.hap1.chr14.ver1.0.g208030	NADPH-dependent diflavin oxidoreductase 1 isoform X1
VITVvi_vMgal_v1.0.hap1.chr14	20734863	20734864	1	SNP	PN40024v5_vs_Mg-hap1	VITVvi_vMgal_v1.0.hap1.chr14.ver1.0.g208030	NADPH-dependent diflavin oxidoreductase 1 isoform X1
VITVvi_vMgal_v1.0.hap1.chr14	20734900	20734901	1	SNP	PN40024v5_vs_Mg-hap1	VITVvi_vMgal_v1.0.hap1.chr14.ver1.0.g208030	NADPH-dependent diflavin oxidoreductase 1 isoform X1
VITVvi_vMgal_v1.0.hap1.chr14	20735177	20735178	1	SNP	PN40024v5_vs_Mg-hap1	VITVvi_vMgal_v1.0.hap1.chr14.ver1.0.g208030	NADPH-dependent diflavin oxidoreductase 1 isoform X1
VITVvi_vMgal_v1.0.hap1.chr14	20735267	20735268	1	SNP	PN40024v5_vs_Mg-hap1	VITVvi_vMgal_v1.0.hap1.chr14.ver1.0.g208030	NADPH-dependent diflavin oxidoreductase 1 isoform X1
VITVvi_vMgal_v1.0.hap1.chr14	20735292	20735293	1	SNP	PN40024v5_vs_Mg-hap1	VITVvi_vMgal_v1.0.hap1.chr14.ver1.0.g208030	NADPH-dependent diflavin oxidoreductase 1 isoform X1
VITVvi_vMgal_v1.0.hap1.chr14	20735307	20735308	1	INS	PN40024v5_vs_Mg-hap1	VITVvi_vMgal_v1.0.hap1.chr14.ver1.0.g208030	NADPH-dependent diflavin oxidoreductase 1 isoform X1
VITVvi_vMgal_v1.0.hap1.chr14	20735403	20735404	1	SNP	PN40024v5_vs_Mg-hap1	VITVvi_vMgal_v1.0.hap1.chr14.ver1.0.g208030	NADPH-dependent diflavin oxidoreductase 1 isoform X1
VITVvi_vMgal_v1.0.hap1.chr14	20735406	20735407	1	SNP	PN40024v5_vs_Mg-hap1	VITVvi_vMgal_v1.0.hap1.chr14.ver1.0.g208030	NADPH-dependent diflavin oxidoreductase 1 isoform X1
VITVvi_vMgal_v1.0.hap1.chr14	20735750	20735751	1	SNP	PN40024v5_vs_Mg-hap1	VITVvi_vMgal_v1.0.hap1.chr14.ver1.0.g208030	NADPH-dependent diflavin oxidoreductase 1 isoform X1
VITVvi_vMgal_v1.0.hap1.chr14	20736371	20736372	1	INS	PN40024v5_vs_Mg-hap1	VITVvi_vMgal_v1.0.hap1.chr14.ver1.0.g208030	NADPH-dependent diflavin oxidoreductase 1 isoform X1
VITVvi_vMgal_v1.0.hap1.chr14	20736395	20736396	1	SNP	PN40024v5_vs_Mg-hap1	VITVvi_vMgal_v1.0.hap1.chr14.ver1.0.g208030	NADPH-dependent diflavin oxidoreductase 1 isoform X1
VITVvi_vMgal_v1.0.hap1.chr14	20736642	20736643	1	SNP	PN40024v5_vs_Mg-hap1	VITVvi_vMgal_v1.0.hap1.chr14.ver1.0.g208030	NADPH-dependent diflavin oxidoreductase 1 isoform X1
VITVvi_vMgal_v1.0.hap1.chr14	20736749	20736750	1	SNP	PN40024v5_vs_Mg-hap1	VITVvi_vMgal_v1.0.hap1.chr14.ver1.0.g208030	NADPH-dependent diflavin oxidoreductase 1 isoform X1
VITVvi_vMgal_v1.0.hap1.chr14	20737040	20737041	1	SNP	PN40024v5_vs_Mg-hap1	VITVvi_vMgal_v1.0.hap1.chr14.ver1.0.g208030	NADPH-dependent diflavin oxidoreductase 1 isoform X1
VITVvi_vMgal_v1.0.hap1.chr14	20737095	20737096	1	INS	PN40024v5_vs_Mg-hap1	VITVvi_vMgal_v1.0.hap1.chr14.ver1.0.g208030	NADPH-dependent diflavin oxidoreductase 1 isoform X1
VITVvi_vMgal_v1.0.hap1.chr14	20737096	20737097	1	INS	PN40024v5_vs_Mg-hap1	VITVvi_vMgal_v1.0.hap1.chr14.ver1.0.g208030	NADPH-dependent diflavin oxidoreductase 1 isoform X1
VITVvi_vMgal_v1.0.hap1.chr14	20737158	20737159	1	INS	PN40024v5_vs_Mg-hap1	VITVvi_vMgal_v1.0.hap1.chr14.ver1.0.g208030	NADPH-dependent diflavin oxidoreductase 1 isoform X1
VITVvi_vMgal_v1.0.hap1.chr14	20737621	20737622	1	SNP	PN40024v5_vs_Mg-hap1	VITVvi_vMgal_v1.0.hap1.chr14.ver1.0.g208030	NADPH-dependent diflavin oxidoreductase 1 isoform X1
VITVvi_vMgal_v1.0.hap1.chr14	20737671	20737672	1	SNP	PN40024v5_vs_Mg-hap1	VITVvi_vMgal_v1.0.hap1.chr14.ver1.0.g208030	NADPH-dependent diflavin oxidoreductase 1 isoform X1
VITVvi_vMgal_v1.0.hap1.chr14	20737686	20737687	1	SNP	PN40024v5_vs_Mg-hap1	VITVvi_vMgal_v1.0.hap1.chr14.ver1.0.g208030	NADPH-dependent diflavin oxidoreductase 1 isoform X1
VITVvi_vMgal_v1.0.hap1.chr14	20738046	20738047	1	SNP	PN40024v5_vs_Mg-hap1	VITVvi_vMgal_v1.0.hap1.chr14.ver1.0.g208030	NADPH-dependent diflavin oxidoreductase 1 isoform X1
VITVvi_vMgal_v1.0.hap1.chr14	20738061	20738062	1	SNP	PN40024v5_vs_Mg-hap1	VITVvi_vMgal_v1.0.hap1.chr14.ver1.0.g208030	NADPH-dependent diflavin oxidoreductase 1 isoform X1
VITVvi_vMgal_v1.0.hap1.chr14	20738085	20738086	1	SNP	PN40024v5_vs_Mg-hap1	VITVvi_vMgal_v1.0.hap1.chr14.ver1.0.g208030	NADPH-dependent diflavin oxidoreductase 1 isoform X1
VITVvi_vMgal_v1.0.hap1.chr14	20738324	20738325	1	SNP	PN40024v5_vs_Mg-hap1	VITVvi_vMgal_v1.0.hap1.chr14.ver1.0.g208030	NADPH-dependent diflavin oxidoreductase 1 isoform X1
VITVvi_vMgal_v1.0.hap1.chr14	20738346	20738347	1	SNP	PN40024v5_vs_Mg-hap1	VITVvi_vMgal_v1.0.hap1.chr14.ver1.0.g208030	NADPH-dependent diflavin oxidoreductase 1 isoform X1
VITVvi_vMgal_v1.0.hap1.chr14	20738372	20738373	1	SNP	PN40024v5_vs_Mg-hap1	VITVvi_vMgal_v1.0.hap1.chr14.ver1.0.g208030	NADPH-dependent diflavin oxidoreductase 1 isoform X1
VITVvi_vMgal_v1.0.hap1.chr14	20738408	20738409	1	SNP	PN40024v5_vs_Mg-hap1	VITVvi_vMgal_v1.0.hap1.chr14.ver1.0.g208030	NADPH-dependent diflavin oxidoreductase 1 isoform X1
VITVvi_vMgal_v1.0.hap1.chr14	20738451	20738452	1	SNP	PN40024v5_vs_Mg-hap1	VITVvi_vMgal_v1.0.hap1.chr14.ver1.0.g208030	NADPH-dependent diflavin oxidoreductase 1 isoform X1
VITVvi_vMgal_v1.0.hap1.chr14	20738458	20738475	17	DEL	PN40024v5_vs_Mg-hap1	VITVvi_vMgal_v1.0.hap1.chr14.ver1.0.g208030	NADPH-dependent diflavin oxidoreductase 1 isoform X1
VITVvi_vMgal_v1.0.hap1.chr14	20738541	20738542	1	SNP	PN40024v5_vs_Mg-hap1	VITVvi_vMgal_v1.0.hap1.chr14.ver1.0.g208030	NADPH-dependent diflavin oxidoreductase 1 isoform X1
VITVvi_vMgal_v1.0.hap1.chr14	20738654	20738655	1	SNP	PN40024v5_vs_Mg-hap1	VITVvi_vMgal_v1.0.hap1.chr14.ver1.0.g208030	NADPH-dependent diflavin oxidoreductase 1 isoform X1
VITVvi_vMgal_v1.0.hap1.chr14	20738656	20738657	1	SNP	PN40024v5_vs_Mg-hap1	VITVvi_vMgal_v1.0.hap1.chr14.ver1.0.g208030	NADPH-dependent diflavin oxidoreductase 1 isoform X1
VITVvi_vMgal_v1.0.hap1.chr14	20738701	20738702	1	SNP	PN40024v5_vs_Mg-hap1	VITVvi_vMgal_v1.0.hap1.chr14.ver1.0.g208030	NADPH-dependent diflavin oxidoreductase 1 isoform X1
VITVvi_vMgal_v1.0.hap1.chr14	20738794	20738795	1	SNP	PN40024v5_vs_Mg-hap1	VITVvi_vMgal_v1.0.hap1.chr14.ver1.0.g208030	NADPH-dependent diflavin oxidoreductase 1 isoform X1
VITVvi_vMgal_v1.0.hap1.chr14	20738835	20738836	1	SNP	PN40024v5_vs_Mg-hap1	VITVvi_vMgal_v1.0.hap1.chr14.ver1.0.g208030	NADPH-dependent diflavin oxidoreductase 1 isoform X1
VITVvi_vMgal_v1.0.hap1.chr14	20739245	20739246	1	SNP	PN40024v5_vs_Mg-hap1	VITVvi_vMgal_v1.0.hap1.chr14.ver1.0.g208030	NADPH-dependent diflavin oxidoreductase 1 isoform X1
VITVvi_vMgal_v1.0.hap1.chr14	20739271	20739272	1	SNP	PN40024v5_vs_Mg-hap1	VITVvi_vMgal_v1.0.hap1.chr14.ver1.0.g208030	NADPH-dependent diflavin oxidoreductase 1 isoform X1
VITVvi_vMgal_v1.0.hap1.chr14	20739373	20739374	1	SNP	PN40024v5_vs_Mg-hap1	VITVvi_vMgal_v1.0.hap1.chr14.ver1.0.g208030	NADPH-dependent diflavin oxidoreductase 1 isoform X1
VITVvi_vMgal_v1.0.hap1.chr14	20739425	20739426	1	SNP	PN40024v5_vs_Mg-hap1	VITVvi_vMgal_v1.0.hap1.chr14.ver1.0.g208030	NADPH-dependent diflavin oxidoreductase 1 isoform X1
VITVvi_vMgal_v1.0.hap1.chr14	20739449	20739450	1	SNP	PN40024v5_vs_Mg-hap1	VITVvi_vMgal_v1.0.hap1.chr14.ver1.0.g208030	NADPH-dependent diflavin oxidoreductase 1 isoform X1
VITVvi_vMgal_v1.0.hap1.chr14	20739575	20739576	1	SNP	PN40024v5_vs_Mg-hap1	VITVvi_vMgal_v1.0.hap1.chr14.ver1.0.g208030	NADPH-dependent diflavin oxidoreductase 1 isoform X1
VITVvi_vMgal_v1.0.hap1.chr14	20739579	20739580	1	INS	PN40024v5_vs_Mg-hap1	VITVvi_vMgal_v1.0.hap1.chr14.ver1.0.g208030	NADPH-dependent diflavin oxidoreductase 1 isoform X1
VITVvi_vMgal_v1.0.hap1.chr14	20739589	20739590	1	SNP	PN40024v5_vs_Mg-hap1	VITVvi_vMgal_v1.0.hap1.chr14.ver1.0.g208030	NADPH-dependent diflavin oxidoreductase 1 isoform X1
VITVvi_vMgal_v1.0.hap1.chr14	20739653	20739654	1	SNP	PN40024v5_vs_Mg-hap1	VITVvi_vMgal_v1.0.hap1.chr14.ver1.0.g208030	NADPH-dependent diflavin oxidoreductase 1 isoform X1
VITVvi_vMgal_v1.0.hap1.chr14	20739721	20739722	1	SNP	PN40024v5_vs_Mg-hap1	VITVvi_vMgal_v1.0.hap1.chr14.ver1.0.g208030	NADPH-dependent diflavin oxidoreductase 1 isoform X1
VITVvi_vMgal_v1.0.hap1.chr14	20739832	20739833	1	SNP	PN40024v5_vs_Mg-hap1	VITVvi_vMgal_v1.0.hap1.chr14.ver1.0.g208030	NADPH-dependent diflavin oxidoreductase 1 isoform X1
VITVvi_vMgal_v1.0.hap1.chr14	20739951	20739952	1	SNP	PN40024v5_vs_Mg-hap1	VITVvi_vMgal_v1.0.hap1.chr14.ver1.0.g208030	NADPH-dependent diflavin oxidoreductase 1 isoform X1
VITVvi_vMgal_v1.0.hap1.chr14	20740021	20740022	1	INS	PN40024v5_vs_Mg-hap1	VITVvi_vMgal_v1.0.hap1.chr14.ver1.0.g208030	NADPH-dependent diflavin oxidoreductase 1 isoform X1
VITVvi_vMgal_v1.0.hap1.chr14	20740130	20740131	1	SNP	PN40024v5_vs_Mg-hap1	VITVvi_vMgal_v1.0.hap1.chr14.ver1.0.g208030	NADPH-dependent diflavin oxidoreductase 1 isoform X1
VITVvi_vMgal_v1.0.hap1.chr14	20740217	20740218	1	SNP	PN40024v5_vs_Mg-hap1	VITVvi_vMgal_v1.0.hap1.chr14.ver1.0.g208030	NADPH-dependent diflavin oxidoreductase 1 isoform X1
VITVvi_vMgal_v1.0.hap1.chr14	20742438	20742439	1	SNP	PN40024v5_vs_Mg-hap1	VITVvi_vMgal_v1.0.hap1.chr14.ver1.0.g208030	NADPH-dependent diflavin oxidoreductase 1 isoform X1
VITVvi_vMgal_v1.0.hap1.chr14	20743166	20743167	1	SNP	PN40024v5_vs_Mg-hap1	VITVvi_vMgal_v1.0.hap1.chr14.ver1.0.g208030	NADPH-dependent diflavin oxidoreductase 1 isoform X1
VITVvi_vMgal_v1.0.hap1.chr14	20743205	20743206	1	SNP	PN40024v5_vs_Mg-hap1	VITVvi_vMgal_v1.0.hap1.chr14.ver1.0.g208030	NADPH-dependent diflavin oxidoreductase 1 isoform X1
VITVvi_vMgal_v1.0.hap1.chr14	20743473	20743474	1	SNP	PN40024v5_vs_Mg-hap1	VITVvi_vMgal_v1.0.hap1.chr14.ver1.0.g208030	NADPH-dependent diflavin oxidoreductase 1 isoform X1
VITVvi_vMgal_v1.0.hap1.chr14	20743580	20743581	1	SNP	PN40024v5_vs_Mg-hap1	VITVvi_vMgal_v1.0.hap1.chr14.ver1.0.g208030	NADPH-dependent diflavin oxidoreductase 1 isoform X1
VITVvi_vMgal_v1.0.hap1.chr14	20743845	20743846	1	SNP	PN40024v5_vs_Mg-hap1	VITVvi_vMgal_v1.0.hap1.chr14.ver1.0.g208030	NADPH-dependent diflavin oxidoreductase 1 isoform X1
VITVvi_vMgal_v1.0.hap1.chr14	20743847	20743848	1	SNP	PN40024v5_vs_Mg-hap1	VITVvi_vMgal_v1.0.hap1.chr14.ver1.0.g208030	NADPH-dependent diflavin oxidoreductase 1 isoform X1
VITVvi_vMgal_v1.0.hap1.chr14	20743936	20743937	1	SNP	PN40024v5_vs_Mg-hap1	VITVvi_vMgal_v1.0.hap1.chr14.ver1.0.g208030	NADPH-dependent diflavin oxidoreductase 1 isoform X1
VITVvi_vMgal_v1.0.hap1.chr14	20743955	20743956	1	SNP	PN40024v5_vs_Mg-hap1	VITVvi_vMgal_v1.0.hap1.chr14.ver1.0.g208030	NADPH-dependent diflavin oxidoreductase 1 isoform X1
VITVvi_vMgal_v1.0.hap1.chr14	20744197	20744198	1	INS	PN40024v5_vs_Mg-hap1	VITVvi_vMgal_v1.0.hap1.chr14.ver1.0.g208030	NADPH-dependent diflavin oxidoreductase 1 isoform X1
VITVvi_vMgal_v1.0.hap1.chr14	20744570	20744571	1	SNP	PN40024v5_vs_Mg-hap1	VITVvi_vMgal_v1.0.hap1.chr14.ver1.0.g208030	NADPH-dependent diflavin oxidoreductase 1 isoform X1
VITVvi_vMgal_v1.0.hap1.chr14	20744849	20744850	1	SNP	PN40024v5_vs_Mg-hap1	VITVvi_vMgal_v1.0.hap1.chr14.ver1.0.g208030	NADPH-dependent diflavin oxidoreductase 1 isoform X1
VITVvi_vMgal_v1.0.hap1.chr14	20745199	20745200	1	SNP	PN40024v5_vs_Mg-hap1	VITVvi_vMgal_v1.0.hap1.chr14.ver1.0.g208030	NADPH-dependent diflavin oxidoreductase 1 isoform X1
VITVvi_vMgal_v1.0.hap1.chr14	20745588	20745589	1	SNP	PN40024v5_vs_Mg-hap1	VITVvi_vMgal_v1.0.hap1.chr14.ver1.0.g208030	NADPH-dependent diflavin oxidoreductase 1 isoform X1
VITVvi_vMgal_v1.0.hap1.chr14	20745665	20745666	1	SNP	PN40024v5_vs_Mg-hap1	VITVvi_vMgal_v1.0.hap1.chr14.ver1.0.g208030	NADPH-dependent diflavin oxidoreductase 1 isoform X1
VITVvi_vMgal_v1.0.hap1.chr14	20745749	20745750	1	INS	PN40024v5_vs_Mg-hap1	VITVvi_vMgal_v1.0.hap1.chr14.ver1.0.g208030	NADPH-dependent diflavin oxidoreductase 1 isoform X1
VITVvi_vMgal_v1.0.hap1.chr14	20745777	20745778	1	SNP	PN40024v5_vs_Mg-hap1	VITVvi_vMgal_v1.0.hap1.chr14.ver1.0.g208030	NADPH-dependent diflavin oxidoreductase 1 isoform X1
VITVvi_vMgal_v1.0.hap1.chr14	20745824	20745825	1	SNP	PN40024v5_vs_Mg-hap1	VITVvi_vMgal_v1.0.hap1.chr14.ver1.0.g208030	NADPH-dependent diflavin oxidoreductase 1 isoform X1
VITVvi_vMgal_v1.0.hap1.chr14	20745874	20745875	1	SNP	PN40024v5_vs_Mg-hap1	VITVvi_vMgal_v1.0.hap1.chr14.ver1.0.g208030	NADPH-dependent diflavin oxidoreductase 1 isoform X1
VITVvi_vMgal_v1.0.hap1.chr14	20745966	20745967	1	SNP	PN40024v5_vs_Mg-hap1	VITVvi_vMgal_v1.0.hap1.chr14.ver1.0.g208030	NADPH-dependent diflavin oxidoreductase 1 isoform X1
VITVvi_vMgal_v1.0.hap1.chr14	20745994	20745995	1	INS	PN40024v5_vs_Mg-hap1	VITVvi_vMgal_v1.0.hap1.chr14.ver1.0.g208030	NADPH-dependent diflavin oxidoreductase 1 isoform X1
VITVvi_vMgal_v1.0.hap1.chr14	20745996	20745997	1	SNP	PN40024v5_vs_Mg-hap1	VITVvi_vMgal_v1.0.hap1.chr14.ver1.0.g208030	NADPH-dependent diflavin oxidoreductase 1 isoform X1
VITVvi_vMgal_v1.0.hap1.chr14	20746049	20746050	1	SNP	PN40024v5_vs_Mg-hap1	VITVvi_vMgal_v1.0.hap1.chr14.ver1.0.g208030	NADPH-dependent diflavin oxidoreductase 1 isoform X1
VITVvi_vMgal_v1.0.hap1.chr14	20746610	20746611	1	SNP	PN40024v5_vs_Mg-hap1	VITVvi_vMgal_v1.0.hap1.chr14.ver1.0.g208030	NADPH-dependent diflavin oxidoreductase 1 isoform X1
VITVvi_vMgal_v1.0.hap1.chr14	20746655	20746656	1	SNP	PN40024v5_vs_Mg-hap1	VITVvi_vMgal_v1.0.hap1.chr14.ver1.0.g208030	NADPH-dependent diflavin oxidoreductase 1 isoform X1
VITVvi_vMgal_v1.0.hap1.chr14	20746789	20746790	1	INS	PN40024v5_vs_Mg-hap1	VITVvi_vMgal_v1.0.hap1.chr14.ver1.0.g208030	NADPH-dependent diflavin oxidoreductase 1 isoform X1
VITVvi_vMgal_v1.0.hap1.chr14	20746791	20746792	1	INS	PN40024v5_vs_Mg-hap1	VITVvi_vMgal_v1.0.hap1.chr14.ver1.0.g208030	NADPH-dependent diflavin oxidoreductase 1 isoform X1
VITVvi_vMgal_v1.0.hap1.chr14	20747046	20747052	6	DEL	PN40024v5_vs_Mg-hap1	VITVvi_vMgal_v1.0.hap1.chr14.ver1.0.g208030	NADPH-dependent diflavin oxidoreductase 1 isoform X1
VITVvi_vMgal_v1.0.hap1.chr14	20747165	20747166	1	INS	PN40024v5_vs_Mg-hap1	VITVvi_vMgal_v1.0.hap1.chr14.ver1.0.g208030	NADPH-dependent diflavin oxidoreductase 1 isoform X1
VITVvi_vMgal_v1.0.hap1.chr14	20747220	20747222	2	DEL	PN40024v5_vs_Mg-hap1	VITVvi_vMgal_v1.0.hap1.chr14.ver1.0.g208030	NADPH-dependent diflavin oxidoreductase 1 isoform X1
VITVvi_vMgal_v1.0.hap1.chr14	20747376	20747377	1	SNP	PN40024v5_vs_Mg-hap1	VITVvi_vMgal_v1.0.hap1.chr14.ver1.0.g208030	NADPH-dependent diflavin oxidoreductase 1 isoform X1
VITVvi_vMgal_v1.0.hap1.chr14	20747835	20747836	1	SNP	PN40024v5_vs_Mg-hap1	VITVvi_vMgal_v1.0.hap1.chr14.ver1.0.g208030	NADPH-dependent diflavin oxidoreductase 1 isoform X1
VITVvi_vMgal_v1.0.hap1.chr14	20741294	20742329	1035	DUP	PN40024v5_vs_Mg-hap1	VITVvi_vMgal_v1.0.hap1.chr14.ver1.0.g208030	NADPH-dependent diflavin oxidoreductase 1 isoform X1
VITVvi_vMgal_v1.0.hap1.chr14	20863584	20863585	1	SNP	PN40024v5_vs_Mg-hap1	VITVvi_vMgal_v1.0.hap1.chr14.ver1.0.g208040	acyl-CoA-binding domain 3
VITVvi_vMgal_v1.0.hap1.chr14	20872654	20872655	1	SNP	PN40024v5_vs_Mg-hap1	VITVvi_vMgal_v1.0.hap1.chr14.ver1.0.g208050	HEAT repeat-containing protein 5B isoform X2
VITVvi_vMgal_v1.0.hap1.chr14	20873375	20873376	1	SNP	PN40024v5_vs_Mg-hap1	VITVvi_vMgal_v1.0.hap1.chr14.ver1.0.g208050	HEAT repeat-containing protein 5B isoform X2
VITVvi_vMgal_v1.0.hap1.chr14	20879718	20879719	1	INS	PN40024v5_vs_Mg-hap1	VITVvi_vMgal_v1.0.hap1.chr14.ver1.0.g208050	HEAT repeat-containing protein 5B isoform X2
VITVvi_vMgal_v1.0.hap1.chr14	20881019	20881020	1	SNP	PN40024v5_vs_Mg-hap1	VITVvi_vMgal_v1.0.hap1.chr14.ver1.0.g208050	HEAT repeat-containing protein 5B isoform X2
VITVvi_vMgal_v1.0.hap1.chr14	20884789	20884798	9	DEL	PN40024v5_vs_Mg-hap1	VITVvi_vMgal_v1.0.hap1.chr14.ver1.0.g208050	HEAT repeat-containing protein 5B isoform X2
VITVvi_vMgal_v1.0.hap1.chr14	20887940	20887941	1	SNP	PN40024v5_vs_Mg-hap1	VITVvi_vMgal_v1.0.hap1.chr14.ver1.0.g208050	HEAT repeat-containing protein 5B isoform X2
VITVvi_vMgal_v1.0.hap1.chr14	20897193	20897194	1	SNP	PN40024v5_vs_Mg-hap1	VITVvi_vMgal_v1.0.hap1.chr14.ver1.0.g208050	HEAT repeat-containing protein 5B isoform X2
VITVvi_vMgal_v1.0.hap1.chr14	20899962	20899963	1	SNP	PN40024v5_vs_Mg-hap1	VITVvi_vMgal_v1.0.hap1.chr14.ver1.0.g208050	HEAT repeat-containing protein 5B isoform X2
VITVvi_vMgal_v1.0.hap1.chr14	20903561	20903562	1	SNP	PN40024v5_vs_Mg-hap1	VITVvi_vMgal_v1.0.hap1.chr14.ver1.0.g208050	HEAT repeat-containing protein 5B isoform X2
VITVvi_vMgal_v1.0.hap1.chr14	20905679	20905680	1	INS	PN40024v5_vs_Mg-hap1	VITVvi_vMgal_v1.0.hap1.chr14.ver1.0.g208050	HEAT repeat-containing protein 5B isoform X2
VITVvi_vMgal_v1.0.hap1.chr14	20909568	20909569	1	INS	PN40024v5_vs_Mg-hap1	VITVvi_vMgal_v1.0.hap1.chr14.ver1.0.g208050	HEAT repeat-containing protein 5B isoform X2
VITVvi_vMgal_v1.0.hap1.chr14	20910949	20910950	1	SNP	PN40024v5_vs_Mg-hap1	VITVvi_vMgal_v1.0.hap1.chr14.ver1.0.g208050	HEAT repeat-containing protein 5B isoform X2
VITVvi_vMgal_v1.0.hap1.chr14	20914366	20914368	2	DEL	PN40024v5_vs_Mg-hap1	VITVvi_vMgal_v1.0.hap1.chr14.ver1.0.g208050	HEAT repeat-containing protein 5B isoform X2
VITVvi_vMgal_v1.0.hap1.chr14	20920599	20920600	1	SNP	PN40024v5_vs_Mg-hap1	VITVvi_vMgal_v1.0.hap1.chr14.ver1.0.g208050	HEAT repeat-containing protein 5B isoform X2
VITVvi_vMgal_v1.0.hap1.chr14	20921196	20921197	1	SNP	PN40024v5_vs_Mg-hap1	VITVvi_vMgal_v1.0.hap1.chr14.ver1.0.g208050	HEAT repeat-containing protein 5B isoform X2
VITVvi_vMgal_v1.0.hap1.chr14	20921526	20921527	1	SNP	PN40024v5_vs_Mg-hap1	VITVvi_vMgal_v1.0.hap1.chr14.ver1.0.g208050	HEAT repeat-containing protein 5B isoform X2
VITVvi_vMgal_v1.0.hap1.chr14	20923773	20923774	1	INS	PN40024v5_vs_Mg-hap1	VITVvi_vMgal_v1.0.hap1.chr14.ver1.0.g208050	HEAT repeat-containing protein 5B isoform X2
VITVvi_vMgal_v1.0.hap1.chr14	20925801	20925802	1	SNP	PN40024v5_vs_Mg-hap1	VITVvi_vMgal_v1.0.hap1.chr14.ver1.0.g208050	HEAT repeat-containing protein 5B isoform X2
VITVvi_vMgal_v1.0.hap1.chr14	20929466	20929467	1	SNP	PN40024v5_vs_Mg-hap1	VITVvi_vMgal_v1.0.hap1.chr14.ver1.0.g208050	HEAT repeat-containing protein 5B isoform X2
VITVvi_vMgal_v1.0.hap1.chr14	20930677	20930678	1	SNP	PN40024v5_vs_Mg-hap1	VITVvi_vMgal_v1.0.hap1.chr14.ver1.0.g208050	HEAT repeat-containing protein 5B isoform X2
VITVvi_vMgal_v1.0.hap1.chr14	20933835	20933836	1	SNP	PN40024v5_vs_Mg-hap1	VITVvi_vMgal_v1.0.hap1.chr14.ver1.0.g208050	HEAT repeat-containing protein 5B isoform X2
VITVvi_vMgal_v1.0.hap1.chr14	20933924	20933925	1	SNP	PN40024v5_vs_Mg-hap1	VITVvi_vMgal_v1.0.hap1.chr14.ver1.0.g208050	HEAT repeat-containing protein 5B isoform X2
VITVvi_vMgal_v1.0.hap1.chr14	20935100	20935101	1	SNP	PN40024v5_vs_Mg-hap1	VITVvi_vMgal_v1.0.hap1.chr14.ver1.0.g208050	HEAT repeat-containing protein 5B isoform X2
VITVvi_vMgal_v1.0.hap1.chr14	20936073	20936074	1	SNP	PN40024v5_vs_Mg-hap1	VITVvi_vMgal_v1.0.hap1.chr14.ver1.0.g208050	HEAT repeat-containing protein 5B isoform X2
VITVvi_vMgal_v1.0.hap1.chr14	20936078	20936079	1	SNP	PN40024v5_vs_Mg-hap1	VITVvi_vMgal_v1.0.hap1.chr14.ver1.0.g208050	HEAT repeat-containing protein 5B isoform X2
VITVvi_vMgal_v1.0.hap1.chr14	20945992	20946000	8	INS	PN40024v5_vs_Mg-hap1	VITVvi_vMgal_v1.0.hap1.chr14.ver1.0.g208050	HEAT repeat-containing protein 5B isoform X2
VITVvi_vMgal_v1.0.hap1.chr14	20947255	20947256	1	SNP	PN40024v5_vs_Mg-hap1	VITVvi_vMgal_v1.0.hap1.chr14.ver1.0.g208050	HEAT repeat-containing protein 5B isoform X2
VITVvi_vMgal_v1.0.hap1.chr14	20951391	20953275	1884	DUP	PN40024v5_vs_Mg-hap1	VITVvi_vMgal_v1.0.hap1.chr14.ver1.0.g208050	HEAT repeat-containing protein 5B isoform X2
VITVvi_vMgal_v1.0.hap1.chr14	20957389	20957390	1	SNP	PN40024v5_vs_Mg-hap1	VITVvi_vMgal_v1.0.hap1.chr14.ver1.0.g208050	HEAT repeat-containing protein 5B isoform X2
VITVvi_vMgal_v1.0.hap1.chr14	20958473	20958474	1	INS	PN40024v5_vs_Mg-hap1	VITVvi_vMgal_v1.0.hap1.chr14.ver1.0.g208050	HEAT repeat-containing protein 5B isoform X2
VITVvi_vMgal_v1.0.hap1.chr14	20959295	20959306	11	DEL	PN40024v5_vs_Mg-hap1	VITVvi_vMgal_v1.0.hap1.chr14.ver1.0.g208050	HEAT repeat-containing protein 5B isoform X2
VITVvi_vMgal_v1.0.hap1.chr14	20960422	20960424	2	DEL	PN40024v5_vs_Mg-hap1	VITVvi_vMgal_v1.0.hap1.chr14.ver1.0.g208050	HEAT repeat-containing protein 5B isoform X2
VITVvi_vMgal_v1.0.hap1.chr14	20967288	20967289	1	SNP	PN40024v5_vs_Mg-hap1	VITVvi_vMgal_v1.0.hap1.chr14.ver1.0.g208050	HEAT repeat-containing protein 5B isoform X2
VITVvi_vMgal_v1.0.hap1.chr14	20967651	20967652	1	SNP	PN40024v5_vs_Mg-hap1	VITVvi_vMgal_v1.0.hap1.chr14.ver1.0.g208050	HEAT repeat-containing protein 5B isoform X2
VITVvi_vMgal_v1.0.hap1.chr14	20975151	20975153	2	DEL	PN40024v5_vs_Mg-hap1	VITVvi_vMgal_v1.0.hap1.chr14.ver1.0.g208050	HEAT repeat-containing protein 5B isoform X2
VITVvi_vMgal_v1.0.hap1.chr14	20978272	20978273	1	SNP	PN40024v5_vs_Mg-hap1	VITVvi_vMgal_v1.0.hap1.chr14.ver1.0.g208050	HEAT repeat-containing protein 5B isoform X2
VITVvi_vMgal_v1.0.hap1.chr14	20984506	20984507	1	SNP	PN40024v5_vs_Mg-hap1	VITVvi_vMgal_v1.0.hap1.chr14.ver1.0.g208050	HEAT repeat-containing protein 5B isoform X2
VITVvi_vMgal_v1.0.hap1.chr14	20985367	20985368	1	SNP	PN40024v5_vs_Mg-hap1	VITVvi_vMgal_v1.0.hap1.chr14.ver1.0.g208050	HEAT repeat-containing protein 5B isoform X2
VITVvi_vMgal_v1.0.hap1.chr14	20990091	20990092	1	SNP	PN40024v5_vs_Mg-hap1	VITVvi_vMgal_v1.0.hap1.chr14.ver1.0.g208050	HEAT repeat-containing protein 5B isoform X2
VITVvi_vMgal_v1.0.hap1.chr14	20990809	20990810	1	SNP	PN40024v5_vs_Mg-hap1	VITVvi_vMgal_v1.0.hap1.chr14.ver1.0.g208050	HEAT repeat-containing protein 5B isoform X2

## Sheet: Rpv29-Mg-hap2_Variants-on-genes
Comparisons: Mg-hap1_vs_Mg-hap2, PN40024v4_vs_Mg-hap2, PN40024v5_vs_Mg-hap2
Chromosome	Start	End	Length	Variant type	Comparison	Gene	Function
VITVvi_vMgal_v1.0.hap2.chr14	21696676	21696677	1	SNP	Mgalo_hap1_on_Mgalo_hap2	VITVvi_vMgal_v1.0.hap2.chr14.ver1.0.g500560	HEAT repeat-containing protein 5B isoform X2
VITVvi_vMgal_v1.0.hap2.chr14	21697329	21697330	1	SNP	Mgalo_hap1_on_Mgalo_hap2	VITVvi_vMgal_v1.0.hap2.chr14.ver1.0.g500560	HEAT repeat-containing protein 5B isoform X2
VITVvi_vMgal_v1.0.hap2.chr14	21697800	21697819	19	DEL	Mgalo_hap1_on_Mgalo_hap2	VITVvi_vMgal_v1.0.hap2.chr14.ver1.0.g500560	HEAT repeat-containing protein 5B isoform X2
VITVvi_vMgal_v1.0.hap2.chr14	21697932	21697934	2	DEL	Mgalo_hap1_on_Mgalo_hap2	VITVvi_vMgal_v1.0.hap2.chr14.ver1.0.g500560	HEAT repeat-containing protein 5B isoform X2
VITVvi_vMgal_v1.0.hap2.chr14	21698108	21698109	1	SNP	Mgalo_hap1_on_Mgalo_hap2	VITVvi_vMgal_v1.0.hap2.chr14.ver1.0.g500560	HEAT repeat-containing protein 5B isoform X2
VITVvi_vMgal_v1.0.hap2.chr14	21698392	21698393	1	SNP	Mgalo_hap1_on_Mgalo_hap2	VITVvi_vMgal_v1.0.hap2.chr14.ver1.0.g500560	HEAT repeat-containing protein 5B isoform X2
VITVvi_vMgal_v1.0.hap2.chr14	21698876	21698877	1	SNP	Mgalo_hap1_on_Mgalo_hap2	VITVvi_vMgal_v1.0.hap2.chr14.ver1.0.g500560	HEAT repeat-containing protein 5B isoform X2
VITVvi_vMgal_v1.0.hap2.chr14	21699163	21699164	1	SNP	Mgalo_hap1_on_Mgalo_hap2	VITVvi_vMgal_v1.0.hap2.chr14.ver1.0.g500560	HEAT repeat-containing protein 5B isoform X2
VITVvi_vMgal_v1.0.hap2.chr14	21699283	21699284	1	SNP	Mgalo_hap1_on_Mgalo_hap2	VITVvi_vMgal_v1.0.hap2.chr14.ver1.0.g500560	HEAT repeat-containing protein 5B isoform X2
VITVvi_vMgal_v1.0.hap2.chr14	21699387	21699388	1	SNP	Mgalo_hap1_on_Mgalo_hap2	VITVvi_vMgal_v1.0.hap2.chr14.ver1.0.g500560	HEAT repeat-containing protein 5B isoform X2
VITVvi_vMgal_v1.0.hap2.chr14	21700206	21700207	1	SNP	Mgalo_hap1_on_Mgalo_hap2	VITVvi_vMgal_v1.0.hap2.chr14.ver1.0.g500560	HEAT repeat-containing protein 5B isoform X2
VITVvi_vMgal_v1.0.hap2.chr14	21700382	21700384	2	DEL	Mgalo_hap1_on_Mgalo_hap2	VITVvi_vMgal_v1.0.hap2.chr14.ver1.0.g500560	HEAT repeat-containing protein 5B isoform X2
VITVvi_vMgal_v1.0.hap2.chr14	21700417	21700418	1	SNP	Mgalo_hap1_on_Mgalo_hap2	VITVvi_vMgal_v1.0.hap2.chr14.ver1.0.g500560	HEAT repeat-containing protein 5B isoform X2
VITVvi_vMgal_v1.0.hap2.chr14	21700684	21700685	1	SNP	Mgalo_hap1_on_Mgalo_hap2	VITVvi_vMgal_v1.0.hap2.chr14.ver1.0.g500560	HEAT repeat-containing protein 5B isoform X2
VITVvi_vMgal_v1.0.hap2.chr14	21700861	21700862	1	SNP	Mgalo_hap1_on_Mgalo_hap2	VITVvi_vMgal_v1.0.hap2.chr14.ver1.0.g500560	HEAT repeat-containing protein 5B isoform X2
VITVvi_vMgal_v1.0.hap2.chr14	21700984	21700985	1	SNP	Mgalo_hap1_on_Mgalo_hap2	VITVvi_vMgal_v1.0.hap2.chr14.ver1.0.g500560	HEAT repeat-containing protein 5B isoform X2
VITVvi_vMgal_v1.0.hap2.chr14	21700985	21700986	1	SNP	Mgalo_hap1_on_Mgalo_hap2	VITVvi_vMgal_v1.0.hap2.chr14.ver1.0.g500560	HEAT repeat-containing protein 5B isoform X2
VITVvi_vMgal_v1.0.hap2.chr14	21701006	21701007	1	SNP	Mgalo_hap1_on_Mgalo_hap2	VITVvi_vMgal_v1.0.hap2.chr14.ver1.0.g500560	HEAT repeat-containing protein 5B isoform X2
VITVvi_vMgal_v1.0.hap2.chr14	21701373	21701388	15	DEL	Mgalo_hap1_on_Mgalo_hap2	VITVvi_vMgal_v1.0.hap2.chr14.ver1.0.g500560	HEAT repeat-containing protein 5B isoform X2
VITVvi_vMgal_v1.0.hap2.chr14	21701389	21701390	1	SNP	Mgalo_hap1_on_Mgalo_hap2	VITVvi_vMgal_v1.0.hap2.chr14.ver1.0.g500560	HEAT repeat-containing protein 5B isoform X2
VITVvi_vMgal_v1.0.hap2.chr14	21701744	21701745	1	SNP	Mgalo_hap1_on_Mgalo_hap2	VITVvi_vMgal_v1.0.hap2.chr14.ver1.0.g500560	HEAT repeat-containing protein 5B isoform X2
VITVvi_vMgal_v1.0.hap2.chr14	21701878	21701879	1	SNP	Mgalo_hap1_on_Mgalo_hap2	VITVvi_vMgal_v1.0.hap2.chr14.ver1.0.g500560	HEAT repeat-containing protein 5B isoform X2
VITVvi_vMgal_v1.0.hap2.chr14	21702268	21702269	1	SNP	Mgalo_hap1_on_Mgalo_hap2	VITVvi_vMgal_v1.0.hap2.chr14.ver1.0.g500560	HEAT repeat-containing protein 5B isoform X2
VITVvi_vMgal_v1.0.hap2.chr14	21702288	21702289	1	SNP	Mgalo_hap1_on_Mgalo_hap2	VITVvi_vMgal_v1.0.hap2.chr14.ver1.0.g500560	HEAT repeat-containing protein 5B isoform X2
VITVvi_vMgal_v1.0.hap2.chr14	21702603	21702604	1	SNP	Mgalo_hap1_on_Mgalo_hap2	VITVvi_vMgal_v1.0.hap2.chr14.ver1.0.g500560	HEAT repeat-containing protein 5B isoform X2
VITVvi_vMgal_v1.0.hap2.chr14	21702755	21702756	1	SNP	Mgalo_hap1_on_Mgalo_hap2	VITVvi_vMgal_v1.0.hap2.chr14.ver1.0.g500560	HEAT repeat-containing protein 5B isoform X2
VITVvi_vMgal_v1.0.hap2.chr14	21702757	21702758	1	SNP	Mgalo_hap1_on_Mgalo_hap2	VITVvi_vMgal_v1.0.hap2.chr14.ver1.0.g500560	HEAT repeat-containing protein 5B isoform X2
VITVvi_vMgal_v1.0.hap2.chr14	21703007	21703008	1	SNP	Mgalo_hap1_on_Mgalo_hap2	VITVvi_vMgal_v1.0.hap2.chr14.ver1.0.g500560	HEAT repeat-containing protein 5B isoform X2
VITVvi_vMgal_v1.0.hap2.chr14	21703274	21703275	1	SNP	Mgalo_hap1_on_Mgalo_hap2	VITVvi_vMgal_v1.0.hap2.chr14.ver1.0.g500560	HEAT repeat-containing protein 5B isoform X2
VITVvi_vMgal_v1.0.hap2.chr14	21703301	21703302	1	SNP	Mgalo_hap1_on_Mgalo_hap2	VITVvi_vMgal_v1.0.hap2.chr14.ver1.0.g500560	HEAT repeat-containing protein 5B isoform X2
VITVvi_vMgal_v1.0.hap2.chr14	21703372	21703373	1	SNP	Mgalo_hap1_on_Mgalo_hap2	VITVvi_vMgal_v1.0.hap2.chr14.ver1.0.g500560	HEAT repeat-containing protein 5B isoform X2
VITVvi_vMgal_v1.0.hap2.chr14	21703519	21703520	1	SNP	Mgalo_hap1_on_Mgalo_hap2	VITVvi_vMgal_v1.0.hap2.chr14.ver1.0.g500560	HEAT repeat-containing protein 5B isoform X2
VITVvi_vMgal_v1.0.hap2.chr14	21703725	21703726	1	SNP	Mgalo_hap1_on_Mgalo_hap2	VITVvi_vMgal_v1.0.hap2.chr14.ver1.0.g500560	HEAT repeat-containing protein 5B isoform X2
VITVvi_vMgal_v1.0.hap2.chr14	21703748	21703843	95	CID	Mgalo_hap1_on_Mgalo_hap2	VITVvi_vMgal_v1.0.hap2.chr14.ver1.0.g500560	HEAT repeat-containing protein 5B isoform X2
VITVvi_vMgal_v1.0.hap2.chr14	21704024	21704025	1	SNP	Mgalo_hap1_on_Mgalo_hap2	VITVvi_vMgal_v1.0.hap2.chr14.ver1.0.g500560	HEAT repeat-containing protein 5B isoform X2
VITVvi_vMgal_v1.0.hap2.chr14	21704041	21704042	1	SNP	Mgalo_hap1_on_Mgalo_hap2	VITVvi_vMgal_v1.0.hap2.chr14.ver1.0.g500560	HEAT repeat-containing protein 5B isoform X2
VITVvi_vMgal_v1.0.hap2.chr14	21704188	21704189	1	SNP	Mgalo_hap1_on_Mgalo_hap2	VITVvi_vMgal_v1.0.hap2.chr14.ver1.0.g500560	HEAT repeat-containing protein 5B isoform X2
VITVvi_vMgal_v1.0.hap2.chr14	21704356	21704357	1	SNP	Mgalo_hap1_on_Mgalo_hap2	VITVvi_vMgal_v1.0.hap2.chr14.ver1.0.g500560	HEAT repeat-containing protein 5B isoform X2
VITVvi_vMgal_v1.0.hap2.chr14	21704378	21704379	1	SNP	Mgalo_hap1_on_Mgalo_hap2	VITVvi_vMgal_v1.0.hap2.chr14.ver1.0.g500560	HEAT repeat-containing protein 5B isoform X2
VITVvi_vMgal_v1.0.hap2.chr14	21704379	21704380	1	SNP	Mgalo_hap1_on_Mgalo_hap2	VITVvi_vMgal_v1.0.hap2.chr14.ver1.0.g500560	HEAT repeat-containing protein 5B isoform X2
VITVvi_vMgal_v1.0.hap2.chr14	21704461	21704462	1	INS	Mgalo_hap1_on_Mgalo_hap2	VITVvi_vMgal_v1.0.hap2.chr14.ver1.0.g500560	HEAT repeat-containing protein 5B isoform X2
VITVvi_vMgal_v1.0.hap2.chr14	21704463	21704464	1	INS	Mgalo_hap1_on_Mgalo_hap2	VITVvi_vMgal_v1.0.hap2.chr14.ver1.0.g500560	HEAT repeat-containing protein 5B isoform X2
VITVvi_vMgal_v1.0.hap2.chr14	21704466	21704467	1	SNP	Mgalo_hap1_on_Mgalo_hap2	VITVvi_vMgal_v1.0.hap2.chr14.ver1.0.g500560	HEAT repeat-containing protein 5B isoform X2
VITVvi_vMgal_v1.0.hap2.chr14	21704468	21704469	1	INS	Mgalo_hap1_on_Mgalo_hap2	VITVvi_vMgal_v1.0.hap2.chr14.ver1.0.g500560	HEAT repeat-containing protein 5B isoform X2
VITVvi_vMgal_v1.0.hap2.chr14	21704472	21704473	1	SNP	Mgalo_hap1_on_Mgalo_hap2	VITVvi_vMgal_v1.0.hap2.chr14.ver1.0.g500560	HEAT repeat-containing protein 5B isoform X2
VITVvi_vMgal_v1.0.hap2.chr14	21704677	21704678	1	SNP	Mgalo_hap1_on_Mgalo_hap2	VITVvi_vMgal_v1.0.hap2.chr14.ver1.0.g500560	HEAT repeat-containing protein 5B isoform X2
VITVvi_vMgal_v1.0.hap2.chr14	21704930	21704931	1	SNP	Mgalo_hap1_on_Mgalo_hap2	VITVvi_vMgal_v1.0.hap2.chr14.ver1.0.g500560	HEAT repeat-containing protein 5B isoform X2
VITVvi_vMgal_v1.0.hap2.chr14	21705045	21705046	1	SNP	Mgalo_hap1_on_Mgalo_hap2	VITVvi_vMgal_v1.0.hap2.chr14.ver1.0.g500560	HEAT repeat-containing protein 5B isoform X2
VITVvi_vMgal_v1.0.hap2.chr14	21705128	21705147	19	INS	Mgalo_hap1_on_Mgalo_hap2	VITVvi_vMgal_v1.0.hap2.chr14.ver1.0.g500560	HEAT repeat-containing protein 5B isoform X2
VITVvi_vMgal_v1.0.hap2.chr14	21705284	21705285	1	SNP	Mgalo_hap1_on_Mgalo_hap2	VITVvi_vMgal_v1.0.hap2.chr14.ver1.0.g500560	HEAT repeat-containing protein 5B isoform X2
VITVvi_vMgal_v1.0.hap2.chr14	21705311	21705312	1	SNP	Mgalo_hap1_on_Mgalo_hap2	VITVvi_vMgal_v1.0.hap2.chr14.ver1.0.g500560	HEAT repeat-containing protein 5B isoform X2
VITVvi_vMgal_v1.0.hap2.chr14	21705468	21705470	2	DEL	Mgalo_hap1_on_Mgalo_hap2	VITVvi_vMgal_v1.0.hap2.chr14.ver1.0.g500560	HEAT repeat-containing protein 5B isoform X2
VITVvi_vMgal_v1.0.hap2.chr14	21705520	21705521	1	SNP	Mgalo_hap1_on_Mgalo_hap2	VITVvi_vMgal_v1.0.hap2.chr14.ver1.0.g500560	HEAT repeat-containing protein 5B isoform X2
VITVvi_vMgal_v1.0.hap2.chr14	21705574	21705575	1	SNP	Mgalo_hap1_on_Mgalo_hap2	VITVvi_vMgal_v1.0.hap2.chr14.ver1.0.g500560	HEAT repeat-containing protein 5B isoform X2
VITVvi_vMgal_v1.0.hap2.chr14	21705682	21705683	1	SNP	Mgalo_hap1_on_Mgalo_hap2	VITVvi_vMgal_v1.0.hap2.chr14.ver1.0.g500560	HEAT repeat-containing protein 5B isoform X2
VITVvi_vMgal_v1.0.hap2.chr14	21705827	21705828	1	SNP	Mgalo_hap1_on_Mgalo_hap2	VITVvi_vMgal_v1.0.hap2.chr14.ver1.0.g500560	HEAT repeat-containing protein 5B isoform X2
VITVvi_vMgal_v1.0.hap2.chr14	21705861	21705862	1	SNP	Mgalo_hap1_on_Mgalo_hap2	VITVvi_vMgal_v1.0.hap2.chr14.ver1.0.g500560	HEAT repeat-containing protein 5B isoform X2
VITVvi_vMgal_v1.0.hap2.chr14	21705875	21705876	1	SNP	Mgalo_hap1_on_Mgalo_hap2	VITVvi_vMgal_v1.0.hap2.chr14.ver1.0.g500560	HEAT repeat-containing protein 5B isoform X2
VITVvi_vMgal_v1.0.hap2.chr14	21705951	21705952	1	SNP	Mgalo_hap1_on_Mgalo_hap2	VITVvi_vMgal_v1.0.hap2.chr14.ver1.0.g500560	HEAT repeat-containing protein 5B isoform X2
VITVvi_vMgal_v1.0.hap2.chr14	21706163	21706164	1	SNP	Mgalo_hap1_on_Mgalo_hap2	VITVvi_vMgal_v1.0.hap2.chr14.ver1.0.g500560	HEAT repeat-containing protein 5B isoform X2
VITVvi_vMgal_v1.0.hap2.chr14	21706213	21706214	1	SNP	Mgalo_hap1_on_Mgalo_hap2	VITVvi_vMgal_v1.0.hap2.chr14.ver1.0.g500560	HEAT repeat-containing protein 5B isoform X2
VITVvi_vMgal_v1.0.hap2.chr14	21706268	21706269	1	SNP	Mgalo_hap1_on_Mgalo_hap2	VITVvi_vMgal_v1.0.hap2.chr14.ver1.0.g500560	HEAT repeat-containing protein 5B isoform X2
VITVvi_vMgal_v1.0.hap2.chr14	21706377	21706871	494	CID	Mgalo_hap1_on_Mgalo_hap2	VITVvi_vMgal_v1.0.hap2.chr14.ver1.0.g500560	HEAT repeat-containing protein 5B isoform X2
VITVvi_vMgal_v1.0.hap2.chr14	21707195	21707196	1	SNP	Mgalo_hap1_on_Mgalo_hap2	VITVvi_vMgal_v1.0.hap2.chr14.ver1.0.g500560	HEAT repeat-containing protein 5B isoform X2
VITVvi_vMgal_v1.0.hap2.chr14	21707243	21707244	1	SNP	Mgalo_hap1_on_Mgalo_hap2	VITVvi_vMgal_v1.0.hap2.chr14.ver1.0.g500560	HEAT repeat-containing protein 5B isoform X2
VITVvi_vMgal_v1.0.hap2.chr14	21707307	21707308	1	SNP	Mgalo_hap1_on_Mgalo_hap2	VITVvi_vMgal_v1.0.hap2.chr14.ver1.0.g500560	HEAT repeat-containing protein 5B isoform X2
VITVvi_vMgal_v1.0.hap2.chr14	21707312	21707313	1	SNP	Mgalo_hap1_on_Mgalo_hap2	VITVvi_vMgal_v1.0.hap2.chr14.ver1.0.g500560	HEAT repeat-containing protein 5B isoform X2
VITVvi_vMgal_v1.0.hap2.chr14	21707760	21707761	1	SNP	Mgalo_hap1_on_Mgalo_hap2	VITVvi_vMgal_v1.0.hap2.chr14.ver1.0.g500560	HEAT repeat-containing protein 5B isoform X2
VITVvi_vMgal_v1.0.hap2.chr14	21707766	21707767	1	SNP	Mgalo_hap1_on_Mgalo_hap2	VITVvi_vMgal_v1.0.hap2.chr14.ver1.0.g500560	HEAT repeat-containing protein 5B isoform X2
VITVvi_vMgal_v1.0.hap2.chr14	21707849	21707850	1	SNP	Mgalo_hap1_on_Mgalo_hap2	VITVvi_vMgal_v1.0.hap2.chr14.ver1.0.g500560	HEAT repeat-containing protein 5B isoform X2
VITVvi_vMgal_v1.0.hap2.chr14	21708064	21708065	1	SNP	Mgalo_hap1_on_Mgalo_hap2	VITVvi_vMgal_v1.0.hap2.chr14.ver1.0.g500560	HEAT repeat-containing protein 5B isoform X2
VITVvi_vMgal_v1.0.hap2.chr14	21708164	21708165	1	SNP	Mgalo_hap1_on_Mgalo_hap2	VITVvi_vMgal_v1.0.hap2.chr14.ver1.0.g500560	HEAT repeat-containing protein 5B isoform X2
VITVvi_vMgal_v1.0.hap2.chr14	21708355	21708356	1	SNP	Mgalo_hap1_on_Mgalo_hap2	VITVvi_vMgal_v1.0.hap2.chr14.ver1.0.g500560	HEAT repeat-containing protein 5B isoform X2
VITVvi_vMgal_v1.0.hap2.chr14	21708444	21708445	1	SNP	Mgalo_hap1_on_Mgalo_hap2	VITVvi_vMgal_v1.0.hap2.chr14.ver1.0.g500560	HEAT repeat-containing protein 5B isoform X2
VITVvi_vMgal_v1.0.hap2.chr14	21708487	21708488	1	SNP	Mgalo_hap1_on_Mgalo_hap2	VITVvi_vMgal_v1.0.hap2.chr14.ver1.0.g500560	HEAT repeat-containing protein 5B isoform X2
VITVvi_vMgal_v1.0.hap2.chr14	21708512	21708513	1	SNP	Mgalo_hap1_on_Mgalo_hap2	VITVvi_vMgal_v1.0.hap2.chr14.ver1.0.g500560	HEAT repeat-containing protein 5B isoform X2
VITVvi_vMgal_v1.0.hap2.chr14	21708513	21708514	1	SNP	Mgalo_hap1_on_Mgalo_hap2	VITVvi_vMgal_v1.0.hap2.chr14.ver1.0.g500560	HEAT repeat-containing protein 5B isoform X2
VITVvi_vMgal_v1.0.hap2.chr14	21708786	21708787	1	SNP	Mgalo_hap1_on_Mgalo_hap2	VITVvi_vMgal_v1.0.hap2.chr14.ver1.0.g500560	HEAT repeat-containing protein 5B isoform X2
VITVvi_vMgal_v1.0.hap2.chr14	21709027	21709028	1	SNP	Mgalo_hap1_on_Mgalo_hap2	VITVvi_vMgal_v1.0.hap2.chr14.ver1.0.g500560	HEAT repeat-containing protein 5B isoform X2
VITVvi_vMgal_v1.0.hap2.chr14	21709213	21709214	1	SNP	Mgalo_hap1_on_Mgalo_hap2	VITVvi_vMgal_v1.0.hap2.chr14.ver1.0.g500560	HEAT repeat-containing protein 5B isoform X2
VITVvi_vMgal_v1.0.hap2.chr14	21709300	21709301	1	SNP	Mgalo_hap1_on_Mgalo_hap2	VITVvi_vMgal_v1.0.hap2.chr14.ver1.0.g500560	HEAT repeat-containing protein 5B isoform X2
VITVvi_vMgal_v1.0.hap2.chr14	21709450	21714167	4717	DUP	Mgalo_hap1_on_Mgalo_hap2	VITVvi_vMgal_v1.0.hap2.chr14.ver1.0.g500560	HEAT repeat-containing protein 5B isoform X2
VITVvi_vMgal_v1.0.hap2.chr14	21714991	21714992	1	SNP	Mgalo_hap1_on_Mgalo_hap2	VITVvi_vMgal_v1.0.hap2.chr14.ver1.0.g500560	HEAT repeat-containing protein 5B isoform X2
VITVvi_vMgal_v1.0.hap2.chr14	21715035	21715036	1	SNP	Mgalo_hap1_on_Mgalo_hap2	VITVvi_vMgal_v1.0.hap2.chr14.ver1.0.g500560	HEAT repeat-containing protein 5B isoform X2
VITVvi_vMgal_v1.0.hap2.chr14	21715130	21715131	1	INS	Mgalo_hap1_on_Mgalo_hap2	VITVvi_vMgal_v1.0.hap2.chr14.ver1.0.g500560	HEAT repeat-containing protein 5B isoform X2
VITVvi_vMgal_v1.0.hap2.chr14	21715233	21715234	1	SNP	Mgalo_hap1_on_Mgalo_hap2	VITVvi_vMgal_v1.0.hap2.chr14.ver1.0.g500560	HEAT repeat-containing protein 5B isoform X2
VITVvi_vMgal_v1.0.hap2.chr14	21715518	21715521	3	DEL	Mgalo_hap1_on_Mgalo_hap2	VITVvi_vMgal_v1.0.hap2.chr14.ver1.0.g500560	HEAT repeat-containing protein 5B isoform X2
VITVvi_vMgal_v1.0.hap2.chr14	21715611	21715612	1	SNP	Mgalo_hap1_on_Mgalo_hap2	VITVvi_vMgal_v1.0.hap2.chr14.ver1.0.g500560	HEAT repeat-containing protein 5B isoform X2
VITVvi_vMgal_v1.0.hap2.chr14	21715874	21715875	1	SNP	Mgalo_hap1_on_Mgalo_hap2	VITVvi_vMgal_v1.0.hap2.chr14.ver1.0.g500560	HEAT repeat-containing protein 5B isoform X2
VITVvi_vMgal_v1.0.hap2.chr14	21715879	21715880	1	SNP	Mgalo_hap1_on_Mgalo_hap2	VITVvi_vMgal_v1.0.hap2.chr14.ver1.0.g500560	HEAT repeat-containing protein 5B isoform X2
VITVvi_vMgal_v1.0.hap2.chr14	21716181	21716200	19	DEL	Mgalo_hap1_on_Mgalo_hap2	VITVvi_vMgal_v1.0.hap2.chr14.ver1.0.g500560	HEAT repeat-containing protein 5B isoform X2
VITVvi_vMgal_v1.0.hap2.chr14	21716328	21716330	2	DEL	Mgalo_hap1_on_Mgalo_hap2	VITVvi_vMgal_v1.0.hap2.chr14.ver1.0.g500560	HEAT repeat-containing protein 5B isoform X2
VITVvi_vMgal_v1.0.hap2.chr14	21716358	21716359	1	SNP	Mgalo_hap1_on_Mgalo_hap2	VITVvi_vMgal_v1.0.hap2.chr14.ver1.0.g500560	HEAT repeat-containing protein 5B isoform X2
VITVvi_vMgal_v1.0.hap2.chr14	21716515	21716516	1	SNP	Mgalo_hap1_on_Mgalo_hap2	VITVvi_vMgal_v1.0.hap2.chr14.ver1.0.g500560	HEAT repeat-containing protein 5B isoform X2
VITVvi_vMgal_v1.0.hap2.chr14	21716644	21716645	1	SNP	Mgalo_hap1_on_Mgalo_hap2	VITVvi_vMgal_v1.0.hap2.chr14.ver1.0.g500560	HEAT repeat-containing protein 5B isoform X2
VITVvi_vMgal_v1.0.hap2.chr14	21716840	21716841	1	SNP	Mgalo_hap1_on_Mgalo_hap2	VITVvi_vMgal_v1.0.hap2.chr14.ver1.0.g500560	HEAT repeat-containing protein 5B isoform X2
VITVvi_vMgal_v1.0.hap2.chr14	21716904	21716905	1	SNP	Mgalo_hap1_on_Mgalo_hap2	VITVvi_vMgal_v1.0.hap2.chr14.ver1.0.g500560	HEAT repeat-containing protein 5B isoform X2
VITVvi_vMgal_v1.0.hap2.chr14	21717034	21717048	14	DEL	Mgalo_hap1_on_Mgalo_hap2	VITVvi_vMgal_v1.0.hap2.chr14.ver1.0.g500560	HEAT repeat-containing protein 5B isoform X2
VITVvi_vMgal_v1.0.hap2.chr14	21717303	21717304	1	INS	Mgalo_hap1_on_Mgalo_hap2	VITVvi_vMgal_v1.0.hap2.chr14.ver1.0.g500560	HEAT repeat-containing protein 5B isoform X2
VITVvi_vMgal_v1.0.hap2.chr14	21717352	21717353	1	SNP	Mgalo_hap1_on_Mgalo_hap2	VITVvi_vMgal_v1.0.hap2.chr14.ver1.0.g500560	HEAT repeat-containing protein 5B isoform X2
VITVvi_vMgal_v1.0.hap2.chr14	21717763	21717764	1	SNP	Mgalo_hap1_on_Mgalo_hap2	VITVvi_vMgal_v1.0.hap2.chr14.ver1.0.g500560	HEAT repeat-containing protein 5B isoform X2
VITVvi_vMgal_v1.0.hap2.chr14	21717878	21717879	1	SNP	Mgalo_hap1_on_Mgalo_hap2	VITVvi_vMgal_v1.0.hap2.chr14.ver1.0.g500560	HEAT repeat-containing protein 5B isoform X2
VITVvi_vMgal_v1.0.hap2.chr14	21718047	21718048	1	SNP	Mgalo_hap1_on_Mgalo_hap2	VITVvi_vMgal_v1.0.hap2.chr14.ver1.0.g500560	HEAT repeat-containing protein 5B isoform X2
VITVvi_vMgal_v1.0.hap2.chr14	21718252	21718253	1	SNP	Mgalo_hap1_on_Mgalo_hap2	VITVvi_vMgal_v1.0.hap2.chr14.ver1.0.g500560	HEAT repeat-containing protein 5B isoform X2
VITVvi_vMgal_v1.0.hap2.chr14	21718514	21718516	2	DEL	Mgalo_hap1_on_Mgalo_hap2	VITVvi_vMgal_v1.0.hap2.chr14.ver1.0.g500560	HEAT repeat-containing protein 5B isoform X2
VITVvi_vMgal_v1.0.hap2.chr14	21718785	21718786	1	INS	Mgalo_hap1_on_Mgalo_hap2	VITVvi_vMgal_v1.0.hap2.chr14.ver1.0.g500560	HEAT repeat-containing protein 5B isoform X2
VITVvi_vMgal_v1.0.hap2.chr14	21718868	21718869	1	SNP	Mgalo_hap1_on_Mgalo_hap2	VITVvi_vMgal_v1.0.hap2.chr14.ver1.0.g500560	HEAT repeat-containing protein 5B isoform X2
VITVvi_vMgal_v1.0.hap2.chr14	21719113	21719116	3	DEL	Mgalo_hap1_on_Mgalo_hap2	VITVvi_vMgal_v1.0.hap2.chr14.ver1.0.g500560	HEAT repeat-containing protein 5B isoform X2
VITVvi_vMgal_v1.0.hap2.chr14	21719450	21719451	1	SNP	Mgalo_hap1_on_Mgalo_hap2	VITVvi_vMgal_v1.0.hap2.chr14.ver1.0.g500560	HEAT repeat-containing protein 5B isoform X2
VITVvi_vMgal_v1.0.hap2.chr14	21719659	21719660	1	SNP	Mgalo_hap1_on_Mgalo_hap2	VITVvi_vMgal_v1.0.hap2.chr14.ver1.0.g500560	HEAT repeat-containing protein 5B isoform X2
VITVvi_vMgal_v1.0.hap2.chr14	21719701	21719702	1	INS	Mgalo_hap1_on_Mgalo_hap2	VITVvi_vMgal_v1.0.hap2.chr14.ver1.0.g500560	HEAT repeat-containing protein 5B isoform X2
VITVvi_vMgal_v1.0.hap2.chr14	21719709	21719710	1	SNP	Mgalo_hap1_on_Mgalo_hap2	VITVvi_vMgal_v1.0.hap2.chr14.ver1.0.g500560	HEAT repeat-containing protein 5B isoform X2
VITVvi_vMgal_v1.0.hap2.chr14	21719776	21719777	1	SNP	Mgalo_hap1_on_Mgalo_hap2	VITVvi_vMgal_v1.0.hap2.chr14.ver1.0.g500560	HEAT repeat-containing protein 5B isoform X2
VITVvi_vMgal_v1.0.hap2.chr14	21719986	21719987	1	SNP	Mgalo_hap1_on_Mgalo_hap2	VITVvi_vMgal_v1.0.hap2.chr14.ver1.0.g500560	HEAT repeat-containing protein 5B isoform X2
VITVvi_vMgal_v1.0.hap2.chr14	21720064	21720065	1	SNP	Mgalo_hap1_on_Mgalo_hap2	VITVvi_vMgal_v1.0.hap2.chr14.ver1.0.g500560	HEAT repeat-containing protein 5B isoform X2
VITVvi_vMgal_v1.0.hap2.chr14	21720120	21720121	1	SNP	Mgalo_hap1_on_Mgalo_hap2	VITVvi_vMgal_v1.0.hap2.chr14.ver1.0.g500560	HEAT repeat-containing protein 5B isoform X2
VITVvi_vMgal_v1.0.hap2.chr14	21720454	21720483	29	DEL	Mgalo_hap1_on_Mgalo_hap2	VITVvi_vMgal_v1.0.hap2.chr14.ver1.0.g500560	HEAT repeat-containing protein 5B isoform X2
VITVvi_vMgal_v1.0.hap2.chr14	21720609	21720610	1	INS	Mgalo_hap1_on_Mgalo_hap2	VITVvi_vMgal_v1.0.hap2.chr14.ver1.0.g500560	HEAT repeat-containing protein 5B isoform X2
VITVvi_vMgal_v1.0.hap2.chr14	21720634	21720635	1	SNP	Mgalo_hap1_on_Mgalo_hap2	VITVvi_vMgal_v1.0.hap2.chr14.ver1.0.g500560	HEAT repeat-containing protein 5B isoform X2
VITVvi_vMgal_v1.0.hap2.chr14	21720660	21720661	1	SNP	Mgalo_hap1_on_Mgalo_hap2	VITVvi_vMgal_v1.0.hap2.chr14.ver1.0.g500560	HEAT repeat-containing protein 5B isoform X2
VITVvi_vMgal_v1.0.hap2.chr14	21720687	21720691	4	DEL	Mgalo_hap1_on_Mgalo_hap2	VITVvi_vMgal_v1.0.hap2.chr14.ver1.0.g500560	HEAT repeat-containing protein 5B isoform X2
VITVvi_vMgal_v1.0.hap2.chr14	21720719	21720720	1	INS	Mgalo_hap1_on_Mgalo_hap2	VITVvi_vMgal_v1.0.hap2.chr14.ver1.0.g500560	HEAT repeat-containing protein 5B isoform X2
VITVvi_vMgal_v1.0.hap2.chr14	21720809	21720811	2	DEL	Mgalo_hap1_on_Mgalo_hap2	VITVvi_vMgal_v1.0.hap2.chr14.ver1.0.g500560	HEAT repeat-containing protein 5B isoform X2
VITVvi_vMgal_v1.0.hap2.chr14	21720924	21720925	1	INS	Mgalo_hap1_on_Mgalo_hap2	VITVvi_vMgal_v1.0.hap2.chr14.ver1.0.g500560	HEAT repeat-containing protein 5B isoform X2
VITVvi_vMgal_v1.0.hap2.chr14	21721138	21721139	1	INS	Mgalo_hap1_on_Mgalo_hap2	VITVvi_vMgal_v1.0.hap2.chr14.ver1.0.g500560	HEAT repeat-containing protein 5B isoform X2
VITVvi_vMgal_v1.0.hap2.chr14	21721140	21721141	1	INS	Mgalo_hap1_on_Mgalo_hap2	VITVvi_vMgal_v1.0.hap2.chr14.ver1.0.g500560	HEAT repeat-containing protein 5B isoform X2
VITVvi_vMgal_v1.0.hap2.chr14	21721161	21721162	1	SNP	Mgalo_hap1_on_Mgalo_hap2	VITVvi_vMgal_v1.0.hap2.chr14.ver1.0.g500560	HEAT repeat-containing protein 5B isoform X2
VITVvi_vMgal_v1.0.hap2.chr14	21721170	21721171	1	SNP	Mgalo_hap1_on_Mgalo_hap2	VITVvi_vMgal_v1.0.hap2.chr14.ver1.0.g500560	HEAT repeat-containing protein 5B isoform X2
VITVvi_vMgal_v1.0.hap2.chr14	21721306	21721308	2	DEL	Mgalo_hap1_on_Mgalo_hap2	VITVvi_vMgal_v1.0.hap2.chr14.ver1.0.g500560	HEAT repeat-containing protein 5B isoform X2
VITVvi_vMgal_v1.0.hap2.chr14	21721422	21721423	1	SNP	Mgalo_hap1_on_Mgalo_hap2	VITVvi_vMgal_v1.0.hap2.chr14.ver1.0.g500560	HEAT repeat-containing protein 5B isoform X2
VITVvi_vMgal_v1.0.hap2.chr14	21721826	21721827	1	SNP	Mgalo_hap1_on_Mgalo_hap2	VITVvi_vMgal_v1.0.hap2.chr14.ver1.0.g500560	HEAT repeat-containing protein 5B isoform X2
VITVvi_vMgal_v1.0.hap2.chr14	21721867	21721868	1	INS	Mgalo_hap1_on_Mgalo_hap2	VITVvi_vMgal_v1.0.hap2.chr14.ver1.0.g500560	HEAT repeat-containing protein 5B isoform X2
VITVvi_vMgal_v1.0.hap2.chr14	21721902	21721903	1	SNP	Mgalo_hap1_on_Mgalo_hap2	VITVvi_vMgal_v1.0.hap2.chr14.ver1.0.g500560	HEAT repeat-containing protein 5B isoform X2
VITVvi_vMgal_v1.0.hap2.chr14	21721932	21721933	1	INS	Mgalo_hap1_on_Mgalo_hap2	VITVvi_vMgal_v1.0.hap2.chr14.ver1.0.g500560	HEAT repeat-containing protein 5B isoform X2
VITVvi_vMgal_v1.0.hap2.chr14	21722070	21722071	1	SNP	Mgalo_hap1_on_Mgalo_hap2	VITVvi_vMgal_v1.0.hap2.chr14.ver1.0.g500560	HEAT repeat-containing protein 5B isoform X2
VITVvi_vMgal_v1.0.hap2.chr14	21722326	21722327	1	SNP	Mgalo_hap1_on_Mgalo_hap2	VITVvi_vMgal_v1.0.hap2.chr14.ver1.0.g500560	HEAT repeat-containing protein 5B isoform X2
VITVvi_vMgal_v1.0.hap2.chr14	21722485	21722486	1	SNP	Mgalo_hap1_on_Mgalo_hap2	VITVvi_vMgal_v1.0.hap2.chr14.ver1.0.g500560	HEAT repeat-containing protein 5B isoform X2
VITVvi_vMgal_v1.0.hap2.chr14	21722508	21722509	1	SNP	Mgalo_hap1_on_Mgalo_hap2	VITVvi_vMgal_v1.0.hap2.chr14.ver1.0.g500560	HEAT repeat-containing protein 5B isoform X2
VITVvi_vMgal_v1.0.hap2.chr14	21722620	21722621	1	SNP	Mgalo_hap1_on_Mgalo_hap2	VITVvi_vMgal_v1.0.hap2.chr14.ver1.0.g500560	HEAT repeat-containing protein 5B isoform X2
VITVvi_vMgal_v1.0.hap2.chr14	21722692	21722741	49	DEL	Mgalo_hap1_on_Mgalo_hap2	VITVvi_vMgal_v1.0.hap2.chr14.ver1.0.g500560	HEAT repeat-containing protein 5B isoform X2
VITVvi_vMgal_v1.0.hap2.chr14	21722741	21722744	3	DEL	Mgalo_hap1_on_Mgalo_hap2	VITVvi_vMgal_v1.0.hap2.chr14.ver1.0.g500560	HEAT repeat-containing protein 5B isoform X2
VITVvi_vMgal_v1.0.hap2.chr14	21722775	21722776	1	SNP	Mgalo_hap1_on_Mgalo_hap2	VITVvi_vMgal_v1.0.hap2.chr14.ver1.0.g500560	HEAT repeat-containing protein 5B isoform X2
VITVvi_vMgal_v1.0.hap2.chr14	21722871	21722872	1	INS	Mgalo_hap1_on_Mgalo_hap2	VITVvi_vMgal_v1.0.hap2.chr14.ver1.0.g500560	HEAT repeat-containing protein 5B isoform X2
VITVvi_vMgal_v1.0.hap2.chr14	21722910	21722911	1	SNP	Mgalo_hap1_on_Mgalo_hap2	VITVvi_vMgal_v1.0.hap2.chr14.ver1.0.g500560	HEAT repeat-containing protein 5B isoform X2
VITVvi_vMgal_v1.0.hap2.chr14	21722911	21722913	2	DEL	Mgalo_hap1_on_Mgalo_hap2	VITVvi_vMgal_v1.0.hap2.chr14.ver1.0.g500560	HEAT repeat-containing protein 5B isoform X2
VITVvi_vMgal_v1.0.hap2.chr14	21722913	21722914	1	SNP	Mgalo_hap1_on_Mgalo_hap2	VITVvi_vMgal_v1.0.hap2.chr14.ver1.0.g500560	HEAT repeat-containing protein 5B isoform X2
VITVvi_vMgal_v1.0.hap2.chr14	21722996	21723009	13	DEL	Mgalo_hap1_on_Mgalo_hap2	VITVvi_vMgal_v1.0.hap2.chr14.ver1.0.g500560	HEAT repeat-containing protein 5B isoform X2
VITVvi_vMgal_v1.0.hap2.chr14	21723046	21723047	1	SNP	Mgalo_hap1_on_Mgalo_hap2	VITVvi_vMgal_v1.0.hap2.chr14.ver1.0.g500560	HEAT repeat-containing protein 5B isoform X2
VITVvi_vMgal_v1.0.hap2.chr14	21723102	21723103	1	SNP	Mgalo_hap1_on_Mgalo_hap2	VITVvi_vMgal_v1.0.hap2.chr14.ver1.0.g500560	HEAT repeat-containing protein 5B isoform X2
VITVvi_vMgal_v1.0.hap2.chr14	21723382	21723383	1	SNP	Mgalo_hap1_on_Mgalo_hap2	VITVvi_vMgal_v1.0.hap2.chr14.ver1.0.g500560	HEAT repeat-containing protein 5B isoform X2
VITVvi_vMgal_v1.0.hap2.chr14	21723586	21723587	1	SNP	Mgalo_hap1_on_Mgalo_hap2	VITVvi_vMgal_v1.0.hap2.chr14.ver1.0.g500560	HEAT repeat-containing protein 5B isoform X2
VITVvi_vMgal_v1.0.hap2.chr14	21723610	21723611	1	SNP	Mgalo_hap1_on_Mgalo_hap2	VITVvi_vMgal_v1.0.hap2.chr14.ver1.0.g500560	HEAT repeat-containing protein 5B isoform X2
VITVvi_vMgal_v1.0.hap2.chr14	21723719	21723722	3	DEL	Mgalo_hap1_on_Mgalo_hap2	VITVvi_vMgal_v1.0.hap2.chr14.ver1.0.g500560	HEAT repeat-containing protein 5B isoform X2
VITVvi_vMgal_v1.0.hap2.chr14	21723806	21723807	1	SNP	Mgalo_hap1_on_Mgalo_hap2	VITVvi_vMgal_v1.0.hap2.chr14.ver1.0.g500560	HEAT repeat-containing protein 5B isoform X2
VITVvi_vMgal_v1.0.hap2.chr14	21724085	21724086	1	SNP	Mgalo_hap1_on_Mgalo_hap2	VITVvi_vMgal_v1.0.hap2.chr14.ver1.0.g500560	HEAT repeat-containing protein 5B isoform X2
VITVvi_vMgal_v1.0.hap2.chr14	21724106	21724107	1	SNP	Mgalo_hap1_on_Mgalo_hap2	VITVvi_vMgal_v1.0.hap2.chr14.ver1.0.g500560	HEAT repeat-containing protein 5B isoform X2
VITVvi_vMgal_v1.0.hap2.chr14	21724171	21724172	1	SNP	Mgalo_hap1_on_Mgalo_hap2	VITVvi_vMgal_v1.0.hap2.chr14.ver1.0.g500560	HEAT repeat-containing protein 5B isoform X2
VITVvi_vMgal_v1.0.hap2.chr14	21724467	21724468	1	SNP	Mgalo_hap1_on_Mgalo_hap2	VITVvi_vMgal_v1.0.hap2.chr14.ver1.0.g500560	HEAT repeat-containing protein 5B isoform X2
VITVvi_vMgal_v1.0.hap2.chr14	21724800	21724804	4	DEL	Mgalo_hap1_on_Mgalo_hap2	VITVvi_vMgal_v1.0.hap2.chr14.ver1.0.g500560	HEAT repeat-containing protein 5B isoform X2
VITVvi_vMgal_v1.0.hap2.chr14	21724917	21724918	1	SNP	Mgalo_hap1_on_Mgalo_hap2	VITVvi_vMgal_v1.0.hap2.chr14.ver1.0.g500560	HEAT repeat-containing protein 5B isoform X2
VITVvi_vMgal_v1.0.hap2.chr14	21725061	21725062	1	SNP	Mgalo_hap1_on_Mgalo_hap2	VITVvi_vMgal_v1.0.hap2.chr14.ver1.0.g500560	HEAT repeat-containing protein 5B isoform X2
VITVvi_vMgal_v1.0.hap2.chr14	21725211	21725212	1	SNP	Mgalo_hap1_on_Mgalo_hap2	VITVvi_vMgal_v1.0.hap2.chr14.ver1.0.g500560	HEAT repeat-containing protein 5B isoform X2
VITVvi_vMgal_v1.0.hap2.chr14	21725256	21725257	1	SNP	Mgalo_hap1_on_Mgalo_hap2	VITVvi_vMgal_v1.0.hap2.chr14.ver1.0.g500560	HEAT repeat-containing protein 5B isoform X2
VITVvi_vMgal_v1.0.hap2.chr14	21725316	21725317	1	SNP	Mgalo_hap1_on_Mgalo_hap2	VITVvi_vMgal_v1.0.hap2.chr14.ver1.0.g500560	HEAT repeat-containing protein 5B isoform X2
VITVvi_vMgal_v1.0.hap2.chr14	21725454	21725455	1	SNP	Mgalo_hap1_on_Mgalo_hap2	VITVvi_vMgal_v1.0.hap2.chr14.ver1.0.g500560	HEAT repeat-containing protein 5B isoform X2
VITVvi_vMgal_v1.0.hap2.chr14	21725553	21725554	1	SNP	Mgalo_hap1_on_Mgalo_hap2	VITVvi_vMgal_v1.0.hap2.chr14.ver1.0.g500560	HEAT repeat-containing protein 5B isoform X2
VITVvi_vMgal_v1.0.hap2.chr14	21725849	21725850	1	SNP	Mgalo_hap1_on_Mgalo_hap2	VITVvi_vMgal_v1.0.hap2.chr14.ver1.0.g500560	HEAT repeat-containing protein 5B isoform X2
VITVvi_vMgal_v1.0.hap2.chr14	21725903	21725904	1	SNP	Mgalo_hap1_on_Mgalo_hap2	VITVvi_vMgal_v1.0.hap2.chr14.ver1.0.g500560	HEAT repeat-containing protein 5B isoform X2
VITVvi_vMgal_v1.0.hap2.chr14	21725961	21725962	1	SNP	Mgalo_hap1_on_Mgalo_hap2	VITVvi_vMgal_v1.0.hap2.chr14.ver1.0.g500560	HEAT repeat-containing protein 5B isoform X2
VITVvi_vMgal_v1.0.hap2.chr14	21726086	21726087	1	SNP	Mgalo_hap1_on_Mgalo_hap2	VITVvi_vMgal_v1.0.hap2.chr14.ver1.0.g500560	HEAT repeat-containing protein 5B isoform X2
VITVvi_vMgal_v1.0.hap2.chr14	21726392	21726393	1	SNP	Mgalo_hap1_on_Mgalo_hap2	VITVvi_vMgal_v1.0.hap2.chr14.ver1.0.g500560	HEAT repeat-containing protein 5B isoform X2
VITVvi_vMgal_v1.0.hap2.chr14	21726393	21726394	1	SNP	Mgalo_hap1_on_Mgalo_hap2	VITVvi_vMgal_v1.0.hap2.chr14.ver1.0.g500560	HEAT repeat-containing protein 5B isoform X2
VITVvi_vMgal_v1.0.hap2.chr14	21726630	21726631	1	SNP	Mgalo_hap1_on_Mgalo_hap2	VITVvi_vMgal_v1.0.hap2.chr14.ver1.0.g500560	HEAT repeat-containing protein 5B isoform X2
VITVvi_vMgal_v1.0.hap2.chr14	21726779	21726780	1	SNP	Mgalo_hap1_on_Mgalo_hap2	VITVvi_vMgal_v1.0.hap2.chr14.ver1.0.g500560	HEAT repeat-containing protein 5B isoform X2
VITVvi_vMgal_v1.0.hap2.chr14	21726829	21726830	1	SNP	Mgalo_hap1_on_Mgalo_hap2	VITVvi_vMgal_v1.0.hap2.chr14.ver1.0.g500560	HEAT repeat-containing protein 5B isoform X2
VITVvi_vMgal_v1.0.hap2.chr14	21727051	21727052	1	SNP	Mgalo_hap1_on_Mgalo_hap2	VITVvi_vMgal_v1.0.hap2.chr14.ver1.0.g500560	HEAT repeat-containing protein 5B isoform X2
VITVvi_vMgal_v1.0.hap2.chr14	21727140	21727141	1	SNP	Mgalo_hap1_on_Mgalo_hap2	VITVvi_vMgal_v1.0.hap2.chr14.ver1.0.g500560	HEAT repeat-containing protein 5B isoform X2
VITVvi_vMgal_v1.0.hap2.chr14	21727200	21727201	1	SNP	Mgalo_hap1_on_Mgalo_hap2	VITVvi_vMgal_v1.0.hap2.chr14.ver1.0.g500560	HEAT repeat-containing protein 5B isoform X2
VITVvi_vMgal_v1.0.hap2.chr14	21727208	21727209	1	SNP	Mgalo_hap1_on_Mgalo_hap2	VITVvi_vMgal_v1.0.hap2.chr14.ver1.0.g500560	HEAT repeat-containing protein 5B isoform X2
VITVvi_vMgal_v1.0.hap2.chr14	21727237	21727238	1	SNP	Mgalo_hap1_on_Mgalo_hap2	VITVvi_vMgal_v1.0.hap2.chr14.ver1.0.g500560	HEAT repeat-containing protein 5B isoform X2
VITVvi_vMgal_v1.0.hap2.chr14	21727331	21727332	1	SNP	Mgalo_hap1_on_Mgalo_hap2	VITVvi_vMgal_v1.0.hap2.chr14.ver1.0.g500560	HEAT repeat-containing protein 5B isoform X2
VITVvi_vMgal_v1.0.hap2.chr14	21727354	21727355	1	SNP	Mgalo_hap1_on_Mgalo_hap2	VITVvi_vMgal_v1.0.hap2.chr14.ver1.0.g500560	HEAT repeat-containing protein 5B isoform X2
VITVvi_vMgal_v1.0.hap2.chr14	21727775	21727777	2	DEL	Mgalo_hap1_on_Mgalo_hap2	VITVvi_vMgal_v1.0.hap2.chr14.ver1.0.g500560	HEAT repeat-containing protein 5B isoform X2
VITVvi_vMgal_v1.0.hap2.chr14	21727972	21727973	1	INS	Mgalo_hap1_on_Mgalo_hap2	VITVvi_vMgal_v1.0.hap2.chr14.ver1.0.g500560	HEAT repeat-containing protein 5B isoform X2
VITVvi_vMgal_v1.0.hap2.chr14	21728158	21728159	1	SNP	Mgalo_hap1_on_Mgalo_hap2	VITVvi_vMgal_v1.0.hap2.chr14.ver1.0.g500560	HEAT repeat-containing protein 5B isoform X2
VITVvi_vMgal_v1.0.hap2.chr14	21728182	21728186	4	DEL	Mgalo_hap1_on_Mgalo_hap2	VITVvi_vMgal_v1.0.hap2.chr14.ver1.0.g500560	HEAT repeat-containing protein 5B isoform X2
VITVvi_vMgal_v1.0.hap2.chr14	21728225	21728226	1	SNP	Mgalo_hap1_on_Mgalo_hap2	VITVvi_vMgal_v1.0.hap2.chr14.ver1.0.g500560	HEAT repeat-containing protein 5B isoform X2
VITVvi_vMgal_v1.0.hap2.chr14	21728356	21728357	1	SNP	Mgalo_hap1_on_Mgalo_hap2	VITVvi_vMgal_v1.0.hap2.chr14.ver1.0.g500560	HEAT repeat-containing protein 5B isoform X2
VITVvi_vMgal_v1.0.hap2.chr14	21728509	21728510	1	SNP	Mgalo_hap1_on_Mgalo_hap2	VITVvi_vMgal_v1.0.hap2.chr14.ver1.0.g500560	HEAT repeat-containing protein 5B isoform X2
VITVvi_vMgal_v1.0.hap2.chr14	21728637	21728638	1	SNP	Mgalo_hap1_on_Mgalo_hap2	VITVvi_vMgal_v1.0.hap2.chr14.ver1.0.g500560	HEAT repeat-containing protein 5B isoform X2
VITVvi_vMgal_v1.0.hap2.chr14	21728669	21728670	1	SNP	Mgalo_hap1_on_Mgalo_hap2	VITVvi_vMgal_v1.0.hap2.chr14.ver1.0.g500560	HEAT repeat-containing protein 5B isoform X2
VITVvi_vMgal_v1.0.hap2.chr14	21728695	21728696	1	SNP	Mgalo_hap1_on_Mgalo_hap2	VITVvi_vMgal_v1.0.hap2.chr14.ver1.0.g500560	HEAT repeat-containing protein 5B isoform X2
VITVvi_vMgal_v1.0.hap2.chr14	21728720	21728721	1	SNP	Mgalo_hap1_on_Mgalo_hap2	VITVvi_vMgal_v1.0.hap2.chr14.ver1.0.g500560	HEAT repeat-containing protein 5B isoform X2
VITVvi_vMgal_v1.0.hap2.chr14	21729227	21729228	1	SNP	Mgalo_hap1_on_Mgalo_hap2	VITVvi_vMgal_v1.0.hap2.chr14.ver1.0.g500560	HEAT repeat-containing protein 5B isoform X2
VITVvi_vMgal_v1.0.hap2.chr14	21729305	21729306	1	SNP	Mgalo_hap1_on_Mgalo_hap2	VITVvi_vMgal_v1.0.hap2.chr14.ver1.0.g500560	HEAT repeat-containing protein 5B isoform X2
VITVvi_vMgal_v1.0.hap2.chr14	21729553	21729554	1	SNP	Mgalo_hap1_on_Mgalo_hap2	VITVvi_vMgal_v1.0.hap2.chr14.ver1.0.g500560	HEAT repeat-containing protein 5B isoform X2
VITVvi_vMgal_v1.0.hap2.chr14	21729571	21729572	1	SNP	Mgalo_hap1_on_Mgalo_hap2	VITVvi_vMgal_v1.0.hap2.chr14.ver1.0.g500560	HEAT repeat-containing protein 5B isoform X2
VITVvi_vMgal_v1.0.hap2.chr14	21729654	21729655	1	SNP	Mgalo_hap1_on_Mgalo_hap2	VITVvi_vMgal_v1.0.hap2.chr14.ver1.0.g500560	HEAT repeat-containing protein 5B isoform X2
VITVvi_vMgal_v1.0.hap2.chr14	21729818	21729819	1	SNP	Mgalo_hap1_on_Mgalo_hap2	VITVvi_vMgal_v1.0.hap2.chr14.ver1.0.g500560	HEAT repeat-containing protein 5B isoform X2
VITVvi_vMgal_v1.0.hap2.chr14	21729951	21729952	1	SNP	Mgalo_hap1_on_Mgalo_hap2	VITVvi_vMgal_v1.0.hap2.chr14.ver1.0.g500560	HEAT repeat-containing protein 5B isoform X2
VITVvi_vMgal_v1.0.hap2.chr14	21730491	21730492	1	INS	Mgalo_hap1_on_Mgalo_hap2	VITVvi_vMgal_v1.0.hap2.chr14.ver1.0.g500560	HEAT repeat-containing protein 5B isoform X2
VITVvi_vMgal_v1.0.hap2.chr14	21730759	21730760	1	SNP	Mgalo_hap1_on_Mgalo_hap2	VITVvi_vMgal_v1.0.hap2.chr14.ver1.0.g500560	HEAT repeat-containing protein 5B isoform X2
VITVvi_vMgal_v1.0.hap2.chr14	21730923	21730924	1	SNP	Mgalo_hap1_on_Mgalo_hap2	VITVvi_vMgal_v1.0.hap2.chr14.ver1.0.g500560	HEAT repeat-containing protein 5B isoform X2
VITVvi_vMgal_v1.0.hap2.chr14	21730970	21730971	1	SNP	Mgalo_hap1_on_Mgalo_hap2	VITVvi_vMgal_v1.0.hap2.chr14.ver1.0.g500560	HEAT repeat-containing protein 5B isoform X2
VITVvi_vMgal_v1.0.hap2.chr14	21731116	21731117	1	SNP	Mgalo_hap1_on_Mgalo_hap2	VITVvi_vMgal_v1.0.hap2.chr14.ver1.0.g500560	HEAT repeat-containing protein 5B isoform X2
VITVvi_vMgal_v1.0.hap2.chr14	21731150	21731151	1	SNP	Mgalo_hap1_on_Mgalo_hap2	VITVvi_vMgal_v1.0.hap2.chr14.ver1.0.g500560	HEAT repeat-containing protein 5B isoform X2
VITVvi_vMgal_v1.0.hap2.chr14	21731170	21731171	1	SNP	Mgalo_hap1_on_Mgalo_hap2	VITVvi_vMgal_v1.0.hap2.chr14.ver1.0.g500560	HEAT repeat-containing protein 5B isoform X2
VITVvi_vMgal_v1.0.hap2.chr14	21731223	21731224	1	SNP	Mgalo_hap1_on_Mgalo_hap2	VITVvi_vMgal_v1.0.hap2.chr14.ver1.0.g500560	HEAT repeat-containing protein 5B isoform X2
VITVvi_vMgal_v1.0.hap2.chr14	21731302	21731303	1	SNP	Mgalo_hap1_on_Mgalo_hap2	VITVvi_vMgal_v1.0.hap2.chr14.ver1.0.g500560	HEAT repeat-containing protein 5B isoform X2
VITVvi_vMgal_v1.0.hap2.chr14	21731394	21731395	1	SNP	Mgalo_hap1_on_Mgalo_hap2	VITVvi_vMgal_v1.0.hap2.chr14.ver1.0.g500560	HEAT repeat-containing protein 5B isoform X2
VITVvi_vMgal_v1.0.hap2.chr14	21731537	21731538	1	SNP	Mgalo_hap1_on_Mgalo_hap2	VITVvi_vMgal_v1.0.hap2.chr14.ver1.0.g500560	HEAT repeat-containing protein 5B isoform X2
VITVvi_vMgal_v1.0.hap2.chr14	21731562	21731563	1	SNP	Mgalo_hap1_on_Mgalo_hap2	VITVvi_vMgal_v1.0.hap2.chr14.ver1.0.g500560	HEAT repeat-containing protein 5B isoform X2
VITVvi_vMgal_v1.0.hap2.chr14	21731590	21731591	1	SNP	Mgalo_hap1_on_Mgalo_hap2	VITVvi_vMgal_v1.0.hap2.chr14.ver1.0.g500560	HEAT repeat-containing protein 5B isoform X2
VITVvi_vMgal_v1.0.hap2.chr14	21731616	21731617	1	SNP	Mgalo_hap1_on_Mgalo_hap2	VITVvi_vMgal_v1.0.hap2.chr14.ver1.0.g500560	HEAT repeat-containing protein 5B isoform X2
VITVvi_vMgal_v1.0.hap2.chr14	21731624	21731625	1	SNP	Mgalo_hap1_on_Mgalo_hap2	VITVvi_vMgal_v1.0.hap2.chr14.ver1.0.g500560	HEAT repeat-containing protein 5B isoform X2
VITVvi_vMgal_v1.0.hap2.chr14	21731905	21731906	1	SNP	Mgalo_hap1_on_Mgalo_hap2	VITVvi_vMgal_v1.0.hap2.chr14.ver1.0.g500560	HEAT repeat-containing protein 5B isoform X2
VITVvi_vMgal_v1.0.hap2.chr14	21732109	21732110	1	SNP	Mgalo_hap1_on_Mgalo_hap2	VITVvi_vMgal_v1.0.hap2.chr14.ver1.0.g500560	HEAT repeat-containing protein 5B isoform X2
VITVvi_vMgal_v1.0.hap2.chr14	21732399	21732400	1	SNP	Mgalo_hap1_on_Mgalo_hap2	VITVvi_vMgal_v1.0.hap2.chr14.ver1.0.g500560	HEAT repeat-containing protein 5B isoform X2
VITVvi_vMgal_v1.0.hap2.chr14	21732486	21732487	1	SNP	Mgalo_hap1_on_Mgalo_hap2	VITVvi_vMgal_v1.0.hap2.chr14.ver1.0.g500560	HEAT repeat-containing protein 5B isoform X2
VITVvi_vMgal_v1.0.hap2.chr14	21732625	21732626	1	SNP	Mgalo_hap1_on_Mgalo_hap2	VITVvi_vMgal_v1.0.hap2.chr14.ver1.0.g500560	HEAT repeat-containing protein 5B isoform X2
VITVvi_vMgal_v1.0.hap2.chr14	21732629	21732630	1	SNP	Mgalo_hap1_on_Mgalo_hap2	VITVvi_vMgal_v1.0.hap2.chr14.ver1.0.g500560	HEAT repeat-containing protein 5B isoform X2
VITVvi_vMgal_v1.0.hap2.chr14	21732647	21732648	1	SNP	Mgalo_hap1_on_Mgalo_hap2	VITVvi_vMgal_v1.0.hap2.chr14.ver1.0.g500560	HEAT repeat-containing protein 5B isoform X2
VITVvi_vMgal_v1.0.hap2.chr14	21732659	21732660	1	SNP	Mgalo_hap1_on_Mgalo_hap2	VITVvi_vMgal_v1.0.hap2.chr14.ver1.0.g500560	HEAT repeat-containing protein 5B isoform X2
VITVvi_vMgal_v1.0.hap2.chr14	21732764	21732765	1	SNP	Mgalo_hap1_on_Mgalo_hap2	VITVvi_vMgal_v1.0.hap2.chr14.ver1.0.g500560	HEAT repeat-containing protein 5B isoform X2
VITVvi_vMgal_v1.0.hap2.chr14	21733082	21733086	4	DEL	Mgalo_hap1_on_Mgalo_hap2	VITVvi_vMgal_v1.0.hap2.chr14.ver1.0.g500560	HEAT repeat-containing protein 5B isoform X2
VITVvi_vMgal_v1.0.hap2.chr14	21733491	21733492	1	SNP	Mgalo_hap1_on_Mgalo_hap2	VITVvi_vMgal_v1.0.hap2.chr14.ver1.0.g500560	HEAT repeat-containing protein 5B isoform X2
VITVvi_vMgal_v1.0.hap2.chr14	21733703	21733704	1	SNP	Mgalo_hap1_on_Mgalo_hap2	VITVvi_vMgal_v1.0.hap2.chr14.ver1.0.g500560	HEAT repeat-containing protein 5B isoform X2
VITVvi_vMgal_v1.0.hap2.chr14	21733714	21733715	1	SNP	Mgalo_hap1_on_Mgalo_hap2	VITVvi_vMgal_v1.0.hap2.chr14.ver1.0.g500560	HEAT repeat-containing protein 5B isoform X2
VITVvi_vMgal_v1.0.hap2.chr14	21734083	21734084	1	SNP	Mgalo_hap1_on_Mgalo_hap2	VITVvi_vMgal_v1.0.hap2.chr14.ver1.0.g500560	HEAT repeat-containing protein 5B isoform X2
VITVvi_vMgal_v1.0.hap2.chr14	21734134	21734136	2	DEL	Mgalo_hap1_on_Mgalo_hap2	VITVvi_vMgal_v1.0.hap2.chr14.ver1.0.g500560	HEAT repeat-containing protein 5B isoform X2
VITVvi_vMgal_v1.0.hap2.chr14	21734138	21734139	1	SNP	Mgalo_hap1_on_Mgalo_hap2	VITVvi_vMgal_v1.0.hap2.chr14.ver1.0.g500560	HEAT repeat-containing protein 5B isoform X2
VITVvi_vMgal_v1.0.hap2.chr14	21734179	21734180	1	SNP	Mgalo_hap1_on_Mgalo_hap2	VITVvi_vMgal_v1.0.hap2.chr14.ver1.0.g500560	HEAT repeat-containing protein 5B isoform X2
VITVvi_vMgal_v1.0.hap2.chr14	21734266	21734267	1	SNP	Mgalo_hap1_on_Mgalo_hap2	VITVvi_vMgal_v1.0.hap2.chr14.ver1.0.g500560	HEAT repeat-containing protein 5B isoform X2
VITVvi_vMgal_v1.0.hap2.chr14	21734333	21734334	1	SNP	Mgalo_hap1_on_Mgalo_hap2	VITVvi_vMgal_v1.0.hap2.chr14.ver1.0.g500560	HEAT repeat-containing protein 5B isoform X2
VITVvi_vMgal_v1.0.hap2.chr14	21734470	21734471	1	SNP	Mgalo_hap1_on_Mgalo_hap2	VITVvi_vMgal_v1.0.hap2.chr14.ver1.0.g500560	HEAT repeat-containing protein 5B isoform X2
VITVvi_vMgal_v1.0.hap2.chr14	21734807	21734808	1	SNP	Mgalo_hap1_on_Mgalo_hap2	VITVvi_vMgal_v1.0.hap2.chr14.ver1.0.g500560	HEAT repeat-containing protein 5B isoform X2
VITVvi_vMgal_v1.0.hap2.chr14	21734843	21734844	1	SNP	Mgalo_hap1_on_Mgalo_hap2	VITVvi_vMgal_v1.0.hap2.chr14.ver1.0.g500560	HEAT repeat-containing protein 5B isoform X2
VITVvi_vMgal_v1.0.hap2.chr14	21734953	21734954	1	SNP	Mgalo_hap1_on_Mgalo_hap2	VITVvi_vMgal_v1.0.hap2.chr14.ver1.0.g500560	HEAT repeat-containing protein 5B isoform X2
VITVvi_vMgal_v1.0.hap2.chr14	21734974	21734975	1	SNP	Mgalo_hap1_on_Mgalo_hap2	VITVvi_vMgal_v1.0.hap2.chr14.ver1.0.g500560	HEAT repeat-containing protein 5B isoform X2
VITVvi_vMgal_v1.0.hap2.chr14	21735190	21735205	15	DEL	Mgalo_hap1_on_Mgalo_hap2	VITVvi_vMgal_v1.0.hap2.chr14.ver1.0.g500560	HEAT repeat-containing protein 5B isoform X2
VITVvi_vMgal_v1.0.hap2.chr14	21735511	21735512	1	SNP	Mgalo_hap1_on_Mgalo_hap2	VITVvi_vMgal_v1.0.hap2.chr14.ver1.0.g500560	HEAT repeat-containing protein 5B isoform X2
VITVvi_vMgal_v1.0.hap2.chr14	21735657	21735658	1	INS	Mgalo_hap1_on_Mgalo_hap2	VITVvi_vMgal_v1.0.hap2.chr14.ver1.0.g500560	HEAT repeat-containing protein 5B isoform X2
VITVvi_vMgal_v1.0.hap2.chr14	21735696	21735697	1	SNP	Mgalo_hap1_on_Mgalo_hap2	VITVvi_vMgal_v1.0.hap2.chr14.ver1.0.g500560	HEAT repeat-containing protein 5B isoform X2
VITVvi_vMgal_v1.0.hap2.chr14	21735884	21735885	1	SNP	Mgalo_hap1_on_Mgalo_hap2	VITVvi_vMgal_v1.0.hap2.chr14.ver1.0.g500560	HEAT repeat-containing protein 5B isoform X2
VITVvi_vMgal_v1.0.hap2.chr14	21735905	21735906	1	SNP	Mgalo_hap1_on_Mgalo_hap2	VITVvi_vMgal_v1.0.hap2.chr14.ver1.0.g500560	HEAT repeat-containing protein 5B isoform X2
VITVvi_vMgal_v1.0.hap2.chr14	21735972	21735973	1	SNP	Mgalo_hap1_on_Mgalo_hap2	VITVvi_vMgal_v1.0.hap2.chr14.ver1.0.g500560	HEAT repeat-containing protein 5B isoform X2
VITVvi_vMgal_v1.0.hap2.chr14	21736130	21736131	1	SNP	Mgalo_hap1_on_Mgalo_hap2	VITVvi_vMgal_v1.0.hap2.chr14.ver1.0.g500560	HEAT repeat-containing protein 5B isoform X2
VITVvi_vMgal_v1.0.hap2.chr14	21736161	21736162	1	SNP	Mgalo_hap1_on_Mgalo_hap2	VITVvi_vMgal_v1.0.hap2.chr14.ver1.0.g500560	HEAT repeat-containing protein 5B isoform X2
VITVvi_vMgal_v1.0.hap2.chr14	21736171	21736172	1	SNP	Mgalo_hap1_on_Mgalo_hap2	VITVvi_vMgal_v1.0.hap2.chr14.ver1.0.g500560	HEAT repeat-containing protein 5B isoform X2
VITVvi_vMgal_v1.0.hap2.chr14	21736477	21736478	1	SNP	Mgalo_hap1_on_Mgalo_hap2	VITVvi_vMgal_v1.0.hap2.chr14.ver1.0.g500560	HEAT repeat-containing protein 5B isoform X2
VITVvi_vMgal_v1.0.hap2.chr14	21736528	21736530	2	DEL	Mgalo_hap1_on_Mgalo_hap2	VITVvi_vMgal_v1.0.hap2.chr14.ver1.0.g500560	HEAT repeat-containing protein 5B isoform X2
VITVvi_vMgal_v1.0.hap2.chr14	21736651	21736653	2	DEL	Mgalo_hap1_on_Mgalo_hap2	VITVvi_vMgal_v1.0.hap2.chr14.ver1.0.g500560	HEAT repeat-containing protein 5B isoform X2
VITVvi_vMgal_v1.0.hap2.chr14	21736807	21736808	1	INS	Mgalo_hap1_on_Mgalo_hap2	VITVvi_vMgal_v1.0.hap2.chr14.ver1.0.g500560	HEAT repeat-containing protein 5B isoform X2
VITVvi_vMgal_v1.0.hap2.chr14	21736974	21736975	1	SNP	Mgalo_hap1_on_Mgalo_hap2	VITVvi_vMgal_v1.0.hap2.chr14.ver1.0.g500560	HEAT repeat-containing protein 5B isoform X2
VITVvi_vMgal_v1.0.hap2.chr14	21737364	21737365	1	SNP	Mgalo_hap1_on_Mgalo_hap2	VITVvi_vMgal_v1.0.hap2.chr14.ver1.0.g500560	HEAT repeat-containing protein 5B isoform X2
VITVvi_vMgal_v1.0.hap2.chr14	21737489	21737490	1	SNP	Mgalo_hap1_on_Mgalo_hap2	VITVvi_vMgal_v1.0.hap2.chr14.ver1.0.g500560	HEAT repeat-containing protein 5B isoform X2
VITVvi_vMgal_v1.0.hap2.chr14	21737804	21737805	1	SNP	Mgalo_hap1_on_Mgalo_hap2	VITVvi_vMgal_v1.0.hap2.chr14.ver1.0.g500560	HEAT repeat-containing protein 5B isoform X2
VITVvi_vMgal_v1.0.hap2.chr14	21737908	21737909	1	SNP	Mgalo_hap1_on_Mgalo_hap2	VITVvi_vMgal_v1.0.hap2.chr14.ver1.0.g500560	HEAT repeat-containing protein 5B isoform X2
VITVvi_vMgal_v1.0.hap2.chr14	21738251	21740661	2410	DUP	Mgalo_hap1_on_Mgalo_hap2	VITVvi_vMgal_v1.0.hap2.chr14.ver1.0.g500560	HEAT repeat-containing protein 5B isoform X2
VITVvi_vMgal_v1.0.hap2.chr14	21740776	21741254	478	DUP	Mgalo_hap1_on_Mgalo_hap2	VITVvi_vMgal_v1.0.hap2.chr14.ver1.0.g500560	HEAT repeat-containing protein 5B isoform X2
VITVvi_vMgal_v1.0.hap2.chr14	21741993	21741994	1	SNP	Mgalo_hap1_on_Mgalo_hap2	VITVvi_vMgal_v1.0.hap2.chr14.ver1.0.g500560	HEAT repeat-containing protein 5B isoform X2
VITVvi_vMgal_v1.0.hap2.chr14	21696676	21696677	1	SNP	Mgalo_hap1_on_Mgalo_hap2	VITVvi_vMgal_v1.0.hap2.chr14.ver1.0.g500560	HEAT repeat-containing protein 5B isoform X2
VITVvi_vMgal_v1.0.hap2.chr14	21697329	21697330	1	SNP	Mgalo_hap1_on_Mgalo_hap2	VITVvi_vMgal_v1.0.hap2.chr14.ver1.0.g500560	HEAT repeat-containing protein 5B isoform X2
VITVvi_vMgal_v1.0.hap2.chr14	21697800	21697819	19	DEL	Mgalo_hap1_on_Mgalo_hap2	VITVvi_vMgal_v1.0.hap2.chr14.ver1.0.g500560	HEAT repeat-containing protein 5B isoform X2
VITVvi_vMgal_v1.0.hap2.chr14	21697932	21697934	2	DEL	Mgalo_hap1_on_Mgalo_hap2	VITVvi_vMgal_v1.0.hap2.chr14.ver1.0.g500560	HEAT repeat-containing protein 5B isoform X2
VITVvi_vMgal_v1.0.hap2.chr14	21698108	21698109	1	SNP	Mgalo_hap1_on_Mgalo_hap2	VITVvi_vMgal_v1.0.hap2.chr14.ver1.0.g500560	HEAT repeat-containing protein 5B isoform X2
VITVvi_vMgal_v1.0.hap2.chr14	21698392	21698393	1	SNP	Mgalo_hap1_on_Mgalo_hap2	VITVvi_vMgal_v1.0.hap2.chr14.ver1.0.g500560	HEAT repeat-containing protein 5B isoform X2
VITVvi_vMgal_v1.0.hap2.chr14	21698876	21698877	1	SNP	Mgalo_hap1_on_Mgalo_hap2	VITVvi_vMgal_v1.0.hap2.chr14.ver1.0.g500560	HEAT repeat-containing protein 5B isoform X2
VITVvi_vMgal_v1.0.hap2.chr14	21699163	21699164	1	SNP	Mgalo_hap1_on_Mgalo_hap2	VITVvi_vMgal_v1.0.hap2.chr14.ver1.0.g500560	HEAT repeat-containing protein 5B isoform X2
VITVvi_vMgal_v1.0.hap2.chr14	21699283	21699284	1	SNP	Mgalo_hap1_on_Mgalo_hap2	VITVvi_vMgal_v1.0.hap2.chr14.ver1.0.g500560	HEAT repeat-containing protein 5B isoform X2
VITVvi_vMgal_v1.0.hap2.chr14	21699387	21699388	1	SNP	Mgalo_hap1_on_Mgalo_hap2	VITVvi_vMgal_v1.0.hap2.chr14.ver1.0.g500560	HEAT repeat-containing protein 5B isoform X2
VITVvi_vMgal_v1.0.hap2.chr14	21700206	21700207	1	SNP	Mgalo_hap1_on_Mgalo_hap2	VITVvi_vMgal_v1.0.hap2.chr14.ver1.0.g500560	HEAT repeat-containing protein 5B isoform X2
VITVvi_vMgal_v1.0.hap2.chr14	21700382	21700384	2	DEL	Mgalo_hap1_on_Mgalo_hap2	VITVvi_vMgal_v1.0.hap2.chr14.ver1.0.g500560	HEAT repeat-containing protein 5B isoform X2
VITVvi_vMgal_v1.0.hap2.chr14	21700417	21700418	1	SNP	Mgalo_hap1_on_Mgalo_hap2	VITVvi_vMgal_v1.0.hap2.chr14.ver1.0.g500560	HEAT repeat-containing protein 5B isoform X2
VITVvi_vMgal_v1.0.hap2.chr14	21700684	21700685	1	SNP	Mgalo_hap1_on_Mgalo_hap2	VITVvi_vMgal_v1.0.hap2.chr14.ver1.0.g500560	HEAT repeat-containing protein 5B isoform X2
VITVvi_vMgal_v1.0.hap2.chr14	21700861	21700862	1	SNP	Mgalo_hap1_on_Mgalo_hap2	VITVvi_vMgal_v1.0.hap2.chr14.ver1.0.g500560	HEAT repeat-containing protein 5B isoform X2
VITVvi_vMgal_v1.0.hap2.chr14	21700984	21700985	1	SNP	Mgalo_hap1_on_Mgalo_hap2	VITVvi_vMgal_v1.0.hap2.chr14.ver1.0.g500560	HEAT repeat-containing protein 5B isoform X2
VITVvi_vMgal_v1.0.hap2.chr14	21700985	21700986	1	SNP	Mgalo_hap1_on_Mgalo_hap2	VITVvi_vMgal_v1.0.hap2.chr14.ver1.0.g500560	HEAT repeat-containing protein 5B isoform X2
VITVvi_vMgal_v1.0.hap2.chr14	21701006	21701007	1	SNP	Mgalo_hap1_on_Mgalo_hap2	VITVvi_vMgal_v1.0.hap2.chr14.ver1.0.g500560	HEAT repeat-containing protein 5B isoform X2
VITVvi_vMgal_v1.0.hap2.chr14	21701373	21701388	15	DEL	Mgalo_hap1_on_Mgalo_hap2	VITVvi_vMgal_v1.0.hap2.chr14.ver1.0.g500560	HEAT repeat-containing protein 5B isoform X2
VITVvi_vMgal_v1.0.hap2.chr14	21701389	21701390	1	SNP	Mgalo_hap1_on_Mgalo_hap2	VITVvi_vMgal_v1.0.hap2.chr14.ver1.0.g500560	HEAT repeat-containing protein 5B isoform X2
VITVvi_vMgal_v1.0.hap2.chr14	21701744	21701745	1	SNP	Mgalo_hap1_on_Mgalo_hap2	VITVvi_vMgal_v1.0.hap2.chr14.ver1.0.g500560	HEAT repeat-containing protein 5B isoform X2
VITVvi_vMgal_v1.0.hap2.chr14	21701878	21701879	1	SNP	Mgalo_hap1_on_Mgalo_hap2	VITVvi_vMgal_v1.0.hap2.chr14.ver1.0.g500560	HEAT repeat-containing protein 5B isoform X2
VITVvi_vMgal_v1.0.hap2.chr14	21702268	21702269	1	SNP	Mgalo_hap1_on_Mgalo_hap2	VITVvi_vMgal_v1.0.hap2.chr14.ver1.0.g500560	HEAT repeat-containing protein 5B isoform X2
VITVvi_vMgal_v1.0.hap2.chr14	21702288	21702289	1	SNP	Mgalo_hap1_on_Mgalo_hap2	VITVvi_vMgal_v1.0.hap2.chr14.ver1.0.g500560	HEAT repeat-containing protein 5B isoform X2
VITVvi_vMgal_v1.0.hap2.chr14	21702603	21702604	1	SNP	Mgalo_hap1_on_Mgalo_hap2	VITVvi_vMgal_v1.0.hap2.chr14.ver1.0.g500560	HEAT repeat-containing protein 5B isoform X2
VITVvi_vMgal_v1.0.hap2.chr14	21702755	21702756	1	SNP	Mgalo_hap1_on_Mgalo_hap2	VITVvi_vMgal_v1.0.hap2.chr14.ver1.0.g500560	HEAT repeat-containing protein 5B isoform X2
VITVvi_vMgal_v1.0.hap2.chr14	21702757	21702758	1	SNP	Mgalo_hap1_on_Mgalo_hap2	VITVvi_vMgal_v1.0.hap2.chr14.ver1.0.g500560	HEAT repeat-containing protein 5B isoform X2
VITVvi_vMgal_v1.0.hap2.chr14	21703007	21703008	1	SNP	Mgalo_hap1_on_Mgalo_hap2	VITVvi_vMgal_v1.0.hap2.chr14.ver1.0.g500560	HEAT repeat-containing protein 5B isoform X2
VITVvi_vMgal_v1.0.hap2.chr14	21703274	21703275	1	SNP	Mgalo_hap1_on_Mgalo_hap2	VITVvi_vMgal_v1.0.hap2.chr14.ver1.0.g500560	HEAT repeat-containing protein 5B isoform X2
VITVvi_vMgal_v1.0.hap2.chr14	21703301	21703302	1	SNP	Mgalo_hap1_on_Mgalo_hap2	VITVvi_vMgal_v1.0.hap2.chr14.ver1.0.g500560	HEAT repeat-containing protein 5B isoform X2
VITVvi_vMgal_v1.0.hap2.chr14	21703372	21703373	1	SNP	Mgalo_hap1_on_Mgalo_hap2	VITVvi_vMgal_v1.0.hap2.chr14.ver1.0.g500560	HEAT repeat-containing protein 5B isoform X2
VITVvi_vMgal_v1.0.hap2.chr14	21703519	21703520	1	SNP	Mgalo_hap1_on_Mgalo_hap2	VITVvi_vMgal_v1.0.hap2.chr14.ver1.0.g500560	HEAT repeat-containing protein 5B isoform X2
VITVvi_vMgal_v1.0.hap2.chr14	21703725	21703726	1	SNP	Mgalo_hap1_on_Mgalo_hap2	VITVvi_vMgal_v1.0.hap2.chr14.ver1.0.g500560	HEAT repeat-containing protein 5B isoform X2
VITVvi_vMgal_v1.0.hap2.chr14	21703748	21703843	95	CID	Mgalo_hap1_on_Mgalo_hap2	VITVvi_vMgal_v1.0.hap2.chr14.ver1.0.g500560	HEAT repeat-containing protein 5B isoform X2
VITVvi_vMgal_v1.0.hap2.chr14	21704024	21704025	1	SNP	Mgalo_hap1_on_Mgalo_hap2	VITVvi_vMgal_v1.0.hap2.chr14.ver1.0.g500560	HEAT repeat-containing protein 5B isoform X2
VITVvi_vMgal_v1.0.hap2.chr14	21704041	21704042	1	SNP	Mgalo_hap1_on_Mgalo_hap2	VITVvi_vMgal_v1.0.hap2.chr14.ver1.0.g500560	HEAT repeat-containing protein 5B isoform X2
VITVvi_vMgal_v1.0.hap2.chr14	21704188	21704189	1	SNP	Mgalo_hap1_on_Mgalo_hap2	VITVvi_vMgal_v1.0.hap2.chr14.ver1.0.g500560	HEAT repeat-containing protein 5B isoform X2
VITVvi_vMgal_v1.0.hap2.chr14	21704356	21704357	1	SNP	Mgalo_hap1_on_Mgalo_hap2	VITVvi_vMgal_v1.0.hap2.chr14.ver1.0.g500560	HEAT repeat-containing protein 5B isoform X2
VITVvi_vMgal_v1.0.hap2.chr14	21704378	21704379	1	SNP	Mgalo_hap1_on_Mgalo_hap2	VITVvi_vMgal_v1.0.hap2.chr14.ver1.0.g500560	HEAT repeat-containing protein 5B isoform X2
VITVvi_vMgal_v1.0.hap2.chr14	21704379	21704380	1	SNP	Mgalo_hap1_on_Mgalo_hap2	VITVvi_vMgal_v1.0.hap2.chr14.ver1.0.g500560	HEAT repeat-containing protein 5B isoform X2
VITVvi_vMgal_v1.0.hap2.chr14	21704461	21704462	1	INS	Mgalo_hap1_on_Mgalo_hap2	VITVvi_vMgal_v1.0.hap2.chr14.ver1.0.g500560	HEAT repeat-containing protein 5B isoform X2
VITVvi_vMgal_v1.0.hap2.chr14	21704463	21704464	1	INS	Mgalo_hap1_on_Mgalo_hap2	VITVvi_vMgal_v1.0.hap2.chr14.ver1.0.g500560	HEAT repeat-containing protein 5B isoform X2
VITVvi_vMgal_v1.0.hap2.chr14	21704466	21704467	1	SNP	Mgalo_hap1_on_Mgalo_hap2	VITVvi_vMgal_v1.0.hap2.chr14.ver1.0.g500560	HEAT repeat-containing protein 5B isoform X2
VITVvi_vMgal_v1.0.hap2.chr14	21704468	21704469	1	INS	Mgalo_hap1_on_Mgalo_hap2	VITVvi_vMgal_v1.0.hap2.chr14.ver1.0.g500560	HEAT repeat-containing protein 5B isoform X2
VITVvi_vMgal_v1.0.hap2.chr14	21704472	21704473	1	SNP	Mgalo_hap1_on_Mgalo_hap2	VITVvi_vMgal_v1.0.hap2.chr14.ver1.0.g500560	HEAT repeat-containing protein 5B isoform X2
VITVvi_vMgal_v1.0.hap2.chr14	21704677	21704678	1	SNP	Mgalo_hap1_on_Mgalo_hap2	VITVvi_vMgal_v1.0.hap2.chr14.ver1.0.g500560	HEAT repeat-containing protein 5B isoform X2
VITVvi_vMgal_v1.0.hap2.chr14	21704930	21704931	1	SNP	Mgalo_hap1_on_Mgalo_hap2	VITVvi_vMgal_v1.0.hap2.chr14.ver1.0.g500560	HEAT repeat-containing protein 5B isoform X2
VITVvi_vMgal_v1.0.hap2.chr14	21705045	21705046	1	SNP	Mgalo_hap1_on_Mgalo_hap2	VITVvi_vMgal_v1.0.hap2.chr14.ver1.0.g500560	HEAT repeat-containing protein 5B isoform X2
VITVvi_vMgal_v1.0.hap2.chr14	21705128	21705147	19	INS	Mgalo_hap1_on_Mgalo_hap2	VITVvi_vMgal_v1.0.hap2.chr14.ver1.0.g500560	HEAT repeat-containing protein 5B isoform X2
VITVvi_vMgal_v1.0.hap2.chr14	21705284	21705285	1	SNP	Mgalo_hap1_on_Mgalo_hap2	VITVvi_vMgal_v1.0.hap2.chr14.ver1.0.g500560	HEAT repeat-containing protein 5B isoform X2
VITVvi_vMgal_v1.0.hap2.chr14	21705311	21705312	1	SNP	Mgalo_hap1_on_Mgalo_hap2	VITVvi_vMgal_v1.0.hap2.chr14.ver1.0.g500560	HEAT repeat-containing protein 5B isoform X2
VITVvi_vMgal_v1.0.hap2.chr14	21705468	21705470	2	DEL	Mgalo_hap1_on_Mgalo_hap2	VITVvi_vMgal_v1.0.hap2.chr14.ver1.0.g500560	HEAT repeat-containing protein 5B isoform X2
VITVvi_vMgal_v1.0.hap2.chr14	21705520	21705521	1	SNP	Mgalo_hap1_on_Mgalo_hap2	VITVvi_vMgal_v1.0.hap2.chr14.ver1.0.g500560	HEAT repeat-containing protein 5B isoform X2
VITVvi_vMgal_v1.0.hap2.chr14	21705574	21705575	1	SNP	Mgalo_hap1_on_Mgalo_hap2	VITVvi_vMgal_v1.0.hap2.chr14.ver1.0.g500560	HEAT repeat-containing protein 5B isoform X2
VITVvi_vMgal_v1.0.hap2.chr14	21705682	21705683	1	SNP	Mgalo_hap1_on_Mgalo_hap2	VITVvi_vMgal_v1.0.hap2.chr14.ver1.0.g500560	HEAT repeat-containing protein 5B isoform X2
VITVvi_vMgal_v1.0.hap2.chr14	21705827	21705828	1	SNP	Mgalo_hap1_on_Mgalo_hap2	VITVvi_vMgal_v1.0.hap2.chr14.ver1.0.g500560	HEAT repeat-containing protein 5B isoform X2
VITVvi_vMgal_v1.0.hap2.chr14	21705861	21705862	1	SNP	Mgalo_hap1_on_Mgalo_hap2	VITVvi_vMgal_v1.0.hap2.chr14.ver1.0.g500560	HEAT repeat-containing protein 5B isoform X2
VITVvi_vMgal_v1.0.hap2.chr14	21705875	21705876	1	SNP	Mgalo_hap1_on_Mgalo_hap2	VITVvi_vMgal_v1.0.hap2.chr14.ver1.0.g500560	HEAT repeat-containing protein 5B isoform X2
VITVvi_vMgal_v1.0.hap2.chr14	21705951	21705952	1	SNP	Mgalo_hap1_on_Mgalo_hap2	VITVvi_vMgal_v1.0.hap2.chr14.ver1.0.g500560	HEAT repeat-containing protein 5B isoform X2
VITVvi_vMgal_v1.0.hap2.chr14	21706163	21706164	1	SNP	Mgalo_hap1_on_Mgalo_hap2	VITVvi_vMgal_v1.0.hap2.chr14.ver1.0.g500560	HEAT repeat-containing protein 5B isoform X2
VITVvi_vMgal_v1.0.hap2.chr14	21706213	21706214	1	SNP	Mgalo_hap1_on_Mgalo_hap2	VITVvi_vMgal_v1.0.hap2.chr14.ver1.0.g500560	HEAT repeat-containing protein 5B isoform X2
VITVvi_vMgal_v1.0.hap2.chr14	21706268	21706269	1	SNP	Mgalo_hap1_on_Mgalo_hap2	VITVvi_vMgal_v1.0.hap2.chr14.ver1.0.g500560	HEAT repeat-containing protein 5B isoform X2
VITVvi_vMgal_v1.0.hap2.chr14	21706377	21706871	494	CID	Mgalo_hap1_on_Mgalo_hap2	VITVvi_vMgal_v1.0.hap2.chr14.ver1.0.g500560	HEAT repeat-containing protein 5B isoform X2
VITVvi_vMgal_v1.0.hap2.chr14	21707195	21707196	1	SNP	Mgalo_hap1_on_Mgalo_hap2	VITVvi_vMgal_v1.0.hap2.chr14.ver1.0.g500560	HEAT repeat-containing protein 5B isoform X2
VITVvi_vMgal_v1.0.hap2.chr14	21707243	21707244	1	SNP	Mgalo_hap1_on_Mgalo_hap2	VITVvi_vMgal_v1.0.hap2.chr14.ver1.0.g500560	HEAT repeat-containing protein 5B isoform X2
VITVvi_vMgal_v1.0.hap2.chr14	21707307	21707308	1	SNP	Mgalo_hap1_on_Mgalo_hap2	VITVvi_vMgal_v1.0.hap2.chr14.ver1.0.g500560	HEAT repeat-containing protein 5B isoform X2
VITVvi_vMgal_v1.0.hap2.chr14	21707312	21707313	1	SNP	Mgalo_hap1_on_Mgalo_hap2	VITVvi_vMgal_v1.0.hap2.chr14.ver1.0.g500560	HEAT repeat-containing protein 5B isoform X2
VITVvi_vMgal_v1.0.hap2.chr14	21707760	21707761	1	SNP	Mgalo_hap1_on_Mgalo_hap2	VITVvi_vMgal_v1.0.hap2.chr14.ver1.0.g500560	HEAT repeat-containing protein 5B isoform X2
VITVvi_vMgal_v1.0.hap2.chr14	21707766	21707767	1	SNP	Mgalo_hap1_on_Mgalo_hap2	VITVvi_vMgal_v1.0.hap2.chr14.ver1.0.g500560	HEAT repeat-containing protein 5B isoform X2
VITVvi_vMgal_v1.0.hap2.chr14	21707849	21707850	1	SNP	Mgalo_hap1_on_Mgalo_hap2	VITVvi_vMgal_v1.0.hap2.chr14.ver1.0.g500560	HEAT repeat-containing protein 5B isoform X2
VITVvi_vMgal_v1.0.hap2.chr14	21708064	21708065	1	SNP	Mgalo_hap1_on_Mgalo_hap2	VITVvi_vMgal_v1.0.hap2.chr14.ver1.0.g500560	HEAT repeat-containing protein 5B isoform X2
VITVvi_vMgal_v1.0.hap2.chr14	21708164	21708165	1	SNP	Mgalo_hap1_on_Mgalo_hap2	VITVvi_vMgal_v1.0.hap2.chr14.ver1.0.g500560	HEAT repeat-containing protein 5B isoform X2
VITVvi_vMgal_v1.0.hap2.chr14	21708355	21708356	1	SNP	Mgalo_hap1_on_Mgalo_hap2	VITVvi_vMgal_v1.0.hap2.chr14.ver1.0.g500560	HEAT repeat-containing protein 5B isoform X2
VITVvi_vMgal_v1.0.hap2.chr14	21708444	21708445	1	SNP	Mgalo_hap1_on_Mgalo_hap2	VITVvi_vMgal_v1.0.hap2.chr14.ver1.0.g500560	HEAT repeat-containing protein 5B isoform X2
VITVvi_vMgal_v1.0.hap2.chr14	21708487	21708488	1	SNP	Mgalo_hap1_on_Mgalo_hap2	VITVvi_vMgal_v1.0.hap2.chr14.ver1.0.g500560	HEAT repeat-containing protein 5B isoform X2
VITVvi_vMgal_v1.0.hap2.chr14	21708512	21708513	1	SNP	Mgalo_hap1_on_Mgalo_hap2	VITVvi_vMgal_v1.0.hap2.chr14.ver1.0.g500560	HEAT repeat-containing protein 5B isoform X2
VITVvi_vMgal_v1.0.hap2.chr14	21708513	21708514	1	SNP	Mgalo_hap1_on_Mgalo_hap2	VITVvi_vMgal_v1.0.hap2.chr14.ver1.0.g500560	HEAT repeat-containing protein 5B isoform X2
VITVvi_vMgal_v1.0.hap2.chr14	21708786	21708787	1	SNP	Mgalo_hap1_on_Mgalo_hap2	VITVvi_vMgal_v1.0.hap2.chr14.ver1.0.g500560	HEAT repeat-containing protein 5B isoform X2
VITVvi_vMgal_v1.0.hap2.chr14	21709027	21709028	1	SNP	Mgalo_hap1_on_Mgalo_hap2	VITVvi_vMgal_v1.0.hap2.chr14.ver1.0.g500560	HEAT repeat-containing protein 5B isoform X2
VITVvi_vMgal_v1.0.hap2.chr14	21709213	21709214	1	SNP	Mgalo_hap1_on_Mgalo_hap2	VITVvi_vMgal_v1.0.hap2.chr14.ver1.0.g500560	HEAT repeat-containing protein 5B isoform X2
VITVvi_vMgal_v1.0.hap2.chr14	21709300	21709301	1	SNP	Mgalo_hap1_on_Mgalo_hap2	VITVvi_vMgal_v1.0.hap2.chr14.ver1.0.g500560	HEAT repeat-containing protein 5B isoform X2
VITVvi_vMgal_v1.0.hap2.chr14	21709450	21714167	4717	DUP	Mgalo_hap1_on_Mgalo_hap2	VITVvi_vMgal_v1.0.hap2.chr14.ver1.0.g500560	HEAT repeat-containing protein 5B isoform X2
VITVvi_vMgal_v1.0.hap2.chr14	21714991	21714992	1	SNP	Mgalo_hap1_on_Mgalo_hap2	VITVvi_vMgal_v1.0.hap2.chr14.ver1.0.g500560	HEAT repeat-containing protein 5B isoform X2
VITVvi_vMgal_v1.0.hap2.chr14	21715035	21715036	1	SNP	Mgalo_hap1_on_Mgalo_hap2	VITVvi_vMgal_v1.0.hap2.chr14.ver1.0.g500560	HEAT repeat-containing protein 5B isoform X2
VITVvi_vMgal_v1.0.hap2.chr14	21715130	21715131	1	INS	Mgalo_hap1_on_Mgalo_hap2	VITVvi_vMgal_v1.0.hap2.chr14.ver1.0.g500560	HEAT repeat-containing protein 5B isoform X2
VITVvi_vMgal_v1.0.hap2.chr14	21715233	21715234	1	SNP	Mgalo_hap1_on_Mgalo_hap2	VITVvi_vMgal_v1.0.hap2.chr14.ver1.0.g500560	HEAT repeat-containing protein 5B isoform X2
VITVvi_vMgal_v1.0.hap2.chr14	21715518	21715521	3	DEL	Mgalo_hap1_on_Mgalo_hap2	VITVvi_vMgal_v1.0.hap2.chr14.ver1.0.g500560	HEAT repeat-containing protein 5B isoform X2
VITVvi_vMgal_v1.0.hap2.chr14	21715611	21715612	1	SNP	Mgalo_hap1_on_Mgalo_hap2	VITVvi_vMgal_v1.0.hap2.chr14.ver1.0.g500560	HEAT repeat-containing protein 5B isoform X2
VITVvi_vMgal_v1.0.hap2.chr14	21715874	21715875	1	SNP	Mgalo_hap1_on_Mgalo_hap2	VITVvi_vMgal_v1.0.hap2.chr14.ver1.0.g500560	HEAT repeat-containing protein 5B isoform X2
VITVvi_vMgal_v1.0.hap2.chr14	21715879	21715880	1	SNP	Mgalo_hap1_on_Mgalo_hap2	VITVvi_vMgal_v1.0.hap2.chr14.ver1.0.g500560	HEAT repeat-containing protein 5B isoform X2
VITVvi_vMgal_v1.0.hap2.chr14	21716181	21716200	19	DEL	Mgalo_hap1_on_Mgalo_hap2	VITVvi_vMgal_v1.0.hap2.chr14.ver1.0.g500560	HEAT repeat-containing protein 5B isoform X2
VITVvi_vMgal_v1.0.hap2.chr14	21716328	21716330	2	DEL	Mgalo_hap1_on_Mgalo_hap2	VITVvi_vMgal_v1.0.hap2.chr14.ver1.0.g500560	HEAT repeat-containing protein 5B isoform X2
VITVvi_vMgal_v1.0.hap2.chr14	21716358	21716359	1	SNP	Mgalo_hap1_on_Mgalo_hap2	VITVvi_vMgal_v1.0.hap2.chr14.ver1.0.g500560	HEAT repeat-containing protein 5B isoform X2
VITVvi_vMgal_v1.0.hap2.chr14	21716515	21716516	1	SNP	Mgalo_hap1_on_Mgalo_hap2	VITVvi_vMgal_v1.0.hap2.chr14.ver1.0.g500560	HEAT repeat-containing protein 5B isoform X2
VITVvi_vMgal_v1.0.hap2.chr14	21716644	21716645	1	SNP	Mgalo_hap1_on_Mgalo_hap2	VITVvi_vMgal_v1.0.hap2.chr14.ver1.0.g500560	HEAT repeat-containing protein 5B isoform X2
VITVvi_vMgal_v1.0.hap2.chr14	21716840	21716841	1	SNP	Mgalo_hap1_on_Mgalo_hap2	VITVvi_vMgal_v1.0.hap2.chr14.ver1.0.g500560	HEAT repeat-containing protein 5B isoform X2
VITVvi_vMgal_v1.0.hap2.chr14	21716904	21716905	1	SNP	Mgalo_hap1_on_Mgalo_hap2	VITVvi_vMgal_v1.0.hap2.chr14.ver1.0.g500560	HEAT repeat-containing protein 5B isoform X2
VITVvi_vMgal_v1.0.hap2.chr14	21717034	21717048	14	DEL	Mgalo_hap1_on_Mgalo_hap2	VITVvi_vMgal_v1.0.hap2.chr14.ver1.0.g500560	HEAT repeat-containing protein 5B isoform X2
VITVvi_vMgal_v1.0.hap2.chr14	21717303	21717304	1	INS	Mgalo_hap1_on_Mgalo_hap2	VITVvi_vMgal_v1.0.hap2.chr14.ver1.0.g500560	HEAT repeat-containing protein 5B isoform X2
VITVvi_vMgal_v1.0.hap2.chr14	21717352	21717353	1	SNP	Mgalo_hap1_on_Mgalo_hap2	VITVvi_vMgal_v1.0.hap2.chr14.ver1.0.g500560	HEAT repeat-containing protein 5B isoform X2
VITVvi_vMgal_v1.0.hap2.chr14	21717763	21717764	1	SNP	Mgalo_hap1_on_Mgalo_hap2	VITVvi_vMgal_v1.0.hap2.chr14.ver1.0.g500560	HEAT repeat-containing protein 5B isoform X2
VITVvi_vMgal_v1.0.hap2.chr14	21717878	21717879	1	SNP	Mgalo_hap1_on_Mgalo_hap2	VITVvi_vMgal_v1.0.hap2.chr14.ver1.0.g500560	HEAT repeat-containing protein 5B isoform X2
VITVvi_vMgal_v1.0.hap2.chr14	21718047	21718048	1	SNP	Mgalo_hap1_on_Mgalo_hap2	VITVvi_vMgal_v1.0.hap2.chr14.ver1.0.g500560	HEAT repeat-containing protein 5B isoform X2
VITVvi_vMgal_v1.0.hap2.chr14	21718252	21718253	1	SNP	Mgalo_hap1_on_Mgalo_hap2	VITVvi_vMgal_v1.0.hap2.chr14.ver1.0.g500560	HEAT repeat-containing protein 5B isoform X2
VITVvi_vMgal_v1.0.hap2.chr14	21718514	21718516	2	DEL	Mgalo_hap1_on_Mgalo_hap2	VITVvi_vMgal_v1.0.hap2.chr14.ver1.0.g500560	HEAT repeat-containing protein 5B isoform X2
VITVvi_vMgal_v1.0.hap2.chr14	21718785	21718786	1	INS	Mgalo_hap1_on_Mgalo_hap2	VITVvi_vMgal_v1.0.hap2.chr14.ver1.0.g500560	HEAT repeat-containing protein 5B isoform X2
VITVvi_vMgal_v1.0.hap2.chr14	21718868	21718869	1	SNP	Mgalo_hap1_on_Mgalo_hap2	VITVvi_vMgal_v1.0.hap2.chr14.ver1.0.g500560	HEAT repeat-containing protein 5B isoform X2
VITVvi_vMgal_v1.0.hap2.chr14	21719113	21719116	3	DEL	Mgalo_hap1_on_Mgalo_hap2	VITVvi_vMgal_v1.0.hap2.chr14.ver1.0.g500560	HEAT repeat-containing protein 5B isoform X2
VITVvi_vMgal_v1.0.hap2.chr14	21719450	21719451	1	SNP	Mgalo_hap1_on_Mgalo_hap2	VITVvi_vMgal_v1.0.hap2.chr14.ver1.0.g500560	HEAT repeat-containing protein 5B isoform X2
VITVvi_vMgal_v1.0.hap2.chr14	21719659	21719660	1	SNP	Mgalo_hap1_on_Mgalo_hap2	VITVvi_vMgal_v1.0.hap2.chr14.ver1.0.g500560	HEAT repeat-containing protein 5B isoform X2
VITVvi_vMgal_v1.0.hap2.chr14	21719701	21719702	1	INS	Mgalo_hap1_on_Mgalo_hap2	VITVvi_vMgal_v1.0.hap2.chr14.ver1.0.g500560	HEAT repeat-containing protein 5B isoform X2
VITVvi_vMgal_v1.0.hap2.chr14	21719709	21719710	1	SNP	Mgalo_hap1_on_Mgalo_hap2	VITVvi_vMgal_v1.0.hap2.chr14.ver1.0.g500560	HEAT repeat-containing protein 5B isoform X2
VITVvi_vMgal_v1.0.hap2.chr14	21719776	21719777	1	SNP	Mgalo_hap1_on_Mgalo_hap2	VITVvi_vMgal_v1.0.hap2.chr14.ver1.0.g500560	HEAT repeat-containing protein 5B isoform X2
VITVvi_vMgal_v1.0.hap2.chr14	21719986	21719987	1	SNP	Mgalo_hap1_on_Mgalo_hap2	VITVvi_vMgal_v1.0.hap2.chr14.ver1.0.g500560	HEAT repeat-containing protein 5B isoform X2
VITVvi_vMgal_v1.0.hap2.chr14	21720064	21720065	1	SNP	Mgalo_hap1_on_Mgalo_hap2	VITVvi_vMgal_v1.0.hap2.chr14.ver1.0.g500560	HEAT repeat-containing protein 5B isoform X2
VITVvi_vMgal_v1.0.hap2.chr14	21720120	21720121	1	SNP	Mgalo_hap1_on_Mgalo_hap2	VITVvi_vMgal_v1.0.hap2.chr14.ver1.0.g500560	HEAT repeat-containing protein 5B isoform X2
VITVvi_vMgal_v1.0.hap2.chr14	21720454	21720483	29	DEL	Mgalo_hap1_on_Mgalo_hap2	VITVvi_vMgal_v1.0.hap2.chr14.ver1.0.g500560	HEAT repeat-containing protein 5B isoform X2
VITVvi_vMgal_v1.0.hap2.chr14	21720609	21720610	1	INS	Mgalo_hap1_on_Mgalo_hap2	VITVvi_vMgal_v1.0.hap2.chr14.ver1.0.g500560	HEAT repeat-containing protein 5B isoform X2
VITVvi_vMgal_v1.0.hap2.chr14	21720634	21720635	1	SNP	Mgalo_hap1_on_Mgalo_hap2	VITVvi_vMgal_v1.0.hap2.chr14.ver1.0.g500560	HEAT repeat-containing protein 5B isoform X2
VITVvi_vMgal_v1.0.hap2.chr14	21720660	21720661	1	SNP	Mgalo_hap1_on_Mgalo_hap2	VITVvi_vMgal_v1.0.hap2.chr14.ver1.0.g500560	HEAT repeat-containing protein 5B isoform X2
VITVvi_vMgal_v1.0.hap2.chr14	21720687	21720691	4	DEL	Mgalo_hap1_on_Mgalo_hap2	VITVvi_vMgal_v1.0.hap2.chr14.ver1.0.g500560	HEAT repeat-containing protein 5B isoform X2
VITVvi_vMgal_v1.0.hap2.chr14	21720719	21720720	1	INS	Mgalo_hap1_on_Mgalo_hap2	VITVvi_vMgal_v1.0.hap2.chr14.ver1.0.g500560	HEAT repeat-containing protein 5B isoform X2
VITVvi_vMgal_v1.0.hap2.chr14	21720809	21720811	2	DEL	Mgalo_hap1_on_Mgalo_hap2	VITVvi_vMgal_v1.0.hap2.chr14.ver1.0.g500560	HEAT repeat-containing protein 5B isoform X2
VITVvi_vMgal_v1.0.hap2.chr14	21720924	21720925	1	INS	Mgalo_hap1_on_Mgalo_hap2	VITVvi_vMgal_v1.0.hap2.chr14.ver1.0.g500560	HEAT repeat-containing protein 5B isoform X2
VITVvi_vMgal_v1.0.hap2.chr14	21721138	21721139	1	INS	Mgalo_hap1_on_Mgalo_hap2	VITVvi_vMgal_v1.0.hap2.chr14.ver1.0.g500560	HEAT repeat-containing protein 5B isoform X2
VITVvi_vMgal_v1.0.hap2.chr14	21721140	21721141	1	INS	Mgalo_hap1_on_Mgalo_hap2	VITVvi_vMgal_v1.0.hap2.chr14.ver1.0.g500560	HEAT repeat-containing protein 5B isoform X2
VITVvi_vMgal_v1.0.hap2.chr14	21721161	21721162	1	SNP	Mgalo_hap1_on_Mgalo_hap2	VITVvi_vMgal_v1.0.hap2.chr14.ver1.0.g500560	HEAT repeat-containing protein 5B isoform X2
VITVvi_vMgal_v1.0.hap2.chr14	21721170	21721171	1	SNP	Mgalo_hap1_on_Mgalo_hap2	VITVvi_vMgal_v1.0.hap2.chr14.ver1.0.g500560	HEAT repeat-containing protein 5B isoform X2
VITVvi_vMgal_v1.0.hap2.chr14	21721306	21721308	2	DEL	Mgalo_hap1_on_Mgalo_hap2	VITVvi_vMgal_v1.0.hap2.chr14.ver1.0.g500560	HEAT repeat-containing protein 5B isoform X2
VITVvi_vMgal_v1.0.hap2.chr14	21721422	21721423	1	SNP	Mgalo_hap1_on_Mgalo_hap2	VITVvi_vMgal_v1.0.hap2.chr14.ver1.0.g500560	HEAT repeat-containing protein 5B isoform X2
VITVvi_vMgal_v1.0.hap2.chr14	21721826	21721827	1	SNP	Mgalo_hap1_on_Mgalo_hap2	VITVvi_vMgal_v1.0.hap2.chr14.ver1.0.g500560	HEAT repeat-containing protein 5B isoform X2
VITVvi_vMgal_v1.0.hap2.chr14	21721867	21721868	1	INS	Mgalo_hap1_on_Mgalo_hap2	VITVvi_vMgal_v1.0.hap2.chr14.ver1.0.g500560	HEAT repeat-containing protein 5B isoform X2
VITVvi_vMgal_v1.0.hap2.chr14	21721902	21721903	1	SNP	Mgalo_hap1_on_Mgalo_hap2	VITVvi_vMgal_v1.0.hap2.chr14.ver1.0.g500560	HEAT repeat-containing protein 5B isoform X2
VITVvi_vMgal_v1.0.hap2.chr14	21721932	21721933	1	INS	Mgalo_hap1_on_Mgalo_hap2	VITVvi_vMgal_v1.0.hap2.chr14.ver1.0.g500560	HEAT repeat-containing protein 5B isoform X2
VITVvi_vMgal_v1.0.hap2.chr14	21722070	21722071	1	SNP	Mgalo_hap1_on_Mgalo_hap2	VITVvi_vMgal_v1.0.hap2.chr14.ver1.0.g500560	HEAT repeat-containing protein 5B isoform X2
VITVvi_vMgal_v1.0.hap2.chr14	21722326	21722327	1	SNP	Mgalo_hap1_on_Mgalo_hap2	VITVvi_vMgal_v1.0.hap2.chr14.ver1.0.g500560	HEAT repeat-containing protein 5B isoform X2
VITVvi_vMgal_v1.0.hap2.chr14	21722485	21722486	1	SNP	Mgalo_hap1_on_Mgalo_hap2	VITVvi_vMgal_v1.0.hap2.chr14.ver1.0.g500560	HEAT repeat-containing protein 5B isoform X2
VITVvi_vMgal_v1.0.hap2.chr14	21722508	21722509	1	SNP	Mgalo_hap1_on_Mgalo_hap2	VITVvi_vMgal_v1.0.hap2.chr14.ver1.0.g500560	HEAT repeat-containing protein 5B isoform X2
VITVvi_vMgal_v1.0.hap2.chr14	21722620	21722621	1	SNP	Mgalo_hap1_on_Mgalo_hap2	VITVvi_vMgal_v1.0.hap2.chr14.ver1.0.g500560	HEAT repeat-containing protein 5B isoform X2
VITVvi_vMgal_v1.0.hap2.chr14	21722692	21722741	49	DEL	Mgalo_hap1_on_Mgalo_hap2	VITVvi_vMgal_v1.0.hap2.chr14.ver1.0.g500560	HEAT repeat-containing protein 5B isoform X2
VITVvi_vMgal_v1.0.hap2.chr14	21722741	21722744	3	DEL	Mgalo_hap1_on_Mgalo_hap2	VITVvi_vMgal_v1.0.hap2.chr14.ver1.0.g500560	HEAT repeat-containing protein 5B isoform X2
VITVvi_vMgal_v1.0.hap2.chr14	21722775	21722776	1	SNP	Mgalo_hap1_on_Mgalo_hap2	VITVvi_vMgal_v1.0.hap2.chr14.ver1.0.g500560	HEAT repeat-containing protein 5B isoform X2
VITVvi_vMgal_v1.0.hap2.chr14	21722871	21722872	1	INS	Mgalo_hap1_on_Mgalo_hap2	VITVvi_vMgal_v1.0.hap2.chr14.ver1.0.g500560	HEAT repeat-containing protein 5B isoform X2
VITVvi_vMgal_v1.0.hap2.chr14	21722910	21722911	1	SNP	Mgalo_hap1_on_Mgalo_hap2	VITVvi_vMgal_v1.0.hap2.chr14.ver1.0.g500560	HEAT repeat-containing protein 5B isoform X2
VITVvi_vMgal_v1.0.hap2.chr14	21722911	21722913	2	DEL	Mgalo_hap1_on_Mgalo_hap2	VITVvi_vMgal_v1.0.hap2.chr14.ver1.0.g500560	HEAT repeat-containing protein 5B isoform X2
VITVvi_vMgal_v1.0.hap2.chr14	21722913	21722914	1	SNP	Mgalo_hap1_on_Mgalo_hap2	VITVvi_vMgal_v1.0.hap2.chr14.ver1.0.g500560	HEAT repeat-containing protein 5B isoform X2
VITVvi_vMgal_v1.0.hap2.chr14	21722996	21723009	13	DEL	Mgalo_hap1_on_Mgalo_hap2	VITVvi_vMgal_v1.0.hap2.chr14.ver1.0.g500560	HEAT repeat-containing protein 5B isoform X2
VITVvi_vMgal_v1.0.hap2.chr14	21723046	21723047	1	SNP	Mgalo_hap1_on_Mgalo_hap2	VITVvi_vMgal_v1.0.hap2.chr14.ver1.0.g500560	HEAT repeat-containing protein 5B isoform X2
VITVvi_vMgal_v1.0.hap2.chr14	21723102	21723103	1	SNP	Mgalo_hap1_on_Mgalo_hap2	VITVvi_vMgal_v1.0.hap2.chr14.ver1.0.g500560	HEAT repeat-containing protein 5B isoform X2
VITVvi_vMgal_v1.0.hap2.chr14	21723382	21723383	1	SNP	Mgalo_hap1_on_Mgalo_hap2	VITVvi_vMgal_v1.0.hap2.chr14.ver1.0.g500560	HEAT repeat-containing protein 5B isoform X2
VITVvi_vMgal_v1.0.hap2.chr14	21723586	21723587	1	SNP	Mgalo_hap1_on_Mgalo_hap2	VITVvi_vMgal_v1.0.hap2.chr14.ver1.0.g500560	HEAT repeat-containing protein 5B isoform X2
VITVvi_vMgal_v1.0.hap2.chr14	21723610	21723611	1	SNP	Mgalo_hap1_on_Mgalo_hap2	VITVvi_vMgal_v1.0.hap2.chr14.ver1.0.g500560	HEAT repeat-containing protein 5B isoform X2
VITVvi_vMgal_v1.0.hap2.chr14	21723719	21723722	3	DEL	Mgalo_hap1_on_Mgalo_hap2	VITVvi_vMgal_v1.0.hap2.chr14.ver1.0.g500560	HEAT repeat-containing protein 5B isoform X2
VITVvi_vMgal_v1.0.hap2.chr14	21723806	21723807	1	SNP	Mgalo_hap1_on_Mgalo_hap2	VITVvi_vMgal_v1.0.hap2.chr14.ver1.0.g500560	HEAT repeat-containing protein 5B isoform X2
VITVvi_vMgal_v1.0.hap2.chr14	21724085	21724086	1	SNP	Mgalo_hap1_on_Mgalo_hap2	VITVvi_vMgal_v1.0.hap2.chr14.ver1.0.g500560	HEAT repeat-containing protein 5B isoform X2
VITVvi_vMgal_v1.0.hap2.chr14	21724106	21724107	1	SNP	Mgalo_hap1_on_Mgalo_hap2	VITVvi_vMgal_v1.0.hap2.chr14.ver1.0.g500560	HEAT repeat-containing protein 5B isoform X2
VITVvi_vMgal_v1.0.hap2.chr14	21724171	21724172	1	SNP	Mgalo_hap1_on_Mgalo_hap2	VITVvi_vMgal_v1.0.hap2.chr14.ver1.0.g500560	HEAT repeat-containing protein 5B isoform X2
VITVvi_vMgal_v1.0.hap2.chr14	21724467	21724468	1	SNP	Mgalo_hap1_on_Mgalo_hap2	VITVvi_vMgal_v1.0.hap2.chr14.ver1.0.g500560	HEAT repeat-containing protein 5B isoform X2
VITVvi_vMgal_v1.0.hap2.chr14	21724800	21724804	4	DEL	Mgalo_hap1_on_Mgalo_hap2	VITVvi_vMgal_v1.0.hap2.chr14.ver1.0.g500560	HEAT repeat-containing protein 5B isoform X2
VITVvi_vMgal_v1.0.hap2.chr14	21724917	21724918	1	SNP	Mgalo_hap1_on_Mgalo_hap2	VITVvi_vMgal_v1.0.hap2.chr14.ver1.0.g500560	HEAT repeat-containing protein 5B isoform X2
VITVvi_vMgal_v1.0.hap2.chr14	21725061	21725062	1	SNP	Mgalo_hap1_on_Mgalo_hap2	VITVvi_vMgal_v1.0.hap2.chr14.ver1.0.g500560	HEAT repeat-containing protein 5B isoform X2
VITVvi_vMgal_v1.0.hap2.chr14	21725211	21725212	1	SNP	Mgalo_hap1_on_Mgalo_hap2	VITVvi_vMgal_v1.0.hap2.chr14.ver1.0.g500560	HEAT repeat-containing protein 5B isoform X2
VITVvi_vMgal_v1.0.hap2.chr14	21725256	21725257	1	SNP	Mgalo_hap1_on_Mgalo_hap2	VITVvi_vMgal_v1.0.hap2.chr14.ver1.0.g500560	HEAT repeat-containing protein 5B isoform X2
VITVvi_vMgal_v1.0.hap2.chr14	21725316	21725317	1	SNP	Mgalo_hap1_on_Mgalo_hap2	VITVvi_vMgal_v1.0.hap2.chr14.ver1.0.g500560	HEAT repeat-containing protein 5B isoform X2
VITVvi_vMgal_v1.0.hap2.chr14	21725454	21725455	1	SNP	Mgalo_hap1_on_Mgalo_hap2	VITVvi_vMgal_v1.0.hap2.chr14.ver1.0.g500560	HEAT repeat-containing protein 5B isoform X2
VITVvi_vMgal_v1.0.hap2.chr14	21725553	21725554	1	SNP	Mgalo_hap1_on_Mgalo_hap2	VITVvi_vMgal_v1.0.hap2.chr14.ver1.0.g500560	HEAT repeat-containing protein 5B isoform X2
VITVvi_vMgal_v1.0.hap2.chr14	21725849	21725850	1	SNP	Mgalo_hap1_on_Mgalo_hap2	VITVvi_vMgal_v1.0.hap2.chr14.ver1.0.g500560	HEAT repeat-containing protein 5B isoform X2
VITVvi_vMgal_v1.0.hap2.chr14	21725903	21725904	1	SNP	Mgalo_hap1_on_Mgalo_hap2	VITVvi_vMgal_v1.0.hap2.chr14.ver1.0.g500560	HEAT repeat-containing protein 5B isoform X2
VITVvi_vMgal_v1.0.hap2.chr14	21725961	21725962	1	SNP	Mgalo_hap1_on_Mgalo_hap2	VITVvi_vMgal_v1.0.hap2.chr14.ver1.0.g500560	HEAT repeat-containing protein 5B isoform X2
VITVvi_vMgal_v1.0.hap2.chr14	21726086	21726087	1	SNP	Mgalo_hap1_on_Mgalo_hap2	VITVvi_vMgal_v1.0.hap2.chr14.ver1.0.g500560	HEAT repeat-containing protein 5B isoform X2
VITVvi_vMgal_v1.0.hap2.chr14	21726392	21726393	1	SNP	Mgalo_hap1_on_Mgalo_hap2	VITVvi_vMgal_v1.0.hap2.chr14.ver1.0.g500560	HEAT repeat-containing protein 5B isoform X2
VITVvi_vMgal_v1.0.hap2.chr14	21726393	21726394	1	SNP	Mgalo_hap1_on_Mgalo_hap2	VITVvi_vMgal_v1.0.hap2.chr14.ver1.0.g500560	HEAT repeat-containing protein 5B isoform X2
VITVvi_vMgal_v1.0.hap2.chr14	21726630	21726631	1	SNP	Mgalo_hap1_on_Mgalo_hap2	VITVvi_vMgal_v1.0.hap2.chr14.ver1.0.g500560	HEAT repeat-containing protein 5B isoform X2
VITVvi_vMgal_v1.0.hap2.chr14	21726779	21726780	1	SNP	Mgalo_hap1_on_Mgalo_hap2	VITVvi_vMgal_v1.0.hap2.chr14.ver1.0.g500560	HEAT repeat-containing protein 5B isoform X2
VITVvi_vMgal_v1.0.hap2.chr14	21726829	21726830	1	SNP	Mgalo_hap1_on_Mgalo_hap2	VITVvi_vMgal_v1.0.hap2.chr14.ver1.0.g500560	HEAT repeat-containing protein 5B isoform X2
VITVvi_vMgal_v1.0.hap2.chr14	21727051	21727052	1	SNP	Mgalo_hap1_on_Mgalo_hap2	VITVvi_vMgal_v1.0.hap2.chr14.ver1.0.g500560	HEAT repeat-containing protein 5B isoform X2
VITVvi_vMgal_v1.0.hap2.chr14	21727140	21727141	1	SNP	Mgalo_hap1_on_Mgalo_hap2	VITVvi_vMgal_v1.0.hap2.chr14.ver1.0.g500560	HEAT repeat-containing protein 5B isoform X2
VITVvi_vMgal_v1.0.hap2.chr14	21727200	21727201	1	SNP	Mgalo_hap1_on_Mgalo_hap2	VITVvi_vMgal_v1.0.hap2.chr14.ver1.0.g500560	HEAT repeat-containing protein 5B isoform X2
VITVvi_vMgal_v1.0.hap2.chr14	21727208	21727209	1	SNP	Mgalo_hap1_on_Mgalo_hap2	VITVvi_vMgal_v1.0.hap2.chr14.ver1.0.g500560	HEAT repeat-containing protein 5B isoform X2
VITVvi_vMgal_v1.0.hap2.chr14	21727237	21727238	1	SNP	Mgalo_hap1_on_Mgalo_hap2	VITVvi_vMgal_v1.0.hap2.chr14.ver1.0.g500560	HEAT repeat-containing protein 5B isoform X2
VITVvi_vMgal_v1.0.hap2.chr14	21727331	21727332	1	SNP	Mgalo_hap1_on_Mgalo_hap2	VITVvi_vMgal_v1.0.hap2.chr14.ver1.0.g500560	HEAT repeat-containing protein 5B isoform X2
VITVvi_vMgal_v1.0.hap2.chr14	21727354	21727355	1	SNP	Mgalo_hap1_on_Mgalo_hap2	VITVvi_vMgal_v1.0.hap2.chr14.ver1.0.g500560	HEAT repeat-containing protein 5B isoform X2
VITVvi_vMgal_v1.0.hap2.chr14	21727775	21727777	2	DEL	Mgalo_hap1_on_Mgalo_hap2	VITVvi_vMgal_v1.0.hap2.chr14.ver1.0.g500560	HEAT repeat-containing protein 5B isoform X2
VITVvi_vMgal_v1.0.hap2.chr14	21727972	21727973	1	INS	Mgalo_hap1_on_Mgalo_hap2	VITVvi_vMgal_v1.0.hap2.chr14.ver1.0.g500560	HEAT repeat-containing protein 5B isoform X2
VITVvi_vMgal_v1.0.hap2.chr14	21728158	21728159	1	SNP	Mgalo_hap1_on_Mgalo_hap2	VITVvi_vMgal_v1.0.hap2.chr14.ver1.0.g500560	HEAT repeat-containing protein 5B isoform X2
VITVvi_vMgal_v1.0.hap2.chr14	21728182	21728186	4	DEL	Mgalo_hap1_on_Mgalo_hap2	VITVvi_vMgal_v1.0.hap2.chr14.ver1.0.g500560	HEAT repeat-containing protein 5B isoform X2
VITVvi_vMgal_v1.0.hap2.chr14	21728225	21728226	1	SNP	Mgalo_hap1_on_Mgalo_hap2	VITVvi_vMgal_v1.0.hap2.chr14.ver1.0.g500560	HEAT repeat-containing protein 5B isoform X2
VITVvi_vMgal_v1.0.hap2.chr14	21728356	21728357	1	SNP	Mgalo_hap1_on_Mgalo_hap2	VITVvi_vMgal_v1.0.hap2.chr14.ver1.0.g500560	HEAT repeat-containing protein 5B isoform X2
VITVvi_vMgal_v1.0.hap2.chr14	21728509	21728510	1	SNP	Mgalo_hap1_on_Mgalo_hap2	VITVvi_vMgal_v1.0.hap2.chr14.ver1.0.g500560	HEAT repeat-containing protein 5B isoform X2
VITVvi_vMgal_v1.0.hap2.chr14	21728637	21728638	1	SNP	Mgalo_hap1_on_Mgalo_hap2	VITVvi_vMgal_v1.0.hap2.chr14.ver1.0.g500560	HEAT repeat-containing protein 5B isoform X2
VITVvi_vMgal_v1.0.hap2.chr14	21728669	21728670	1	SNP	Mgalo_hap1_on_Mgalo_hap2	VITVvi_vMgal_v1.0.hap2.chr14.ver1.0.g500560	HEAT repeat-containing protein 5B isoform X2
VITVvi_vMgal_v1.0.hap2.chr14	21728695	21728696	1	SNP	Mgalo_hap1_on_Mgalo_hap2	VITVvi_vMgal_v1.0.hap2.chr14.ver1.0.g500560	HEAT repeat-containing protein 5B isoform X2
VITVvi_vMgal_v1.0.hap2.chr14	21728720	21728721	1	SNP	Mgalo_hap1_on_Mgalo_hap2	VITVvi_vMgal_v1.0.hap2.chr14.ver1.0.g500560	HEAT repeat-containing protein 5B isoform X2
VITVvi_vMgal_v1.0.hap2.chr14	21729227	21729228	1	SNP	Mgalo_hap1_on_Mgalo_hap2	VITVvi_vMgal_v1.0.hap2.chr14.ver1.0.g500560	HEAT repeat-containing protein 5B isoform X2
VITVvi_vMgal_v1.0.hap2.chr14	21729305	21729306	1	SNP	Mgalo_hap1_on_Mgalo_hap2	VITVvi_vMgal_v1.0.hap2.chr14.ver1.0.g500560	HEAT repeat-containing protein 5B isoform X2
VITVvi_vMgal_v1.0.hap2.chr14	21729553	21729554	1	SNP	Mgalo_hap1_on_Mgalo_hap2	VITVvi_vMgal_v1.0.hap2.chr14.ver1.0.g500560	HEAT repeat-containing protein 5B isoform X2
VITVvi_vMgal_v1.0.hap2.chr14	21729571	21729572	1	SNP	Mgalo_hap1_on_Mgalo_hap2	VITVvi_vMgal_v1.0.hap2.chr14.ver1.0.g500560	HEAT repeat-containing protein 5B isoform X2
VITVvi_vMgal_v1.0.hap2.chr14	21729654	21729655	1	SNP	Mgalo_hap1_on_Mgalo_hap2	VITVvi_vMgal_v1.0.hap2.chr14.ver1.0.g500560	HEAT repeat-containing protein 5B isoform X2
VITVvi_vMgal_v1.0.hap2.chr14	21729818	21729819	1	SNP	Mgalo_hap1_on_Mgalo_hap2	VITVvi_vMgal_v1.0.hap2.chr14.ver1.0.g500560	HEAT repeat-containing protein 5B isoform X2
VITVvi_vMgal_v1.0.hap2.chr14	21729951	21729952	1	SNP	Mgalo_hap1_on_Mgalo_hap2	VITVvi_vMgal_v1.0.hap2.chr14.ver1.0.g500560	HEAT repeat-containing protein 5B isoform X2
VITVvi_vMgal_v1.0.hap2.chr14	21730491	21730492	1	INS	Mgalo_hap1_on_Mgalo_hap2	VITVvi_vMgal_v1.0.hap2.chr14.ver1.0.g500560	HEAT repeat-containing protein 5B isoform X2
VITVvi_vMgal_v1.0.hap2.chr14	21730759	21730760	1	SNP	Mgalo_hap1_on_Mgalo_hap2	VITVvi_vMgal_v1.0.hap2.chr14.ver1.0.g500560	HEAT repeat-containing protein 5B isoform X2
VITVvi_vMgal_v1.0.hap2.chr14	21730923	21730924	1	SNP	Mgalo_hap1_on_Mgalo_hap2	VITVvi_vMgal_v1.0.hap2.chr14.ver1.0.g500560	HEAT repeat-containing protein 5B isoform X2
VITVvi_vMgal_v1.0.hap2.chr14	21730970	21730971	1	SNP	Mgalo_hap1_on_Mgalo_hap2	VITVvi_vMgal_v1.0.hap2.chr14.ver1.0.g500560	HEAT repeat-containing protein 5B isoform X2
VITVvi_vMgal_v1.0.hap2.chr14	21731116	21731117	1	SNP	Mgalo_hap1_on_Mgalo_hap2	VITVvi_vMgal_v1.0.hap2.chr14.ver1.0.g500560	HEAT repeat-containing protein 5B isoform X2
VITVvi_vMgal_v1.0.hap2.chr14	21731150	21731151	1	SNP	Mgalo_hap1_on_Mgalo_hap2	VITVvi_vMgal_v1.0.hap2.chr14.ver1.0.g500560	HEAT repeat-containing protein 5B isoform X2
VITVvi_vMgal_v1.0.hap2.chr14	21731170	21731171	1	SNP	Mgalo_hap1_on_Mgalo_hap2	VITVvi_vMgal_v1.0.hap2.chr14.ver1.0.g500560	HEAT repeat-containing protein 5B isoform X2
VITVvi_vMgal_v1.0.hap2.chr14	21731223	21731224	1	SNP	Mgalo_hap1_on_Mgalo_hap2	VITVvi_vMgal_v1.0.hap2.chr14.ver1.0.g500560	HEAT repeat-containing protein 5B isoform X2
VITVvi_vMgal_v1.0.hap2.chr14	21731302	21731303	1	SNP	Mgalo_hap1_on_Mgalo_hap2	VITVvi_vMgal_v1.0.hap2.chr14.ver1.0.g500560	HEAT repeat-containing protein 5B isoform X2
VITVvi_vMgal_v1.0.hap2.chr14	21731394	21731395	1	SNP	Mgalo_hap1_on_Mgalo_hap2	VITVvi_vMgal_v1.0.hap2.chr14.ver1.0.g500560	HEAT repeat-containing protein 5B isoform X2
VITVvi_vMgal_v1.0.hap2.chr14	21731537	21731538	1	SNP	Mgalo_hap1_on_Mgalo_hap2	VITVvi_vMgal_v1.0.hap2.chr14.ver1.0.g500560	HEAT repeat-containing protein 5B isoform X2
VITVvi_vMgal_v1.0.hap2.chr14	21731562	21731563	1	SNP	Mgalo_hap1_on_Mgalo_hap2	VITVvi_vMgal_v1.0.hap2.chr14.ver1.0.g500560	HEAT repeat-containing protein 5B isoform X2
VITVvi_vMgal_v1.0.hap2.chr14	21731590	21731591	1	SNP	Mgalo_hap1_on_Mgalo_hap2	VITVvi_vMgal_v1.0.hap2.chr14.ver1.0.g500560	HEAT repeat-containing protein 5B isoform X2
VITVvi_vMgal_v1.0.hap2.chr14	21731616	21731617	1	SNP	Mgalo_hap1_on_Mgalo_hap2	VITVvi_vMgal_v1.0.hap2.chr14.ver1.0.g500560	HEAT repeat-containing protein 5B isoform X2
VITVvi_vMgal_v1.0.hap2.chr14	21731624	21731625	1	SNP	Mgalo_hap1_on_Mgalo_hap2	VITVvi_vMgal_v1.0.hap2.chr14.ver1.0.g500560	HEAT repeat-containing protein 5B isoform X2
VITVvi_vMgal_v1.0.hap2.chr14	21731905	21731906	1	SNP	Mgalo_hap1_on_Mgalo_hap2	VITVvi_vMgal_v1.0.hap2.chr14.ver1.0.g500560	HEAT repeat-containing protein 5B isoform X2
VITVvi_vMgal_v1.0.hap2.chr14	21732109	21732110	1	SNP	Mgalo_hap1_on_Mgalo_hap2	VITVvi_vMgal_v1.0.hap2.chr14.ver1.0.g500560	HEAT repeat-containing protein 5B isoform X2
VITVvi_vMgal_v1.0.hap2.chr14	21732399	21732400	1	SNP	Mgalo_hap1_on_Mgalo_hap2	VITVvi_vMgal_v1.0.hap2.chr14.ver1.0.g500560	HEAT repeat-containing protein 5B isoform X2
VITVvi_vMgal_v1.0.hap2.chr14	21732486	21732487	1	SNP	Mgalo_hap1_on_Mgalo_hap2	VITVvi_vMgal_v1.0.hap2.chr14.ver1.0.g500560	HEAT repeat-containing protein 5B isoform X2
VITVvi_vMgal_v1.0.hap2.chr14	21732625	21732626	1	SNP	Mgalo_hap1_on_Mgalo_hap2	VITVvi_vMgal_v1.0.hap2.chr14.ver1.0.g500560	HEAT repeat-containing protein 5B isoform X2
VITVvi_vMgal_v1.0.hap2.chr14	21732629	21732630	1	SNP	Mgalo_hap1_on_Mgalo_hap2	VITVvi_vMgal_v1.0.hap2.chr14.ver1.0.g500560	HEAT repeat-containing protein 5B isoform X2
VITVvi_vMgal_v1.0.hap2.chr14	21732647	21732648	1	SNP	Mgalo_hap1_on_Mgalo_hap2	VITVvi_vMgal_v1.0.hap2.chr14.ver1.0.g500560	HEAT repeat-containing protein 5B isoform X2
VITVvi_vMgal_v1.0.hap2.chr14	21732659	21732660	1	SNP	Mgalo_hap1_on_Mgalo_hap2	VITVvi_vMgal_v1.0.hap2.chr14.ver1.0.g500560	HEAT repeat-containing protein 5B isoform X2
VITVvi_vMgal_v1.0.hap2.chr14	21732764	21732765	1	SNP	Mgalo_hap1_on_Mgalo_hap2	VITVvi_vMgal_v1.0.hap2.chr14.ver1.0.g500560	HEAT repeat-containing protein 5B isoform X2
VITVvi_vMgal_v1.0.hap2.chr14	21733082	21733086	4	DEL	Mgalo_hap1_on_Mgalo_hap2	VITVvi_vMgal_v1.0.hap2.chr14.ver1.0.g500560	HEAT repeat-containing protein 5B isoform X2
VITVvi_vMgal_v1.0.hap2.chr14	21733491	21733492	1	SNP	Mgalo_hap1_on_Mgalo_hap2	VITVvi_vMgal_v1.0.hap2.chr14.ver1.0.g500560	HEAT repeat-containing protein 5B isoform X2
VITVvi_vMgal_v1.0.hap2.chr14	21733703	21733704	1	SNP	Mgalo_hap1_on_Mgalo_hap2	VITVvi_vMgal_v1.0.hap2.chr14.ver1.0.g500560	HEAT repeat-containing protein 5B isoform X2
VITVvi_vMgal_v1.0.hap2.chr14	21733714	21733715	1	SNP	Mgalo_hap1_on_Mgalo_hap2	VITVvi_vMgal_v1.0.hap2.chr14.ver1.0.g500560	HEAT repeat-containing protein 5B isoform X2
VITVvi_vMgal_v1.0.hap2.chr14	21734083	21734084	1	SNP	Mgalo_hap1_on_Mgalo_hap2	VITVvi_vMgal_v1.0.hap2.chr14.ver1.0.g500560	HEAT repeat-containing protein 5B isoform X2
VITVvi_vMgal_v1.0.hap2.chr14	21734134	21734136	2	DEL	Mgalo_hap1_on_Mgalo_hap2	VITVvi_vMgal_v1.0.hap2.chr14.ver1.0.g500560	HEAT repeat-containing protein 5B isoform X2
VITVvi_vMgal_v1.0.hap2.chr14	21734138	21734139	1	SNP	Mgalo_hap1_on_Mgalo_hap2	VITVvi_vMgal_v1.0.hap2.chr14.ver1.0.g500560	HEAT repeat-containing protein 5B isoform X2
VITVvi_vMgal_v1.0.hap2.chr14	21734179	21734180	1	SNP	Mgalo_hap1_on_Mgalo_hap2	VITVvi_vMgal_v1.0.hap2.chr14.ver1.0.g500560	HEAT repeat-containing protein 5B isoform X2
VITVvi_vMgal_v1.0.hap2.chr14	21734266	21734267	1	SNP	Mgalo_hap1_on_Mgalo_hap2	VITVvi_vMgal_v1.0.hap2.chr14.ver1.0.g500560	HEAT repeat-containing protein 5B isoform X2
VITVvi_vMgal_v1.0.hap2.chr14	21734333	21734334	1	SNP	Mgalo_hap1_on_Mgalo_hap2	VITVvi_vMgal_v1.0.hap2.chr14.ver1.0.g500560	HEAT repeat-containing protein 5B isoform X2
VITVvi_vMgal_v1.0.hap2.chr14	21734470	21734471	1	SNP	Mgalo_hap1_on_Mgalo_hap2	VITVvi_vMgal_v1.0.hap2.chr14.ver1.0.g500560	HEAT repeat-containing protein 5B isoform X2
VITVvi_vMgal_v1.0.hap2.chr14	21734807	21734808	1	SNP	Mgalo_hap1_on_Mgalo_hap2	VITVvi_vMgal_v1.0.hap2.chr14.ver1.0.g500560	HEAT repeat-containing protein 5B isoform X2
VITVvi_vMgal_v1.0.hap2.chr14	21734843	21734844	1	SNP	Mgalo_hap1_on_Mgalo_hap2	VITVvi_vMgal_v1.0.hap2.chr14.ver1.0.g500560	HEAT repeat-containing protein 5B isoform X2
VITVvi_vMgal_v1.0.hap2.chr14	21734953	21734954	1	SNP	Mgalo_hap1_on_Mgalo_hap2	VITVvi_vMgal_v1.0.hap2.chr14.ver1.0.g500560	HEAT repeat-containing protein 5B isoform X2
VITVvi_vMgal_v1.0.hap2.chr14	21734974	21734975	1	SNP	Mgalo_hap1_on_Mgalo_hap2	VITVvi_vMgal_v1.0.hap2.chr14.ver1.0.g500560	HEAT repeat-containing protein 5B isoform X2
VITVvi_vMgal_v1.0.hap2.chr14	21735190	21735205	15	DEL	Mgalo_hap1_on_Mgalo_hap2	VITVvi_vMgal_v1.0.hap2.chr14.ver1.0.g500560	HEAT repeat-containing protein 5B isoform X2
VITVvi_vMgal_v1.0.hap2.chr14	21735511	21735512	1	SNP	Mgalo_hap1_on_Mgalo_hap2	VITVvi_vMgal_v1.0.hap2.chr14.ver1.0.g500560	HEAT repeat-containing protein 5B isoform X2
VITVvi_vMgal_v1.0.hap2.chr14	21735657	21735658	1	INS	Mgalo_hap1_on_Mgalo_hap2	VITVvi_vMgal_v1.0.hap2.chr14.ver1.0.g500560	HEAT repeat-containing protein 5B isoform X2
VITVvi_vMgal_v1.0.hap2.chr14	21735696	21735697	1	SNP	Mgalo_hap1_on_Mgalo_hap2	VITVvi_vMgal_v1.0.hap2.chr14.ver1.0.g500560	HEAT repeat-containing protein 5B isoform X2
VITVvi_vMgal_v1.0.hap2.chr14	21735884	21735885	1	SNP	Mgalo_hap1_on_Mgalo_hap2	VITVvi_vMgal_v1.0.hap2.chr14.ver1.0.g500560	HEAT repeat-containing protein 5B isoform X2
VITVvi_vMgal_v1.0.hap2.chr14	21735905	21735906	1	SNP	Mgalo_hap1_on_Mgalo_hap2	VITVvi_vMgal_v1.0.hap2.chr14.ver1.0.g500560	HEAT repeat-containing protein 5B isoform X2
VITVvi_vMgal_v1.0.hap2.chr14	21735972	21735973	1	SNP	Mgalo_hap1_on_Mgalo_hap2	VITVvi_vMgal_v1.0.hap2.chr14.ver1.0.g500560	HEAT repeat-containing protein 5B isoform X2
VITVvi_vMgal_v1.0.hap2.chr14	21736130	21736131	1	SNP	Mgalo_hap1_on_Mgalo_hap2	VITVvi_vMgal_v1.0.hap2.chr14.ver1.0.g500560	HEAT repeat-containing protein 5B isoform X2
VITVvi_vMgal_v1.0.hap2.chr14	21736161	21736162	1	SNP	Mgalo_hap1_on_Mgalo_hap2	VITVvi_vMgal_v1.0.hap2.chr14.ver1.0.g500560	HEAT repeat-containing protein 5B isoform X2
VITVvi_vMgal_v1.0.hap2.chr14	21736171	21736172	1	SNP	Mgalo_hap1_on_Mgalo_hap2	VITVvi_vMgal_v1.0.hap2.chr14.ver1.0.g500560	HEAT repeat-containing protein 5B isoform X2
VITVvi_vMgal_v1.0.hap2.chr14	21736477	21736478	1	SNP	Mgalo_hap1_on_Mgalo_hap2	VITVvi_vMgal_v1.0.hap2.chr14.ver1.0.g500560	HEAT repeat-containing protein 5B isoform X2
VITVvi_vMgal_v1.0.hap2.chr14	21736528	21736530	2	DEL	Mgalo_hap1_on_Mgalo_hap2	VITVvi_vMgal_v1.0.hap2.chr14.ver1.0.g500560	HEAT repeat-containing protein 5B isoform X2
VITVvi_vMgal_v1.0.hap2.chr14	21736651	21736653	2	DEL	Mgalo_hap1_on_Mgalo_hap2	VITVvi_vMgal_v1.0.hap2.chr14.ver1.0.g500560	HEAT repeat-containing protein 5B isoform X2
VITVvi_vMgal_v1.0.hap2.chr14	21736807	21736808	1	INS	Mgalo_hap1_on_Mgalo_hap2	VITVvi_vMgal_v1.0.hap2.chr14.ver1.0.g500560	HEAT repeat-containing protein 5B isoform X2
VITVvi_vMgal_v1.0.hap2.chr14	21736974	21736975	1	SNP	Mgalo_hap1_on_Mgalo_hap2	VITVvi_vMgal_v1.0.hap2.chr14.ver1.0.g500560	HEAT repeat-containing protein 5B isoform X2
VITVvi_vMgal_v1.0.hap2.chr14	21737364	21737365	1	SNP	Mgalo_hap1_on_Mgalo_hap2	VITVvi_vMgal_v1.0.hap2.chr14.ver1.0.g500560	HEAT repeat-containing protein 5B isoform X2
VITVvi_vMgal_v1.0.hap2.chr14	21737489	21737490	1	SNP	Mgalo_hap1_on_Mgalo_hap2	VITVvi_vMgal_v1.0.hap2.chr14.ver1.0.g500560	HEAT repeat-containing protein 5B isoform X2
VITVvi_vMgal_v1.0.hap2.chr14	21737804	21737805	1	SNP	Mgalo_hap1_on_Mgalo_hap2	VITVvi_vMgal_v1.0.hap2.chr14.ver1.0.g500560	HEAT repeat-containing protein 5B isoform X2
VITVvi_vMgal_v1.0.hap2.chr14	21737908	21737909	1	SNP	Mgalo_hap1_on_Mgalo_hap2	VITVvi_vMgal_v1.0.hap2.chr14.ver1.0.g500560	HEAT repeat-containing protein 5B isoform X2
VITVvi_vMgal_v1.0.hap2.chr14	21738251	21740661	2410	DUP	Mgalo_hap1_on_Mgalo_hap2	VITVvi_vMgal_v1.0.hap2.chr14.ver1.0.g500560	HEAT repeat-containing protein 5B isoform X2
VITVvi_vMgal_v1.0.hap2.chr14	21740776	21741254	478	DUP	Mgalo_hap1_on_Mgalo_hap2	VITVvi_vMgal_v1.0.hap2.chr14.ver1.0.g500560	HEAT repeat-containing protein 5B isoform X2
VITVvi_vMgal_v1.0.hap2.chr14	21741993	21741994	1	SNP	Mgalo_hap1_on_Mgalo_hap2	VITVvi_vMgal_v1.0.hap2.chr14.ver1.0.g500560	HEAT repeat-containing protein 5B isoform X2
VITVvi_vMgal_v1.0.hap2.chr14	21696676	21696677	1	SNP	Mgalo_hap1_on_Mgalo_hap2	VITVvi_vMgal_v1.0.hap2.chr14.ver1.0.g500560	HEAT repeat-containing protein 5B isoform X2
VITVvi_vMgal_v1.0.hap2.chr14	21697329	21697330	1	SNP	Mgalo_hap1_on_Mgalo_hap2	VITVvi_vMgal_v1.0.hap2.chr14.ver1.0.g500560	HEAT repeat-containing protein 5B isoform X2
VITVvi_vMgal_v1.0.hap2.chr14	21696676	21696677	1	SNP	Mgalo_hap1_on_Mgalo_hap2	VITVvi_vMgal_v1.0.hap2.chr14.ver1.0.g500560	HEAT repeat-containing protein 5B isoform X2
VITVvi_vMgal_v1.0.hap2.chr14	21697329	21697330	1	SNP	Mgalo_hap1_on_Mgalo_hap2	VITVvi_vMgal_v1.0.hap2.chr14.ver1.0.g500560	HEAT repeat-containing protein 5B isoform X2
VITVvi_vMgal_v1.0.hap2.chr14	21697800	21697819	19	DEL	Mgalo_hap1_on_Mgalo_hap2	VITVvi_vMgal_v1.0.hap2.chr14.ver1.0.g500560	HEAT repeat-containing protein 5B isoform X2
VITVvi_vMgal_v1.0.hap2.chr14	21697932	21697934	2	DEL	Mgalo_hap1_on_Mgalo_hap2	VITVvi_vMgal_v1.0.hap2.chr14.ver1.0.g500560	HEAT repeat-containing protein 5B isoform X2
VITVvi_vMgal_v1.0.hap2.chr14	21698108	21698109	1	SNP	Mgalo_hap1_on_Mgalo_hap2	VITVvi_vMgal_v1.0.hap2.chr14.ver1.0.g500560	HEAT repeat-containing protein 5B isoform X2
VITVvi_vMgal_v1.0.hap2.chr14	21698392	21698393	1	SNP	Mgalo_hap1_on_Mgalo_hap2	VITVvi_vMgal_v1.0.hap2.chr14.ver1.0.g500560	HEAT repeat-containing protein 5B isoform X2
VITVvi_vMgal_v1.0.hap2.chr14	21698876	21698877	1	SNP	Mgalo_hap1_on_Mgalo_hap2	VITVvi_vMgal_v1.0.hap2.chr14.ver1.0.g500560	HEAT repeat-containing protein 5B isoform X2
VITVvi_vMgal_v1.0.hap2.chr14	21699163	21699164	1	SNP	Mgalo_hap1_on_Mgalo_hap2	VITVvi_vMgal_v1.0.hap2.chr14.ver1.0.g500560	HEAT repeat-containing protein 5B isoform X2
VITVvi_vMgal_v1.0.hap2.chr14	21699283	21699284	1	SNP	Mgalo_hap1_on_Mgalo_hap2	VITVvi_vMgal_v1.0.hap2.chr14.ver1.0.g500560	HEAT repeat-containing protein 5B isoform X2
VITVvi_vMgal_v1.0.hap2.chr14	21699387	21699388	1	SNP	Mgalo_hap1_on_Mgalo_hap2	VITVvi_vMgal_v1.0.hap2.chr14.ver1.0.g500560	HEAT repeat-containing protein 5B isoform X2
VITVvi_vMgal_v1.0.hap2.chr14	21699163	21699164	1	SNP	Mgalo_hap1_on_Mgalo_hap2	VITVvi_vMgal_v1.0.hap2.chr14.ver1.0.g500560	HEAT repeat-containing protein 5B isoform X2
VITVvi_vMgal_v1.0.hap2.chr14	21699283	21699284	1	SNP	Mgalo_hap1_on_Mgalo_hap2	VITVvi_vMgal_v1.0.hap2.chr14.ver1.0.g500560	HEAT repeat-containing protein 5B isoform X2
VITVvi_vMgal_v1.0.hap2.chr14	21699387	21699388	1	SNP	Mgalo_hap1_on_Mgalo_hap2	VITVvi_vMgal_v1.0.hap2.chr14.ver1.0.g500560	HEAT repeat-containing protein 5B isoform X2
VITVvi_vMgal_v1.0.hap2.chr14	21700206	21700207	1	SNP	Mgalo_hap1_on_Mgalo_hap2	VITVvi_vMgal_v1.0.hap2.chr14.ver1.0.g500560	HEAT repeat-containing protein 5B isoform X2
VITVvi_vMgal_v1.0.hap2.chr14	21700382	21700384	2	DEL	Mgalo_hap1_on_Mgalo_hap2	VITVvi_vMgal_v1.0.hap2.chr14.ver1.0.g500560	HEAT repeat-containing protein 5B isoform X2
VITVvi_vMgal_v1.0.hap2.chr14	21700417	21700418	1	SNP	Mgalo_hap1_on_Mgalo_hap2	VITVvi_vMgal_v1.0.hap2.chr14.ver1.0.g500560	HEAT repeat-containing protein 5B isoform X2
VITVvi_vMgal_v1.0.hap2.chr14	21700684	21700685	1	SNP	Mgalo_hap1_on_Mgalo_hap2	VITVvi_vMgal_v1.0.hap2.chr14.ver1.0.g500560	HEAT repeat-containing protein 5B isoform X2
VITVvi_vMgal_v1.0.hap2.chr14	21700861	21700862	1	SNP	Mgalo_hap1_on_Mgalo_hap2	VITVvi_vMgal_v1.0.hap2.chr14.ver1.0.g500560	HEAT repeat-containing protein 5B isoform X2
VITVvi_vMgal_v1.0.hap2.chr14	21700984	21700985	1	SNP	Mgalo_hap1_on_Mgalo_hap2	VITVvi_vMgal_v1.0.hap2.chr14.ver1.0.g500560	HEAT repeat-containing protein 5B isoform X2
VITVvi_vMgal_v1.0.hap2.chr14	21700985	21700986	1	SNP	Mgalo_hap1_on_Mgalo_hap2	VITVvi_vMgal_v1.0.hap2.chr14.ver1.0.g500560	HEAT repeat-containing protein 5B isoform X2
VITVvi_vMgal_v1.0.hap2.chr14	21701006	21701007	1	SNP	Mgalo_hap1_on_Mgalo_hap2	VITVvi_vMgal_v1.0.hap2.chr14.ver1.0.g500560	HEAT repeat-containing protein 5B isoform X2
VITVvi_vMgal_v1.0.hap2.chr14	21701373	21701388	15	DEL	Mgalo_hap1_on_Mgalo_hap2	VITVvi_vMgal_v1.0.hap2.chr14.ver1.0.g500560	HEAT repeat-containing protein 5B isoform X2
VITVvi_vMgal_v1.0.hap2.chr14	21701389	21701390	1	SNP	Mgalo_hap1_on_Mgalo_hap2	VITVvi_vMgal_v1.0.hap2.chr14.ver1.0.g500560	HEAT repeat-containing protein 5B isoform X2
VITVvi_vMgal_v1.0.hap2.chr14	21701744	21701745	1	SNP	Mgalo_hap1_on_Mgalo_hap2	VITVvi_vMgal_v1.0.hap2.chr14.ver1.0.g500560	HEAT repeat-containing protein 5B isoform X2
VITVvi_vMgal_v1.0.hap2.chr14	21701744	21701745	1	SNP	Mgalo_hap1_on_Mgalo_hap2	VITVvi_vMgal_v1.0.hap2.chr14.ver1.0.g500560	HEAT repeat-containing protein 5B isoform X2
VITVvi_vMgal_v1.0.hap2.chr14	21701878	21701879	1	SNP	Mgalo_hap1_on_Mgalo_hap2	VITVvi_vMgal_v1.0.hap2.chr14.ver1.0.g500560	HEAT repeat-containing protein 5B isoform X2
VITVvi_vMgal_v1.0.hap2.chr14	21702268	21702269	1	SNP	Mgalo_hap1_on_Mgalo_hap2	VITVvi_vMgal_v1.0.hap2.chr14.ver1.0.g500560	HEAT repeat-containing protein 5B isoform X2
VITVvi_vMgal_v1.0.hap2.chr14	21702288	21702289	1	SNP	Mgalo_hap1_on_Mgalo_hap2	VITVvi_vMgal_v1.0.hap2.chr14.ver1.0.g500560	HEAT repeat-containing protein 5B isoform X2
VITVvi_vMgal_v1.0.hap2.chr14	21702603	21702604	1	SNP	Mgalo_hap1_on_Mgalo_hap2	VITVvi_vMgal_v1.0.hap2.chr14.ver1.0.g500560	HEAT repeat-containing protein 5B isoform X2
VITVvi_vMgal_v1.0.hap2.chr14	21702755	21702756	1	SNP	Mgalo_hap1_on_Mgalo_hap2	VITVvi_vMgal_v1.0.hap2.chr14.ver1.0.g500560	HEAT repeat-containing protein 5B isoform X2
VITVvi_vMgal_v1.0.hap2.chr14	21702757	21702758	1	SNP	Mgalo_hap1_on_Mgalo_hap2	VITVvi_vMgal_v1.0.hap2.chr14.ver1.0.g500560	HEAT repeat-containing protein 5B isoform X2
VITVvi_vMgal_v1.0.hap2.chr14	21703007	21703008	1	SNP	Mgalo_hap1_on_Mgalo_hap2	VITVvi_vMgal_v1.0.hap2.chr14.ver1.0.g500560	HEAT repeat-containing protein 5B isoform X2
VITVvi_vMgal_v1.0.hap2.chr14	21703274	21703275	1	SNP	Mgalo_hap1_on_Mgalo_hap2	VITVvi_vMgal_v1.0.hap2.chr14.ver1.0.g500560	HEAT repeat-containing protein 5B isoform X2
VITVvi_vMgal_v1.0.hap2.chr14	21703301	21703302	1	SNP	Mgalo_hap1_on_Mgalo_hap2	VITVvi_vMgal_v1.0.hap2.chr14.ver1.0.g500560	HEAT repeat-containing protein 5B isoform X2
VITVvi_vMgal_v1.0.hap2.chr14	21703372	21703373	1	SNP	Mgalo_hap1_on_Mgalo_hap2	VITVvi_vMgal_v1.0.hap2.chr14.ver1.0.g500560	HEAT repeat-containing protein 5B isoform X2
VITVvi_vMgal_v1.0.hap2.chr14	21703519	21703520	1	SNP	Mgalo_hap1_on_Mgalo_hap2	VITVvi_vMgal_v1.0.hap2.chr14.ver1.0.g500560	HEAT repeat-containing protein 5B isoform X2
VITVvi_vMgal_v1.0.hap2.chr14	21703725	21703726	1	SNP	Mgalo_hap1_on_Mgalo_hap2	VITVvi_vMgal_v1.0.hap2.chr14.ver1.0.g500560	HEAT repeat-containing protein 5B isoform X2
VITVvi_vMgal_v1.0.hap2.chr14	21703748	21703843	95	CID	Mgalo_hap1_on_Mgalo_hap2	VITVvi_vMgal_v1.0.hap2.chr14.ver1.0.g500560	HEAT repeat-containing protein 5B isoform X2
VITVvi_vMgal_v1.0.hap2.chr14	21704024	21704025	1	SNP	Mgalo_hap1_on_Mgalo_hap2	VITVvi_vMgal_v1.0.hap2.chr14.ver1.0.g500560	HEAT repeat-containing protein 5B isoform X2
VITVvi_vMgal_v1.0.hap2.chr14	21704041	21704042	1	SNP	Mgalo_hap1_on_Mgalo_hap2	VITVvi_vMgal_v1.0.hap2.chr14.ver1.0.g500560	HEAT repeat-containing protein 5B isoform X2
VITVvi_vMgal_v1.0.hap2.chr14	21704188	21704189	1	SNP	Mgalo_hap1_on_Mgalo_hap2	VITVvi_vMgal_v1.0.hap2.chr14.ver1.0.g500560	HEAT repeat-containing protein 5B isoform X2
VITVvi_vMgal_v1.0.hap2.chr14	21704356	21704357	1	SNP	Mgalo_hap1_on_Mgalo_hap2	VITVvi_vMgal_v1.0.hap2.chr14.ver1.0.g500560	HEAT repeat-containing protein 5B isoform X2
VITVvi_vMgal_v1.0.hap2.chr14	21704378	21704379	1	SNP	Mgalo_hap1_on_Mgalo_hap2	VITVvi_vMgal_v1.0.hap2.chr14.ver1.0.g500560	HEAT repeat-containing protein 5B isoform X2
VITVvi_vMgal_v1.0.hap2.chr14	21704379	21704380	1	SNP	Mgalo_hap1_on_Mgalo_hap2	VITVvi_vMgal_v1.0.hap2.chr14.ver1.0.g500560	HEAT repeat-containing protein 5B isoform X2
VITVvi_vMgal_v1.0.hap2.chr14	21704461	21704462	1	INS	Mgalo_hap1_on_Mgalo_hap2	VITVvi_vMgal_v1.0.hap2.chr14.ver1.0.g500560	HEAT repeat-containing protein 5B isoform X2
VITVvi_vMgal_v1.0.hap2.chr14	21704463	21704464	1	INS	Mgalo_hap1_on_Mgalo_hap2	VITVvi_vMgal_v1.0.hap2.chr14.ver1.0.g500560	HEAT repeat-containing protein 5B isoform X2
VITVvi_vMgal_v1.0.hap2.chr14	21704466	21704467	1	SNP	Mgalo_hap1_on_Mgalo_hap2	VITVvi_vMgal_v1.0.hap2.chr14.ver1.0.g500560	HEAT repeat-containing protein 5B isoform X2
VITVvi_vMgal_v1.0.hap2.chr14	21704468	21704469	1	INS	Mgalo_hap1_on_Mgalo_hap2	VITVvi_vMgal_v1.0.hap2.chr14.ver1.0.g500560	HEAT repeat-containing protein 5B isoform X2
VITVvi_vMgal_v1.0.hap2.chr14	21704472	21704473	1	SNP	Mgalo_hap1_on_Mgalo_hap2	VITVvi_vMgal_v1.0.hap2.chr14.ver1.0.g500560	HEAT repeat-containing protein 5B isoform X2
VITVvi_vMgal_v1.0.hap2.chr14	21704677	21704678	1	SNP	Mgalo_hap1_on_Mgalo_hap2	VITVvi_vMgal_v1.0.hap2.chr14.ver1.0.g500560	HEAT repeat-containing protein 5B isoform X2
VITVvi_vMgal_v1.0.hap2.chr14	21704930	21704931	1	SNP	Mgalo_hap1_on_Mgalo_hap2	VITVvi_vMgal_v1.0.hap2.chr14.ver1.0.g500560	HEAT repeat-containing protein 5B isoform X2
VITVvi_vMgal_v1.0.hap2.chr14	21705045	21705046	1	SNP	Mgalo_hap1_on_Mgalo_hap2	VITVvi_vMgal_v1.0.hap2.chr14.ver1.0.g500560	HEAT repeat-containing protein 5B isoform X2
VITVvi_vMgal_v1.0.hap2.chr14	21705128	21705147	19	INS	Mgalo_hap1_on_Mgalo_hap2	VITVvi_vMgal_v1.0.hap2.chr14.ver1.0.g500560	HEAT repeat-containing protein 5B isoform X2
VITVvi_vMgal_v1.0.hap2.chr14	21705284	21705285	1	SNP	Mgalo_hap1_on_Mgalo_hap2	VITVvi_vMgal_v1.0.hap2.chr14.ver1.0.g500560	HEAT repeat-containing protein 5B isoform X2
VITVvi_vMgal_v1.0.hap2.chr14	21705311	21705312	1	SNP	Mgalo_hap1_on_Mgalo_hap2	VITVvi_vMgal_v1.0.hap2.chr14.ver1.0.g500560	HEAT repeat-containing protein 5B isoform X2
VITVvi_vMgal_v1.0.hap2.chr14	21705468	21705470	2	DEL	Mgalo_hap1_on_Mgalo_hap2	VITVvi_vMgal_v1.0.hap2.chr14.ver1.0.g500560	HEAT repeat-containing protein 5B isoform X2
VITVvi_vMgal_v1.0.hap2.chr14	21705520	21705521	1	SNP	Mgalo_hap1_on_Mgalo_hap2	VITVvi_vMgal_v1.0.hap2.chr14.ver1.0.g500560	HEAT repeat-containing protein 5B isoform X2
VITVvi_vMgal_v1.0.hap2.chr14	21705574	21705575	1	SNP	Mgalo_hap1_on_Mgalo_hap2	VITVvi_vMgal_v1.0.hap2.chr14.ver1.0.g500560	HEAT repeat-containing protein 5B isoform X2
VITVvi_vMgal_v1.0.hap2.chr14	21705682	21705683	1	SNP	Mgalo_hap1_on_Mgalo_hap2	VITVvi_vMgal_v1.0.hap2.chr14.ver1.0.g500560	HEAT repeat-containing protein 5B isoform X2
VITVvi_vMgal_v1.0.hap2.chr14	21705827	21705828	1	SNP	Mgalo_hap1_on_Mgalo_hap2	VITVvi_vMgal_v1.0.hap2.chr14.ver1.0.g500560	HEAT repeat-containing protein 5B isoform X2
VITVvi_vMgal_v1.0.hap2.chr14	21705861	21705862	1	SNP	Mgalo_hap1_on_Mgalo_hap2	VITVvi_vMgal_v1.0.hap2.chr14.ver1.0.g500560	HEAT repeat-containing protein 5B isoform X2
VITVvi_vMgal_v1.0.hap2.chr14	21705875	21705876	1	SNP	Mgalo_hap1_on_Mgalo_hap2	VITVvi_vMgal_v1.0.hap2.chr14.ver1.0.g500560	HEAT repeat-containing protein 5B isoform X2
VITVvi_vMgal_v1.0.hap2.chr14	21705951	21705952	1	SNP	Mgalo_hap1_on_Mgalo_hap2	VITVvi_vMgal_v1.0.hap2.chr14.ver1.0.g500560	HEAT repeat-containing protein 5B isoform X2
VITVvi_vMgal_v1.0.hap2.chr14	21706163	21706164	1	SNP	Mgalo_hap1_on_Mgalo_hap2	VITVvi_vMgal_v1.0.hap2.chr14.ver1.0.g500560	HEAT repeat-containing protein 5B isoform X2
VITVvi_vMgal_v1.0.hap2.chr14	21706213	21706214	1	SNP	Mgalo_hap1_on_Mgalo_hap2	VITVvi_vMgal_v1.0.hap2.chr14.ver1.0.g500560	HEAT repeat-containing protein 5B isoform X2
VITVvi_vMgal_v1.0.hap2.chr14	21706268	21706269	1	SNP	Mgalo_hap1_on_Mgalo_hap2	VITVvi_vMgal_v1.0.hap2.chr14.ver1.0.g500560	HEAT repeat-containing protein 5B isoform X2
VITVvi_vMgal_v1.0.hap2.chr14	21706377	21706871	494	CID	Mgalo_hap1_on_Mgalo_hap2	VITVvi_vMgal_v1.0.hap2.chr14.ver1.0.g500560	HEAT repeat-containing protein 5B isoform X2
VITVvi_vMgal_v1.0.hap2.chr14	21707195	21707196	1	SNP	Mgalo_hap1_on_Mgalo_hap2	VITVvi_vMgal_v1.0.hap2.chr14.ver1.0.g500560	HEAT repeat-containing protein 5B isoform X2
VITVvi_vMgal_v1.0.hap2.chr14	21707243	21707244	1	SNP	Mgalo_hap1_on_Mgalo_hap2	VITVvi_vMgal_v1.0.hap2.chr14.ver1.0.g500560	HEAT repeat-containing protein 5B isoform X2
VITVvi_vMgal_v1.0.hap2.chr14	21707307	21707308	1	SNP	Mgalo_hap1_on_Mgalo_hap2	VITVvi_vMgal_v1.0.hap2.chr14.ver1.0.g500560	HEAT repeat-containing protein 5B isoform X2
VITVvi_vMgal_v1.0.hap2.chr14	21707312	21707313	1	SNP	Mgalo_hap1_on_Mgalo_hap2	VITVvi_vMgal_v1.0.hap2.chr14.ver1.0.g500560	HEAT repeat-containing protein 5B isoform X2
VITVvi_vMgal_v1.0.hap2.chr14	21707760	21707761	1	SNP	Mgalo_hap1_on_Mgalo_hap2	VITVvi_vMgal_v1.0.hap2.chr14.ver1.0.g500560	HEAT repeat-containing protein 5B isoform X2
VITVvi_vMgal_v1.0.hap2.chr14	21707766	21707767	1	SNP	Mgalo_hap1_on_Mgalo_hap2	VITVvi_vMgal_v1.0.hap2.chr14.ver1.0.g500560	HEAT repeat-containing protein 5B isoform X2
VITVvi_vMgal_v1.0.hap2.chr14	21707849	21707850	1	SNP	Mgalo_hap1_on_Mgalo_hap2	VITVvi_vMgal_v1.0.hap2.chr14.ver1.0.g500560	HEAT repeat-containing protein 5B isoform X2
VITVvi_vMgal_v1.0.hap2.chr14	21708064	21708065	1	SNP	Mgalo_hap1_on_Mgalo_hap2	VITVvi_vMgal_v1.0.hap2.chr14.ver1.0.g500560	HEAT repeat-containing protein 5B isoform X2
VITVvi_vMgal_v1.0.hap2.chr14	21708164	21708165	1	SNP	Mgalo_hap1_on_Mgalo_hap2	VITVvi_vMgal_v1.0.hap2.chr14.ver1.0.g500560	HEAT repeat-containing protein 5B isoform X2
VITVvi_vMgal_v1.0.hap2.chr14	21708355	21708356	1	SNP	Mgalo_hap1_on_Mgalo_hap2	VITVvi_vMgal_v1.0.hap2.chr14.ver1.0.g500560	HEAT repeat-containing protein 5B isoform X2
VITVvi_vMgal_v1.0.hap2.chr14	21708444	21708445	1	SNP	Mgalo_hap1_on_Mgalo_hap2	VITVvi_vMgal_v1.0.hap2.chr14.ver1.0.g500560	HEAT repeat-containing protein 5B isoform X2
VITVvi_vMgal_v1.0.hap2.chr14	21708487	21708488	1	SNP	Mgalo_hap1_on_Mgalo_hap2	VITVvi_vMgal_v1.0.hap2.chr14.ver1.0.g500560	HEAT repeat-containing protein 5B isoform X2
VITVvi_vMgal_v1.0.hap2.chr14	21708512	21708513	1	SNP	Mgalo_hap1_on_Mgalo_hap2	VITVvi_vMgal_v1.0.hap2.chr14.ver1.0.g500560	HEAT repeat-containing protein 5B isoform X2
VITVvi_vMgal_v1.0.hap2.chr14	21708513	21708514	1	SNP	Mgalo_hap1_on_Mgalo_hap2	VITVvi_vMgal_v1.0.hap2.chr14.ver1.0.g500560	HEAT repeat-containing protein 5B isoform X2
VITVvi_vMgal_v1.0.hap2.chr14	21708786	21708787	1	SNP	Mgalo_hap1_on_Mgalo_hap2	VITVvi_vMgal_v1.0.hap2.chr14.ver1.0.g500560	HEAT repeat-containing protein 5B isoform X2
VITVvi_vMgal_v1.0.hap2.chr14	21709027	21709028	1	SNP	Mgalo_hap1_on_Mgalo_hap2	VITVvi_vMgal_v1.0.hap2.chr14.ver1.0.g500560	HEAT repeat-containing protein 5B isoform X2
VITVvi_vMgal_v1.0.hap2.chr14	21709213	21709214	1	SNP	Mgalo_hap1_on_Mgalo_hap2	VITVvi_vMgal_v1.0.hap2.chr14.ver1.0.g500560	HEAT repeat-containing protein 5B isoform X2
VITVvi_vMgal_v1.0.hap2.chr14	21709300	21709301	1	SNP	Mgalo_hap1_on_Mgalo_hap2	VITVvi_vMgal_v1.0.hap2.chr14.ver1.0.g500560	HEAT repeat-containing protein 5B isoform X2
VITVvi_vMgal_v1.0.hap2.chr14	21709450	21714167	4717	DUP	Mgalo_hap1_on_Mgalo_hap2	VITVvi_vMgal_v1.0.hap2.chr14.ver1.0.g500560	HEAT repeat-containing protein 5B isoform X2
VITVvi_vMgal_v1.0.hap2.chr14	21710444	21714967	4523	DUP	Mgalo_hap1_on_Mgalo_hap2	VITVvi_vMgal_v1.0.hap2.chr14.ver1.0.g500560	HEAT repeat-containing protein 5B isoform X2
VITVvi_vMgal_v1.0.hap2.chr14	21714991	21714992	1	SNP	Mgalo_hap1_on_Mgalo_hap2	VITVvi_vMgal_v1.0.hap2.chr14.ver1.0.g500560	HEAT repeat-containing protein 5B isoform X2
VITVvi_vMgal_v1.0.hap2.chr14	21715035	21715036	1	SNP	Mgalo_hap1_on_Mgalo_hap2	VITVvi_vMgal_v1.0.hap2.chr14.ver1.0.g500560	HEAT repeat-containing protein 5B isoform X2
VITVvi_vMgal_v1.0.hap2.chr14	21715130	21715131	1	INS	Mgalo_hap1_on_Mgalo_hap2	VITVvi_vMgal_v1.0.hap2.chr14.ver1.0.g500560	HEAT repeat-containing protein 5B isoform X2
VITVvi_vMgal_v1.0.hap2.chr14	21715233	21715234	1	SNP	Mgalo_hap1_on_Mgalo_hap2	VITVvi_vMgal_v1.0.hap2.chr14.ver1.0.g500560	HEAT repeat-containing protein 5B isoform X2
VITVvi_vMgal_v1.0.hap2.chr14	21715518	21715521	3	DEL	Mgalo_hap1_on_Mgalo_hap2	VITVvi_vMgal_v1.0.hap2.chr14.ver1.0.g500560	HEAT repeat-containing protein 5B isoform X2
VITVvi_vMgal_v1.0.hap2.chr14	21715611	21715612	1	SNP	Mgalo_hap1_on_Mgalo_hap2	VITVvi_vMgal_v1.0.hap2.chr14.ver1.0.g500560	HEAT repeat-containing protein 5B isoform X2
VITVvi_vMgal_v1.0.hap2.chr14	21715874	21715875	1	SNP	Mgalo_hap1_on_Mgalo_hap2	VITVvi_vMgal_v1.0.hap2.chr14.ver1.0.g500560	HEAT repeat-containing protein 5B isoform X2
VITVvi_vMgal_v1.0.hap2.chr14	21715879	21715880	1	SNP	Mgalo_hap1_on_Mgalo_hap2	VITVvi_vMgal_v1.0.hap2.chr14.ver1.0.g500560	HEAT repeat-containing protein 5B isoform X2
VITVvi_vMgal_v1.0.hap2.chr14	21716181	21716200	19	DEL	Mgalo_hap1_on_Mgalo_hap2	VITVvi_vMgal_v1.0.hap2.chr14.ver1.0.g500560	HEAT repeat-containing protein 5B isoform X2
VITVvi_vMgal_v1.0.hap2.chr14	21716328	21716330	2	DEL	Mgalo_hap1_on_Mgalo_hap2	VITVvi_vMgal_v1.0.hap2.chr14.ver1.0.g500560	HEAT repeat-containing protein 5B isoform X2
VITVvi_vMgal_v1.0.hap2.chr14	21716358	21716359	1	SNP	Mgalo_hap1_on_Mgalo_hap2	VITVvi_vMgal_v1.0.hap2.chr14.ver1.0.g500560	HEAT repeat-containing protein 5B isoform X2
VITVvi_vMgal_v1.0.hap2.chr14	21716515	21716516	1	SNP	Mgalo_hap1_on_Mgalo_hap2	VITVvi_vMgal_v1.0.hap2.chr14.ver1.0.g500560	HEAT repeat-containing protein 5B isoform X2
VITVvi_vMgal_v1.0.hap2.chr14	21716644	21716645	1	SNP	Mgalo_hap1_on_Mgalo_hap2	VITVvi_vMgal_v1.0.hap2.chr14.ver1.0.g500560	HEAT repeat-containing protein 5B isoform X2
VITVvi_vMgal_v1.0.hap2.chr14	21716840	21716841	1	SNP	Mgalo_hap1_on_Mgalo_hap2	VITVvi_vMgal_v1.0.hap2.chr14.ver1.0.g500560	HEAT repeat-containing protein 5B isoform X2
VITVvi_vMgal_v1.0.hap2.chr14	21716904	21716905	1	SNP	Mgalo_hap1_on_Mgalo_hap2	VITVvi_vMgal_v1.0.hap2.chr14.ver1.0.g500560	HEAT repeat-containing protein 5B isoform X2
VITVvi_vMgal_v1.0.hap2.chr14	21717034	21717048	14	DEL	Mgalo_hap1_on_Mgalo_hap2	VITVvi_vMgal_v1.0.hap2.chr14.ver1.0.g500560	HEAT repeat-containing protein 5B isoform X2
VITVvi_vMgal_v1.0.hap2.chr14	21717303	21717304	1	INS	Mgalo_hap1_on_Mgalo_hap2	VITVvi_vMgal_v1.0.hap2.chr14.ver1.0.g500560	HEAT repeat-containing protein 5B isoform X2
VITVvi_vMgal_v1.0.hap2.chr14	21717352	21717353	1	SNP	Mgalo_hap1_on_Mgalo_hap2	VITVvi_vMgal_v1.0.hap2.chr14.ver1.0.g500560	HEAT repeat-containing protein 5B isoform X2
VITVvi_vMgal_v1.0.hap2.chr14	21717763	21717764	1	SNP	Mgalo_hap1_on_Mgalo_hap2	VITVvi_vMgal_v1.0.hap2.chr14.ver1.0.g500560	HEAT repeat-containing protein 5B isoform X2
VITVvi_vMgal_v1.0.hap2.chr14	21717878	21717879	1	SNP	Mgalo_hap1_on_Mgalo_hap2	VITVvi_vMgal_v1.0.hap2.chr14.ver1.0.g500560	HEAT repeat-containing protein 5B isoform X2
VITVvi_vMgal_v1.0.hap2.chr14	21718047	21718048	1	SNP	Mgalo_hap1_on_Mgalo_hap2	VITVvi_vMgal_v1.0.hap2.chr14.ver1.0.g500560	HEAT repeat-containing protein 5B isoform X2
VITVvi_vMgal_v1.0.hap2.chr14	21718252	21718253	1	SNP	Mgalo_hap1_on_Mgalo_hap2	VITVvi_vMgal_v1.0.hap2.chr14.ver1.0.g500560	HEAT repeat-containing protein 5B isoform X2
VITVvi_vMgal_v1.0.hap2.chr14	21718047	21718048	1	SNP	Mgalo_hap1_on_Mgalo_hap2	VITVvi_vMgal_v1.0.hap2.chr14.ver1.0.g500560	HEAT repeat-containing protein 5B isoform X2
VITVvi_vMgal_v1.0.hap2.chr14	21718252	21718253	1	SNP	Mgalo_hap1_on_Mgalo_hap2	VITVvi_vMgal_v1.0.hap2.chr14.ver1.0.g500560	HEAT repeat-containing protein 5B isoform X2
VITVvi_vMgal_v1.0.hap2.chr14	21718514	21718516	2	DEL	Mgalo_hap1_on_Mgalo_hap2	VITVvi_vMgal_v1.0.hap2.chr14.ver1.0.g500560	HEAT repeat-containing protein 5B isoform X2
VITVvi_vMgal_v1.0.hap2.chr14	21718785	21718786	1	INS	Mgalo_hap1_on_Mgalo_hap2	VITVvi_vMgal_v1.0.hap2.chr14.ver1.0.g500560	HEAT repeat-containing protein 5B isoform X2
VITVvi_vMgal_v1.0.hap2.chr14	21718868	21718869	1	SNP	Mgalo_hap1_on_Mgalo_hap2	VITVvi_vMgal_v1.0.hap2.chr14.ver1.0.g500560	HEAT repeat-containing protein 5B isoform X2
VITVvi_vMgal_v1.0.hap2.chr14	21719113	21719116	3	DEL	Mgalo_hap1_on_Mgalo_hap2	VITVvi_vMgal_v1.0.hap2.chr14.ver1.0.g500560	HEAT repeat-containing protein 5B isoform X2
VITVvi_vMgal_v1.0.hap2.chr14	21719450	21719451	1	SNP	Mgalo_hap1_on_Mgalo_hap2	VITVvi_vMgal_v1.0.hap2.chr14.ver1.0.g500560	HEAT repeat-containing protein 5B isoform X2
VITVvi_vMgal_v1.0.hap2.chr14	21719659	21719660	1	SNP	Mgalo_hap1_on_Mgalo_hap2	VITVvi_vMgal_v1.0.hap2.chr14.ver1.0.g500560	HEAT repeat-containing protein 5B isoform X2
VITVvi_vMgal_v1.0.hap2.chr14	21719701	21719702	1	INS	Mgalo_hap1_on_Mgalo_hap2	VITVvi_vMgal_v1.0.hap2.chr14.ver1.0.g500560	HEAT repeat-containing protein 5B isoform X2
VITVvi_vMgal_v1.0.hap2.chr14	21719709	21719710	1	SNP	Mgalo_hap1_on_Mgalo_hap2	VITVvi_vMgal_v1.0.hap2.chr14.ver1.0.g500560	HEAT repeat-containing protein 5B isoform X2
VITVvi_vMgal_v1.0.hap2.chr14	21719776	21719777	1	SNP	Mgalo_hap1_on_Mgalo_hap2	VITVvi_vMgal_v1.0.hap2.chr14.ver1.0.g500560	HEAT repeat-containing protein 5B isoform X2
VITVvi_vMgal_v1.0.hap2.chr14	21719986	21719987	1	SNP	Mgalo_hap1_on_Mgalo_hap2	VITVvi_vMgal_v1.0.hap2.chr14.ver1.0.g500560	HEAT repeat-containing protein 5B isoform X2
VITVvi_vMgal_v1.0.hap2.chr14	21720064	21720065	1	SNP	Mgalo_hap1_on_Mgalo_hap2	VITVvi_vMgal_v1.0.hap2.chr14.ver1.0.g500560	HEAT repeat-containing protein 5B isoform X2
VITVvi_vMgal_v1.0.hap2.chr14	21720120	21720121	1	SNP	Mgalo_hap1_on_Mgalo_hap2	VITVvi_vMgal_v1.0.hap2.chr14.ver1.0.g500560	HEAT repeat-containing protein 5B isoform X2
VITVvi_vMgal_v1.0.hap2.chr14	21720454	21720483	29	DEL	Mgalo_hap1_on_Mgalo_hap2	VITVvi_vMgal_v1.0.hap2.chr14.ver1.0.g500560	HEAT repeat-containing protein 5B isoform X2
VITVvi_vMgal_v1.0.hap2.chr14	21720609	21720610	1	INS	Mgalo_hap1_on_Mgalo_hap2	VITVvi_vMgal_v1.0.hap2.chr14.ver1.0.g500560	HEAT repeat-containing protein 5B isoform X2
VITVvi_vMgal_v1.0.hap2.chr14	21720634	21720635	1	SNP	Mgalo_hap1_on_Mgalo_hap2	VITVvi_vMgal_v1.0.hap2.chr14.ver1.0.g500560	HEAT repeat-containing protein 5B isoform X2
VITVvi_vMgal_v1.0.hap2.chr14	21720660	21720661	1	SNP	Mgalo_hap1_on_Mgalo_hap2	VITVvi_vMgal_v1.0.hap2.chr14.ver1.0.g500560	HEAT repeat-containing protein 5B isoform X2
VITVvi_vMgal_v1.0.hap2.chr14	21720687	21720691	4	DEL	Mgalo_hap1_on_Mgalo_hap2	VITVvi_vMgal_v1.0.hap2.chr14.ver1.0.g500560	HEAT repeat-containing protein 5B isoform X2
VITVvi_vMgal_v1.0.hap2.chr14	21720719	21720720	1	INS	Mgalo_hap1_on_Mgalo_hap2	VITVvi_vMgal_v1.0.hap2.chr14.ver1.0.g500560	HEAT repeat-containing protein 5B isoform X2
VITVvi_vMgal_v1.0.hap2.chr14	21720809	21720811	2	DEL	Mgalo_hap1_on_Mgalo_hap2	VITVvi_vMgal_v1.0.hap2.chr14.ver1.0.g500560	HEAT repeat-containing protein 5B isoform X2
VITVvi_vMgal_v1.0.hap2.chr14	21720924	21720925	1	INS	Mgalo_hap1_on_Mgalo_hap2	VITVvi_vMgal_v1.0.hap2.chr14.ver1.0.g500560	HEAT repeat-containing protein 5B isoform X2
VITVvi_vMgal_v1.0.hap2.chr14	21721138	21721139	1	INS	Mgalo_hap1_on_Mgalo_hap2	VITVvi_vMgal_v1.0.hap2.chr14.ver1.0.g500560	HEAT repeat-containing protein 5B isoform X2
VITVvi_vMgal_v1.0.hap2.chr14	21721140	21721141	1	INS	Mgalo_hap1_on_Mgalo_hap2	VITVvi_vMgal_v1.0.hap2.chr14.ver1.0.g500560	HEAT repeat-containing protein 5B isoform X2
VITVvi_vMgal_v1.0.hap2.chr14	21721161	21721162	1	SNP	Mgalo_hap1_on_Mgalo_hap2	VITVvi_vMgal_v1.0.hap2.chr14.ver1.0.g500560	HEAT repeat-containing protein 5B isoform X2
VITVvi_vMgal_v1.0.hap2.chr14	21721170	21721171	1	SNP	Mgalo_hap1_on_Mgalo_hap2	VITVvi_vMgal_v1.0.hap2.chr14.ver1.0.g500560	HEAT repeat-containing protein 5B isoform X2
VITVvi_vMgal_v1.0.hap2.chr14	21721306	21721308	2	DEL	Mgalo_hap1_on_Mgalo_hap2	VITVvi_vMgal_v1.0.hap2.chr14.ver1.0.g500560	HEAT repeat-containing protein 5B isoform X2
VITVvi_vMgal_v1.0.hap2.chr14	21721422	21721423	1	SNP	Mgalo_hap1_on_Mgalo_hap2	VITVvi_vMgal_v1.0.hap2.chr14.ver1.0.g500560	HEAT repeat-containing protein 5B isoform X2
VITVvi_vMgal_v1.0.hap2.chr14	21721422	21721423	1	SNP	Mgalo_hap1_on_Mgalo_hap2	VITVvi_vMgal_v1.0.hap2.chr14.ver1.0.g500560	HEAT repeat-containing protein 5B isoform X2
VITVvi_vMgal_v1.0.hap2.chr14	21721826	21721827	1	SNP	Mgalo_hap1_on_Mgalo_hap2	VITVvi_vMgal_v1.0.hap2.chr14.ver1.0.g500560	HEAT repeat-containing protein 5B isoform X2
VITVvi_vMgal_v1.0.hap2.chr14	21721867	21721868	1	INS	Mgalo_hap1_on_Mgalo_hap2	VITVvi_vMgal_v1.0.hap2.chr14.ver1.0.g500560	HEAT repeat-containing protein 5B isoform X2
VITVvi_vMgal_v1.0.hap2.chr14	21721902	21721903	1	SNP	Mgalo_hap1_on_Mgalo_hap2	VITVvi_vMgal_v1.0.hap2.chr14.ver1.0.g500560	HEAT repeat-containing protein 5B isoform X2
VITVvi_vMgal_v1.0.hap2.chr14	21721932	21721933	1	INS	Mgalo_hap1_on_Mgalo_hap2	VITVvi_vMgal_v1.0.hap2.chr14.ver1.0.g500560	HEAT repeat-containing protein 5B isoform X2
VITVvi_vMgal_v1.0.hap2.chr14	21722070	21722071	1	SNP	Mgalo_hap1_on_Mgalo_hap2	VITVvi_vMgal_v1.0.hap2.chr14.ver1.0.g500560	HEAT repeat-containing protein 5B isoform X2
VITVvi_vMgal_v1.0.hap2.chr14	21722326	21722327	1	SNP	Mgalo_hap1_on_Mgalo_hap2	VITVvi_vMgal_v1.0.hap2.chr14.ver1.0.g500560	HEAT repeat-containing protein 5B isoform X2
VITVvi_vMgal_v1.0.hap2.chr14	21722485	21722486	1	SNP	Mgalo_hap1_on_Mgalo_hap2	VITVvi_vMgal_v1.0.hap2.chr14.ver1.0.g500560	HEAT repeat-containing protein 5B isoform X2
VITVvi_vMgal_v1.0.hap2.chr14	21722508	21722509	1	SNP	Mgalo_hap1_on_Mgalo_hap2	VITVvi_vMgal_v1.0.hap2.chr14.ver1.0.g500560	HEAT repeat-containing protein 5B isoform X2
VITVvi_vMgal_v1.0.hap2.chr14	21722620	21722621	1	SNP	Mgalo_hap1_on_Mgalo_hap2	VITVvi_vMgal_v1.0.hap2.chr14.ver1.0.g500560	HEAT repeat-containing protein 5B isoform X2
VITVvi_vMgal_v1.0.hap2.chr14	21722692	21722741	49	DEL	Mgalo_hap1_on_Mgalo_hap2	VITVvi_vMgal_v1.0.hap2.chr14.ver1.0.g500560	HEAT repeat-containing protein 5B isoform X2
VITVvi_vMgal_v1.0.hap2.chr14	21722741	21722744	3	DEL	Mgalo_hap1_on_Mgalo_hap2	VITVvi_vMgal_v1.0.hap2.chr14.ver1.0.g500560	HEAT repeat-containing protein 5B isoform X2
VITVvi_vMgal_v1.0.hap2.chr14	21722775	21722776	1	SNP	Mgalo_hap1_on_Mgalo_hap2	VITVvi_vMgal_v1.0.hap2.chr14.ver1.0.g500560	HEAT repeat-containing protein 5B isoform X2
VITVvi_vMgal_v1.0.hap2.chr14	21722871	21722872	1	INS	Mgalo_hap1_on_Mgalo_hap2	VITVvi_vMgal_v1.0.hap2.chr14.ver1.0.g500560	HEAT repeat-containing protein 5B isoform X2
VITVvi_vMgal_v1.0.hap2.chr14	21722910	21722911	1	SNP	Mgalo_hap1_on_Mgalo_hap2	VITVvi_vMgal_v1.0.hap2.chr14.ver1.0.g500560	HEAT repeat-containing protein 5B isoform X2
VITVvi_vMgal_v1.0.hap2.chr14	21722911	21722913	2	DEL	Mgalo_hap1_on_Mgalo_hap2	VITVvi_vMgal_v1.0.hap2.chr14.ver1.0.g500560	HEAT repeat-containing protein 5B isoform X2
VITVvi_vMgal_v1.0.hap2.chr14	21722913	21722914	1	SNP	Mgalo_hap1_on_Mgalo_hap2	VITVvi_vMgal_v1.0.hap2.chr14.ver1.0.g500560	HEAT repeat-containing protein 5B isoform X2
VITVvi_vMgal_v1.0.hap2.chr14	21722996	21723009	13	DEL	Mgalo_hap1_on_Mgalo_hap2	VITVvi_vMgal_v1.0.hap2.chr14.ver1.0.g500560	HEAT repeat-containing protein 5B isoform X2
VITVvi_vMgal_v1.0.hap2.chr14	21723046	21723047	1	SNP	Mgalo_hap1_on_Mgalo_hap2	VITVvi_vMgal_v1.0.hap2.chr14.ver1.0.g500560	HEAT repeat-containing protein 5B isoform X2
VITVvi_vMgal_v1.0.hap2.chr14	21723102	21723103	1	SNP	Mgalo_hap1_on_Mgalo_hap2	VITVvi_vMgal_v1.0.hap2.chr14.ver1.0.g500560	HEAT repeat-containing protein 5B isoform X2
VITVvi_vMgal_v1.0.hap2.chr14	21723382	21723383	1	SNP	Mgalo_hap1_on_Mgalo_hap2	VITVvi_vMgal_v1.0.hap2.chr14.ver1.0.g500560	HEAT repeat-containing protein 5B isoform X2
VITVvi_vMgal_v1.0.hap2.chr14	21723586	21723587	1	SNP	Mgalo_hap1_on_Mgalo_hap2	VITVvi_vMgal_v1.0.hap2.chr14.ver1.0.g500560	HEAT repeat-containing protein 5B isoform X2
VITVvi_vMgal_v1.0.hap2.chr14	21723610	21723611	1	SNP	Mgalo_hap1_on_Mgalo_hap2	VITVvi_vMgal_v1.0.hap2.chr14.ver1.0.g500560	HEAT repeat-containing protein 5B isoform X2
VITVvi_vMgal_v1.0.hap2.chr14	21723719	21723722	3	DEL	Mgalo_hap1_on_Mgalo_hap2	VITVvi_vMgal_v1.0.hap2.chr14.ver1.0.g500560	HEAT repeat-containing protein 5B isoform X2
VITVvi_vMgal_v1.0.hap2.chr14	21723806	21723807	1	SNP	Mgalo_hap1_on_Mgalo_hap2	VITVvi_vMgal_v1.0.hap2.chr14.ver1.0.g500560	HEAT repeat-containing protein 5B isoform X2
VITVvi_vMgal_v1.0.hap2.chr14	21724085	21724086	1	SNP	Mgalo_hap1_on_Mgalo_hap2	VITVvi_vMgal_v1.0.hap2.chr14.ver1.0.g500560	HEAT repeat-containing protein 5B isoform X2
VITVvi_vMgal_v1.0.hap2.chr14	21724106	21724107	1	SNP	Mgalo_hap1_on_Mgalo_hap2	VITVvi_vMgal_v1.0.hap2.chr14.ver1.0.g500560	HEAT repeat-containing protein 5B isoform X2
VITVvi_vMgal_v1.0.hap2.chr14	21724171	21724172	1	SNP	Mgalo_hap1_on_Mgalo_hap2	VITVvi_vMgal_v1.0.hap2.chr14.ver1.0.g500560	HEAT repeat-containing protein 5B isoform X2
VITVvi_vMgal_v1.0.hap2.chr14	21724467	21724468	1	SNP	Mgalo_hap1_on_Mgalo_hap2	VITVvi_vMgal_v1.0.hap2.chr14.ver1.0.g500560	HEAT repeat-containing protein 5B isoform X2
VITVvi_vMgal_v1.0.hap2.chr14	21724800	21724804	4	DEL	Mgalo_hap1_on_Mgalo_hap2	VITVvi_vMgal_v1.0.hap2.chr14.ver1.0.g500560	HEAT repeat-containing protein 5B isoform X2
VITVvi_vMgal_v1.0.hap2.chr14	21724917	21724918	1	SNP	Mgalo_hap1_on_Mgalo_hap2	VITVvi_vMgal_v1.0.hap2.chr14.ver1.0.g500560	HEAT repeat-containing protein 5B isoform X2
VITVvi_vMgal_v1.0.hap2.chr14	21725061	21725062	1	SNP	Mgalo_hap1_on_Mgalo_hap2	VITVvi_vMgal_v1.0.hap2.chr14.ver1.0.g500560	HEAT repeat-containing protein 5B isoform X2
VITVvi_vMgal_v1.0.hap2.chr14	21725211	21725212	1	SNP	Mgalo_hap1_on_Mgalo_hap2	VITVvi_vMgal_v1.0.hap2.chr14.ver1.0.g500560	HEAT repeat-containing protein 5B isoform X2
VITVvi_vMgal_v1.0.hap2.chr14	21725256	21725257	1	SNP	Mgalo_hap1_on_Mgalo_hap2	VITVvi_vMgal_v1.0.hap2.chr14.ver1.0.g500560	HEAT repeat-containing protein 5B isoform X2
VITVvi_vMgal_v1.0.hap2.chr14	21725316	21725317	1	SNP	Mgalo_hap1_on_Mgalo_hap2	VITVvi_vMgal_v1.0.hap2.chr14.ver1.0.g500560	HEAT repeat-containing protein 5B isoform X2
VITVvi_vMgal_v1.0.hap2.chr14	21725454	21725455	1	SNP	Mgalo_hap1_on_Mgalo_hap2	VITVvi_vMgal_v1.0.hap2.chr14.ver1.0.g500560	HEAT repeat-containing protein 5B isoform X2
VITVvi_vMgal_v1.0.hap2.chr14	21725553	21725554	1	SNP	Mgalo_hap1_on_Mgalo_hap2	VITVvi_vMgal_v1.0.hap2.chr14.ver1.0.g500560	HEAT repeat-containing protein 5B isoform X2
VITVvi_vMgal_v1.0.hap2.chr14	21725849	21725850	1	SNP	Mgalo_hap1_on_Mgalo_hap2	VITVvi_vMgal_v1.0.hap2.chr14.ver1.0.g500560	HEAT repeat-containing protein 5B isoform X2
VITVvi_vMgal_v1.0.hap2.chr14	21725903	21725904	1	SNP	Mgalo_hap1_on_Mgalo_hap2	VITVvi_vMgal_v1.0.hap2.chr14.ver1.0.g500560	HEAT repeat-containing protein 5B isoform X2
VITVvi_vMgal_v1.0.hap2.chr14	21725961	21725962	1	SNP	Mgalo_hap1_on_Mgalo_hap2	VITVvi_vMgal_v1.0.hap2.chr14.ver1.0.g500560	HEAT repeat-containing protein 5B isoform X2
VITVvi_vMgal_v1.0.hap2.chr14	21726086	21726087	1	SNP	Mgalo_hap1_on_Mgalo_hap2	VITVvi_vMgal_v1.0.hap2.chr14.ver1.0.g500560	HEAT repeat-containing protein 5B isoform X2
VITVvi_vMgal_v1.0.hap2.chr14	21726392	21726393	1	SNP	Mgalo_hap1_on_Mgalo_hap2	VITVvi_vMgal_v1.0.hap2.chr14.ver1.0.g500560	HEAT repeat-containing protein 5B isoform X2
VITVvi_vMgal_v1.0.hap2.chr14	21726393	21726394	1	SNP	Mgalo_hap1_on_Mgalo_hap2	VITVvi_vMgal_v1.0.hap2.chr14.ver1.0.g500560	HEAT repeat-containing protein 5B isoform X2
VITVvi_vMgal_v1.0.hap2.chr14	21726630	21726631	1	SNP	Mgalo_hap1_on_Mgalo_hap2	VITVvi_vMgal_v1.0.hap2.chr14.ver1.0.g500560	HEAT repeat-containing protein 5B isoform X2
VITVvi_vMgal_v1.0.hap2.chr14	21726630	21726631	1	SNP	Mgalo_hap1_on_Mgalo_hap2	VITVvi_vMgal_v1.0.hap2.chr14.ver1.0.g500560	HEAT repeat-containing protein 5B isoform X2
VITVvi_vMgal_v1.0.hap2.chr14	21726779	21726780	1	SNP	Mgalo_hap1_on_Mgalo_hap2	VITVvi_vMgal_v1.0.hap2.chr14.ver1.0.g500560	HEAT repeat-containing protein 5B isoform X2
VITVvi_vMgal_v1.0.hap2.chr14	21726829	21726830	1	SNP	Mgalo_hap1_on_Mgalo_hap2	VITVvi_vMgal_v1.0.hap2.chr14.ver1.0.g500560	HEAT repeat-containing protein 5B isoform X2
VITVvi_vMgal_v1.0.hap2.chr14	21727051	21727052	1	SNP	Mgalo_hap1_on_Mgalo_hap2	VITVvi_vMgal_v1.0.hap2.chr14.ver1.0.g500560	HEAT repeat-containing protein 5B isoform X2
VITVvi_vMgal_v1.0.hap2.chr14	21727140	21727141	1	SNP	Mgalo_hap1_on_Mgalo_hap2	VITVvi_vMgal_v1.0.hap2.chr14.ver1.0.g500560	HEAT repeat-containing protein 5B isoform X2
VITVvi_vMgal_v1.0.hap2.chr14	21727200	21727201	1	SNP	Mgalo_hap1_on_Mgalo_hap2	VITVvi_vMgal_v1.0.hap2.chr14.ver1.0.g500560	HEAT repeat-containing protein 5B isoform X2
VITVvi_vMgal_v1.0.hap2.chr14	21727208	21727209	1	SNP	Mgalo_hap1_on_Mgalo_hap2	VITVvi_vMgal_v1.0.hap2.chr14.ver1.0.g500560	HEAT repeat-containing protein 5B isoform X2
VITVvi_vMgal_v1.0.hap2.chr14	21727237	21727238	1	SNP	Mgalo_hap1_on_Mgalo_hap2	VITVvi_vMgal_v1.0.hap2.chr14.ver1.0.g500560	HEAT repeat-containing protein 5B isoform X2
VITVvi_vMgal_v1.0.hap2.chr14	21727331	21727332	1	SNP	Mgalo_hap1_on_Mgalo_hap2	VITVvi_vMgal_v1.0.hap2.chr14.ver1.0.g500560	HEAT repeat-containing protein 5B isoform X2
VITVvi_vMgal_v1.0.hap2.chr14	21727354	21727355	1	SNP	Mgalo_hap1_on_Mgalo_hap2	VITVvi_vMgal_v1.0.hap2.chr14.ver1.0.g500560	HEAT repeat-containing protein 5B isoform X2
VITVvi_vMgal_v1.0.hap2.chr14	21727775	21727777	2	DEL	Mgalo_hap1_on_Mgalo_hap2	VITVvi_vMgal_v1.0.hap2.chr14.ver1.0.g500560	HEAT repeat-containing protein 5B isoform X2
VITVvi_vMgal_v1.0.hap2.chr14	21727972	21727973	1	INS	Mgalo_hap1_on_Mgalo_hap2	VITVvi_vMgal_v1.0.hap2.chr14.ver1.0.g500560	HEAT repeat-containing protein 5B isoform X2
VITVvi_vMgal_v1.0.hap2.chr14	21728158	21728159	1	SNP	Mgalo_hap1_on_Mgalo_hap2	VITVvi_vMgal_v1.0.hap2.chr14.ver1.0.g500560	HEAT repeat-containing protein 5B isoform X2
VITVvi_vMgal_v1.0.hap2.chr14	21728182	21728186	4	DEL	Mgalo_hap1_on_Mgalo_hap2	VITVvi_vMgal_v1.0.hap2.chr14.ver1.0.g500560	HEAT repeat-containing protein 5B isoform X2
VITVvi_vMgal_v1.0.hap2.chr14	21728225	21728226	1	SNP	Mgalo_hap1_on_Mgalo_hap2	VITVvi_vMgal_v1.0.hap2.chr14.ver1.0.g500560	HEAT repeat-containing protein 5B isoform X2
VITVvi_vMgal_v1.0.hap2.chr14	21728356	21728357	1	SNP	Mgalo_hap1_on_Mgalo_hap2	VITVvi_vMgal_v1.0.hap2.chr14.ver1.0.g500560	HEAT repeat-containing protein 5B isoform X2
VITVvi_vMgal_v1.0.hap2.chr14	21728509	21728510	1	SNP	Mgalo_hap1_on_Mgalo_hap2	VITVvi_vMgal_v1.0.hap2.chr14.ver1.0.g500560	HEAT repeat-containing protein 5B isoform X2
VITVvi_vMgal_v1.0.hap2.chr14	21728637	21728638	1	SNP	Mgalo_hap1_on_Mgalo_hap2	VITVvi_vMgal_v1.0.hap2.chr14.ver1.0.g500560	HEAT repeat-containing protein 5B isoform X2
VITVvi_vMgal_v1.0.hap2.chr14	21728669	21728670	1	SNP	Mgalo_hap1_on_Mgalo_hap2	VITVvi_vMgal_v1.0.hap2.chr14.ver1.0.g500560	HEAT repeat-containing protein 5B isoform X2
VITVvi_vMgal_v1.0.hap2.chr14	21728695	21728696	1	SNP	Mgalo_hap1_on_Mgalo_hap2	VITVvi_vMgal_v1.0.hap2.chr14.ver1.0.g500560	HEAT repeat-containing protein 5B isoform X2
VITVvi_vMgal_v1.0.hap2.chr14	21728720	21728721	1	SNP	Mgalo_hap1_on_Mgalo_hap2	VITVvi_vMgal_v1.0.hap2.chr14.ver1.0.g500560	HEAT repeat-containing protein 5B isoform X2
VITVvi_vMgal_v1.0.hap2.chr14	21729227	21729228	1	SNP	Mgalo_hap1_on_Mgalo_hap2	VITVvi_vMgal_v1.0.hap2.chr14.ver1.0.g500560	HEAT repeat-containing protein 5B isoform X2
VITVvi_vMgal_v1.0.hap2.chr14	21729305	21729306	1	SNP	Mgalo_hap1_on_Mgalo_hap2	VITVvi_vMgal_v1.0.hap2.chr14.ver1.0.g500560	HEAT repeat-containing protein 5B isoform X2
VITVvi_vMgal_v1.0.hap2.chr14	21729553	21729554	1	SNP	Mgalo_hap1_on_Mgalo_hap2	VITVvi_vMgal_v1.0.hap2.chr14.ver1.0.g500560	HEAT repeat-containing protein 5B isoform X2
VITVvi_vMgal_v1.0.hap2.chr14	21729571	21729572	1	SNP	Mgalo_hap1_on_Mgalo_hap2	VITVvi_vMgal_v1.0.hap2.chr14.ver1.0.g500560	HEAT repeat-containing protein 5B isoform X2
VITVvi_vMgal_v1.0.hap2.chr14	21729654	21729655	1	SNP	Mgalo_hap1_on_Mgalo_hap2	VITVvi_vMgal_v1.0.hap2.chr14.ver1.0.g500560	HEAT repeat-containing protein 5B isoform X2
VITVvi_vMgal_v1.0.hap2.chr14	21729818	21729819	1	SNP	Mgalo_hap1_on_Mgalo_hap2	VITVvi_vMgal_v1.0.hap2.chr14.ver1.0.g500560	HEAT repeat-containing protein 5B isoform X2
VITVvi_vMgal_v1.0.hap2.chr14	21729951	21729952	1	SNP	Mgalo_hap1_on_Mgalo_hap2	VITVvi_vMgal_v1.0.hap2.chr14.ver1.0.g500560	HEAT repeat-containing protein 5B isoform X2
VITVvi_vMgal_v1.0.hap2.chr14	21729951	21729952	1	SNP	Mgalo_hap1_on_Mgalo_hap2	VITVvi_vMgal_v1.0.hap2.chr14.ver1.0.g500560	HEAT repeat-containing protein 5B isoform X2
VITVvi_vMgal_v1.0.hap2.chr14	21730491	21730492	1	INS	Mgalo_hap1_on_Mgalo_hap2	VITVvi_vMgal_v1.0.hap2.chr14.ver1.0.g500560	HEAT repeat-containing protein 5B isoform X2
VITVvi_vMgal_v1.0.hap2.chr14	21730759	21730760	1	SNP	Mgalo_hap1_on_Mgalo_hap2	VITVvi_vMgal_v1.0.hap2.chr14.ver1.0.g500560	HEAT repeat-containing protein 5B isoform X2
VITVvi_vMgal_v1.0.hap2.chr14	21730923	21730924	1	SNP	Mgalo_hap1_on_Mgalo_hap2	VITVvi_vMgal_v1.0.hap2.chr14.ver1.0.g500560	HEAT repeat-containing protein 5B isoform X2
VITVvi_vMgal_v1.0.hap2.chr14	21730970	21730971	1	SNP	Mgalo_hap1_on_Mgalo_hap2	VITVvi_vMgal_v1.0.hap2.chr14.ver1.0.g500560	HEAT repeat-containing protein 5B isoform X2
VITVvi_vMgal_v1.0.hap2.chr14	21731116	21731117	1	SNP	Mgalo_hap1_on_Mgalo_hap2	VITVvi_vMgal_v1.0.hap2.chr14.ver1.0.g500560	HEAT repeat-containing protein 5B isoform X2
VITVvi_vMgal_v1.0.hap2.chr14	21731150	21731151	1	SNP	Mgalo_hap1_on_Mgalo_hap2	VITVvi_vMgal_v1.0.hap2.chr14.ver1.0.g500560	HEAT repeat-containing protein 5B isoform X2
VITVvi_vMgal_v1.0.hap2.chr14	21731170	21731171	1	SNP	Mgalo_hap1_on_Mgalo_hap2	VITVvi_vMgal_v1.0.hap2.chr14.ver1.0.g500560	HEAT repeat-containing protein 5B isoform X2
VITVvi_vMgal_v1.0.hap2.chr14	21731223	21731224	1	SNP	Mgalo_hap1_on_Mgalo_hap2	VITVvi_vMgal_v1.0.hap2.chr14.ver1.0.g500560	HEAT repeat-containing protein 5B isoform X2
VITVvi_vMgal_v1.0.hap2.chr14	21731302	21731303	1	SNP	Mgalo_hap1_on_Mgalo_hap2	VITVvi_vMgal_v1.0.hap2.chr14.ver1.0.g500560	HEAT repeat-containing protein 5B isoform X2
VITVvi_vMgal_v1.0.hap2.chr14	21731394	21731395	1	SNP	Mgalo_hap1_on_Mgalo_hap2	VITVvi_vMgal_v1.0.hap2.chr14.ver1.0.g500560	HEAT repeat-containing protein 5B isoform X2
VITVvi_vMgal_v1.0.hap2.chr14	21731537	21731538	1	SNP	Mgalo_hap1_on_Mgalo_hap2	VITVvi_vMgal_v1.0.hap2.chr14.ver1.0.g500560	HEAT repeat-containing protein 5B isoform X2
VITVvi_vMgal_v1.0.hap2.chr14	21731562	21731563	1	SNP	Mgalo_hap1_on_Mgalo_hap2	VITVvi_vMgal_v1.0.hap2.chr14.ver1.0.g500560	HEAT repeat-containing protein 5B isoform X2
VITVvi_vMgal_v1.0.hap2.chr14	21731590	21731591	1	SNP	Mgalo_hap1_on_Mgalo_hap2	VITVvi_vMgal_v1.0.hap2.chr14.ver1.0.g500560	HEAT repeat-containing protein 5B isoform X2
VITVvi_vMgal_v1.0.hap2.chr14	21731616	21731617	1	SNP	Mgalo_hap1_on_Mgalo_hap2	VITVvi_vMgal_v1.0.hap2.chr14.ver1.0.g500560	HEAT repeat-containing protein 5B isoform X2
VITVvi_vMgal_v1.0.hap2.chr14	21731624	21731625	1	SNP	Mgalo_hap1_on_Mgalo_hap2	VITVvi_vMgal_v1.0.hap2.chr14.ver1.0.g500560	HEAT repeat-containing protein 5B isoform X2
VITVvi_vMgal_v1.0.hap2.chr14	21731905	21731906	1	SNP	Mgalo_hap1_on_Mgalo_hap2	VITVvi_vMgal_v1.0.hap2.chr14.ver1.0.g500560	HEAT repeat-containing protein 5B isoform X2
VITVvi_vMgal_v1.0.hap2.chr14	21732109	21732110	1	SNP	Mgalo_hap1_on_Mgalo_hap2	VITVvi_vMgal_v1.0.hap2.chr14.ver1.0.g500560	HEAT repeat-containing protein 5B isoform X2
VITVvi_vMgal_v1.0.hap2.chr14	21732399	21732400	1	SNP	Mgalo_hap1_on_Mgalo_hap2	VITVvi_vMgal_v1.0.hap2.chr14.ver1.0.g500560	HEAT repeat-containing protein 5B isoform X2
VITVvi_vMgal_v1.0.hap2.chr14	21732486	21732487	1	SNP	Mgalo_hap1_on_Mgalo_hap2	VITVvi_vMgal_v1.0.hap2.chr14.ver1.0.g500560	HEAT repeat-containing protein 5B isoform X2
VITVvi_vMgal_v1.0.hap2.chr14	21732625	21732626	1	SNP	Mgalo_hap1_on_Mgalo_hap2	VITVvi_vMgal_v1.0.hap2.chr14.ver1.0.g500560	HEAT repeat-containing protein 5B isoform X2
VITVvi_vMgal_v1.0.hap2.chr14	21732629	21732630	1	SNP	Mgalo_hap1_on_Mgalo_hap2	VITVvi_vMgal_v1.0.hap2.chr14.ver1.0.g500560	HEAT repeat-containing protein 5B isoform X2
VITVvi_vMgal_v1.0.hap2.chr14	21732647	21732648	1	SNP	Mgalo_hap1_on_Mgalo_hap2	VITVvi_vMgal_v1.0.hap2.chr14.ver1.0.g500560	HEAT repeat-containing protein 5B isoform X2
VITVvi_vMgal_v1.0.hap2.chr14	21732659	21732660	1	SNP	Mgalo_hap1_on_Mgalo_hap2	VITVvi_vMgal_v1.0.hap2.chr14.ver1.0.g500560	HEAT repeat-containing protein 5B isoform X2
VITVvi_vMgal_v1.0.hap2.chr14	21732764	21732765	1	SNP	Mgalo_hap1_on_Mgalo_hap2	VITVvi_vMgal_v1.0.hap2.chr14.ver1.0.g500560	HEAT repeat-containing protein 5B isoform X2
VITVvi_vMgal_v1.0.hap2.chr14	21733082	21733086	4	DEL	Mgalo_hap1_on_Mgalo_hap2	VITVvi_vMgal_v1.0.hap2.chr14.ver1.0.g500560	HEAT repeat-containing protein 5B isoform X2
VITVvi_vMgal_v1.0.hap2.chr14	21733491	21733492	1	SNP	Mgalo_hap1_on_Mgalo_hap2	VITVvi_vMgal_v1.0.hap2.chr14.ver1.0.g500560	HEAT repeat-containing protein 5B isoform X2
VITVvi_vMgal_v1.0.hap2.chr14	21733703	21733704	1	SNP	Mgalo_hap1_on_Mgalo_hap2	VITVvi_vMgal_v1.0.hap2.chr14.ver1.0.g500560	HEAT repeat-containing protein 5B isoform X2
VITVvi_vMgal_v1.0.hap2.chr14	21733714	21733715	1	SNP	Mgalo_hap1_on_Mgalo_hap2	VITVvi_vMgal_v1.0.hap2.chr14.ver1.0.g500560	HEAT repeat-containing protein 5B isoform X2
VITVvi_vMgal_v1.0.hap2.chr14	21734083	21734084	1	SNP	Mgalo_hap1_on_Mgalo_hap2	VITVvi_vMgal_v1.0.hap2.chr14.ver1.0.g500560	HEAT repeat-containing protein 5B isoform X2
VITVvi_vMgal_v1.0.hap2.chr14	21734134	21734136	2	DEL	Mgalo_hap1_on_Mgalo_hap2	VITVvi_vMgal_v1.0.hap2.chr14.ver1.0.g500560	HEAT repeat-containing protein 5B isoform X2
VITVvi_vMgal_v1.0.hap2.chr14	21734138	21734139	1	SNP	Mgalo_hap1_on_Mgalo_hap2	VITVvi_vMgal_v1.0.hap2.chr14.ver1.0.g500560	HEAT repeat-containing protein 5B isoform X2
VITVvi_vMgal_v1.0.hap2.chr14	21734179	21734180	1	SNP	Mgalo_hap1_on_Mgalo_hap2	VITVvi_vMgal_v1.0.hap2.chr14.ver1.0.g500560	HEAT repeat-containing protein 5B isoform X2
VITVvi_vMgal_v1.0.hap2.chr14	21734266	21734267	1	SNP	Mgalo_hap1_on_Mgalo_hap2	VITVvi_vMgal_v1.0.hap2.chr14.ver1.0.g500560	HEAT repeat-containing protein 5B isoform X2
VITVvi_vMgal_v1.0.hap2.chr14	21734333	21734334	1	SNP	Mgalo_hap1_on_Mgalo_hap2	VITVvi_vMgal_v1.0.hap2.chr14.ver1.0.g500560	HEAT repeat-containing protein 5B isoform X2
VITVvi_vMgal_v1.0.hap2.chr14	21734470	21734471	1	SNP	Mgalo_hap1_on_Mgalo_hap2	VITVvi_vMgal_v1.0.hap2.chr14.ver1.0.g500560	HEAT repeat-containing protein 5B isoform X2
VITVvi_vMgal_v1.0.hap2.chr14	21734807	21734808	1	SNP	Mgalo_hap1_on_Mgalo_hap2	VITVvi_vMgal_v1.0.hap2.chr14.ver1.0.g500560	HEAT repeat-containing protein 5B isoform X2
VITVvi_vMgal_v1.0.hap2.chr14	21734843	21734844	1	SNP	Mgalo_hap1_on_Mgalo_hap2	VITVvi_vMgal_v1.0.hap2.chr14.ver1.0.g500560	HEAT repeat-containing protein 5B isoform X2
VITVvi_vMgal_v1.0.hap2.chr14	21734953	21734954	1	SNP	Mgalo_hap1_on_Mgalo_hap2	VITVvi_vMgal_v1.0.hap2.chr14.ver1.0.g500560	HEAT repeat-containing protein 5B isoform X2
VITVvi_vMgal_v1.0.hap2.chr14	21734974	21734975	1	SNP	Mgalo_hap1_on_Mgalo_hap2	VITVvi_vMgal_v1.0.hap2.chr14.ver1.0.g500560	HEAT repeat-containing protein 5B isoform X2
VITVvi_vMgal_v1.0.hap2.chr14	21735190	21735205	15	DEL	Mgalo_hap1_on_Mgalo_hap2	VITVvi_vMgal_v1.0.hap2.chr14.ver1.0.g500560	HEAT repeat-containing protein 5B isoform X2
VITVvi_vMgal_v1.0.hap2.chr14	21735511	21735512	1	SNP	Mgalo_hap1_on_Mgalo_hap2	VITVvi_vMgal_v1.0.hap2.chr14.ver1.0.g500560	HEAT repeat-containing protein 5B isoform X2
VITVvi_vMgal_v1.0.hap2.chr14	21735657	21735658	1	INS	Mgalo_hap1_on_Mgalo_hap2	VITVvi_vMgal_v1.0.hap2.chr14.ver1.0.g500560	HEAT repeat-containing protein 5B isoform X2
VITVvi_vMgal_v1.0.hap2.chr14	21735696	21735697	1	SNP	Mgalo_hap1_on_Mgalo_hap2	VITVvi_vMgal_v1.0.hap2.chr14.ver1.0.g500560	HEAT repeat-containing protein 5B isoform X2
VITVvi_vMgal_v1.0.hap2.chr14	21735884	21735885	1	SNP	Mgalo_hap1_on_Mgalo_hap2	VITVvi_vMgal_v1.0.hap2.chr14.ver1.0.g500560	HEAT repeat-containing protein 5B isoform X2
VITVvi_vMgal_v1.0.hap2.chr14	21735905	21735906	1	SNP	Mgalo_hap1_on_Mgalo_hap2	VITVvi_vMgal_v1.0.hap2.chr14.ver1.0.g500560	HEAT repeat-containing protein 5B isoform X2
VITVvi_vMgal_v1.0.hap2.chr14	21735972	21735973	1	SNP	Mgalo_hap1_on_Mgalo_hap2	VITVvi_vMgal_v1.0.hap2.chr14.ver1.0.g500560	HEAT repeat-containing protein 5B isoform X2
VITVvi_vMgal_v1.0.hap2.chr14	21736130	21736131	1	SNP	Mgalo_hap1_on_Mgalo_hap2	VITVvi_vMgal_v1.0.hap2.chr14.ver1.0.g500560	HEAT repeat-containing protein 5B isoform X2
VITVvi_vMgal_v1.0.hap2.chr14	21736161	21736162	1	SNP	Mgalo_hap1_on_Mgalo_hap2	VITVvi_vMgal_v1.0.hap2.chr14.ver1.0.g500560	HEAT repeat-containing protein 5B isoform X2
VITVvi_vMgal_v1.0.hap2.chr14	21736171	21736172	1	SNP	Mgalo_hap1_on_Mgalo_hap2	VITVvi_vMgal_v1.0.hap2.chr14.ver1.0.g500560	HEAT repeat-containing protein 5B isoform X2
VITVvi_vMgal_v1.0.hap2.chr14	21736477	21736478	1	SNP	Mgalo_hap1_on_Mgalo_hap2	VITVvi_vMgal_v1.0.hap2.chr14.ver1.0.g500560	HEAT repeat-containing protein 5B isoform X2
VITVvi_vMgal_v1.0.hap2.chr14	21736528	21736530	2	DEL	Mgalo_hap1_on_Mgalo_hap2	VITVvi_vMgal_v1.0.hap2.chr14.ver1.0.g500560	HEAT repeat-containing protein 5B isoform X2
VITVvi_vMgal_v1.0.hap2.chr14	21736651	21736653	2	DEL	Mgalo_hap1_on_Mgalo_hap2	VITVvi_vMgal_v1.0.hap2.chr14.ver1.0.g500560	HEAT repeat-containing protein 5B isoform X2
VITVvi_vMgal_v1.0.hap2.chr14	21736807	21736808	1	INS	Mgalo_hap1_on_Mgalo_hap2	VITVvi_vMgal_v1.0.hap2.chr14.ver1.0.g500560	HEAT repeat-containing protein 5B isoform X2
VITVvi_vMgal_v1.0.hap2.chr14	21736974	21736975	1	SNP	Mgalo_hap1_on_Mgalo_hap2	VITVvi_vMgal_v1.0.hap2.chr14.ver1.0.g500560	HEAT repeat-containing protein 5B isoform X2
VITVvi_vMgal_v1.0.hap2.chr14	21737364	21737365	1	SNP	Mgalo_hap1_on_Mgalo_hap2	VITVvi_vMgal_v1.0.hap2.chr14.ver1.0.g500560	HEAT repeat-containing protein 5B isoform X2
VITVvi_vMgal_v1.0.hap2.chr14	21737489	21737490	1	SNP	Mgalo_hap1_on_Mgalo_hap2	VITVvi_vMgal_v1.0.hap2.chr14.ver1.0.g500560	HEAT repeat-containing protein 5B isoform X2
VITVvi_vMgal_v1.0.hap2.chr14	21737804	21737805	1	SNP	Mgalo_hap1_on_Mgalo_hap2	VITVvi_vMgal_v1.0.hap2.chr14.ver1.0.g500560	HEAT repeat-containing protein 5B isoform X2
VITVvi_vMgal_v1.0.hap2.chr14	21737908	21737909	1	SNP	Mgalo_hap1_on_Mgalo_hap2	VITVvi_vMgal_v1.0.hap2.chr14.ver1.0.g500560	HEAT repeat-containing protein 5B isoform X2
VITVvi_vMgal_v1.0.hap2.chr14	21738251	21740661	2410	DUP	Mgalo_hap1_on_Mgalo_hap2	VITVvi_vMgal_v1.0.hap2.chr14.ver1.0.g500560	HEAT repeat-containing protein 5B isoform X2
VITVvi_vMgal_v1.0.hap2.chr14	21740776	21741254	478	DUP	Mgalo_hap1_on_Mgalo_hap2	VITVvi_vMgal_v1.0.hap2.chr14.ver1.0.g500560	HEAT repeat-containing protein 5B isoform X2
VITVvi_vMgal_v1.0.hap2.chr14	21741993	21741994	1	SNP	Mgalo_hap1_on_Mgalo_hap2	VITVvi_vMgal_v1.0.hap2.chr14.ver1.0.g500560	HEAT repeat-containing protein 5B isoform X2
VITVvi_vMgal_v1.0.hap2.chr14	21696676	21696677	1	SNP	PN40024v4_vs_Mg-hap1	VITVvi_vMgal_v1.0.hap2.chr14.ver1.0.g500560	HEAT repeat-containing protein 5B isoform X2
VITVvi_vMgal_v1.0.hap2.chr14	21697329	21697330	1	SNP	PN40024v4_vs_Mg-hap1	VITVvi_vMgal_v1.0.hap2.chr14.ver1.0.g500560	HEAT repeat-containing protein 5B isoform X2
VITVvi_vMgal_v1.0.hap2.chr14	21697800	21697819	19	DEL	PN40024v4_vs_Mg-hap1	VITVvi_vMgal_v1.0.hap2.chr14.ver1.0.g500560	HEAT repeat-containing protein 5B isoform X2
VITVvi_vMgal_v1.0.hap2.chr14	21697932	21697934	2	DEL	PN40024v4_vs_Mg-hap1	VITVvi_vMgal_v1.0.hap2.chr14.ver1.0.g500560	HEAT repeat-containing protein 5B isoform X2
VITVvi_vMgal_v1.0.hap2.chr14	21698108	21698109	1	SNP	PN40024v4_vs_Mg-hap1	VITVvi_vMgal_v1.0.hap2.chr14.ver1.0.g500560	HEAT repeat-containing protein 5B isoform X2
VITVvi_vMgal_v1.0.hap2.chr14	21698392	21698393	1	SNP	PN40024v4_vs_Mg-hap1	VITVvi_vMgal_v1.0.hap2.chr14.ver1.0.g500560	HEAT repeat-containing protein 5B isoform X2
VITVvi_vMgal_v1.0.hap2.chr14	21698876	21698877	1	SNP	PN40024v4_vs_Mg-hap1	VITVvi_vMgal_v1.0.hap2.chr14.ver1.0.g500560	HEAT repeat-containing protein 5B isoform X2
VITVvi_vMgal_v1.0.hap2.chr14	21699163	21699164	1	SNP	PN40024v4_vs_Mg-hap1	VITVvi_vMgal_v1.0.hap2.chr14.ver1.0.g500560	HEAT repeat-containing protein 5B isoform X2
VITVvi_vMgal_v1.0.hap2.chr14	21699283	21699284	1	SNP	PN40024v4_vs_Mg-hap1	VITVvi_vMgal_v1.0.hap2.chr14.ver1.0.g500560	HEAT repeat-containing protein 5B isoform X2
VITVvi_vMgal_v1.0.hap2.chr14	21699387	21699388	1	SNP	PN40024v4_vs_Mg-hap1	VITVvi_vMgal_v1.0.hap2.chr14.ver1.0.g500560	HEAT repeat-containing protein 5B isoform X2
VITVvi_vMgal_v1.0.hap2.chr14	21700206	21700207	1	SNP	PN40024v4_vs_Mg-hap1	VITVvi_vMgal_v1.0.hap2.chr14.ver1.0.g500560	HEAT repeat-containing protein 5B isoform X2
VITVvi_vMgal_v1.0.hap2.chr14	21700382	21700384	2	DEL	PN40024v4_vs_Mg-hap1	VITVvi_vMgal_v1.0.hap2.chr14.ver1.0.g500560	HEAT repeat-containing protein 5B isoform X2
VITVvi_vMgal_v1.0.hap2.chr14	21700417	21700418	1	SNP	PN40024v4_vs_Mg-hap1	VITVvi_vMgal_v1.0.hap2.chr14.ver1.0.g500560	HEAT repeat-containing protein 5B isoform X2
VITVvi_vMgal_v1.0.hap2.chr14	21700684	21700685	1	SNP	PN40024v4_vs_Mg-hap1	VITVvi_vMgal_v1.0.hap2.chr14.ver1.0.g500560	HEAT repeat-containing protein 5B isoform X2
VITVvi_vMgal_v1.0.hap2.chr14	21700861	21700862	1	SNP	PN40024v4_vs_Mg-hap1	VITVvi_vMgal_v1.0.hap2.chr14.ver1.0.g500560	HEAT repeat-containing protein 5B isoform X2
VITVvi_vMgal_v1.0.hap2.chr14	21700984	21700985	1	SNP	PN40024v4_vs_Mg-hap1	VITVvi_vMgal_v1.0.hap2.chr14.ver1.0.g500560	HEAT repeat-containing protein 5B isoform X2
VITVvi_vMgal_v1.0.hap2.chr14	21700985	21700986	1	SNP	PN40024v4_vs_Mg-hap1	VITVvi_vMgal_v1.0.hap2.chr14.ver1.0.g500560	HEAT repeat-containing protein 5B isoform X2
VITVvi_vMgal_v1.0.hap2.chr14	21701006	21701007	1	SNP	PN40024v4_vs_Mg-hap1	VITVvi_vMgal_v1.0.hap2.chr14.ver1.0.g500560	HEAT repeat-containing protein 5B isoform X2
VITVvi_vMgal_v1.0.hap2.chr14	21701373	21701388	15	DEL	PN40024v4_vs_Mg-hap1	VITVvi_vMgal_v1.0.hap2.chr14.ver1.0.g500560	HEAT repeat-containing protein 5B isoform X2
VITVvi_vMgal_v1.0.hap2.chr14	21701389	21701390	1	SNP	PN40024v4_vs_Mg-hap1	VITVvi_vMgal_v1.0.hap2.chr14.ver1.0.g500560	HEAT repeat-containing protein 5B isoform X2
VITVvi_vMgal_v1.0.hap2.chr14	21701744	21701745	1	SNP	PN40024v4_vs_Mg-hap1	VITVvi_vMgal_v1.0.hap2.chr14.ver1.0.g500560	HEAT repeat-containing protein 5B isoform X2
VITVvi_vMgal_v1.0.hap2.chr14	21701878	21701879	1	SNP	PN40024v4_vs_Mg-hap1	VITVvi_vMgal_v1.0.hap2.chr14.ver1.0.g500560	HEAT repeat-containing protein 5B isoform X2
VITVvi_vMgal_v1.0.hap2.chr14	21702268	21702269	1	SNP	PN40024v4_vs_Mg-hap1	VITVvi_vMgal_v1.0.hap2.chr14.ver1.0.g500560	HEAT repeat-containing protein 5B isoform X2
VITVvi_vMgal_v1.0.hap2.chr14	21702288	21702289	1	SNP	PN40024v4_vs_Mg-hap1	VITVvi_vMgal_v1.0.hap2.chr14.ver1.0.g500560	HEAT repeat-containing protein 5B isoform X2
VITVvi_vMgal_v1.0.hap2.chr14	21702603	21702604	1	SNP	PN40024v4_vs_Mg-hap1	VITVvi_vMgal_v1.0.hap2.chr14.ver1.0.g500560	HEAT repeat-containing protein 5B isoform X2
VITVvi_vMgal_v1.0.hap2.chr14	21702755	21702756	1	SNP	PN40024v4_vs_Mg-hap1	VITVvi_vMgal_v1.0.hap2.chr14.ver1.0.g500560	HEAT repeat-containing protein 5B isoform X2
VITVvi_vMgal_v1.0.hap2.chr14	21702757	21702758	1	SNP	PN40024v4_vs_Mg-hap1	VITVvi_vMgal_v1.0.hap2.chr14.ver1.0.g500560	HEAT repeat-containing protein 5B isoform X2
VITVvi_vMgal_v1.0.hap2.chr14	21703007	21703008	1	SNP	PN40024v4_vs_Mg-hap1	VITVvi_vMgal_v1.0.hap2.chr14.ver1.0.g500560	HEAT repeat-containing protein 5B isoform X2
VITVvi_vMgal_v1.0.hap2.chr14	21703274	21703275	1	SNP	PN40024v4_vs_Mg-hap1	VITVvi_vMgal_v1.0.hap2.chr14.ver1.0.g500560	HEAT repeat-containing protein 5B isoform X2
VITVvi_vMgal_v1.0.hap2.chr14	21703301	21703302	1	SNP	PN40024v4_vs_Mg-hap1	VITVvi_vMgal_v1.0.hap2.chr14.ver1.0.g500560	HEAT repeat-containing protein 5B isoform X2
VITVvi_vMgal_v1.0.hap2.chr14	21703372	21703373	1	SNP	PN40024v4_vs_Mg-hap1	VITVvi_vMgal_v1.0.hap2.chr14.ver1.0.g500560	HEAT repeat-containing protein 5B isoform X2
VITVvi_vMgal_v1.0.hap2.chr14	21703519	21703520	1	SNP	PN40024v4_vs_Mg-hap1	VITVvi_vMgal_v1.0.hap2.chr14.ver1.0.g500560	HEAT repeat-containing protein 5B isoform X2
VITVvi_vMgal_v1.0.hap2.chr14	21703725	21703726	1	SNP	PN40024v4_vs_Mg-hap1	VITVvi_vMgal_v1.0.hap2.chr14.ver1.0.g500560	HEAT repeat-containing protein 5B isoform X2
VITVvi_vMgal_v1.0.hap2.chr14	21703748	21703843	95	CID	PN40024v4_vs_Mg-hap1	VITVvi_vMgal_v1.0.hap2.chr14.ver1.0.g500560	HEAT repeat-containing protein 5B isoform X2
VITVvi_vMgal_v1.0.hap2.chr14	21704024	21704025	1	SNP	PN40024v4_vs_Mg-hap1	VITVvi_vMgal_v1.0.hap2.chr14.ver1.0.g500560	HEAT repeat-containing protein 5B isoform X2
VITVvi_vMgal_v1.0.hap2.chr14	21704041	21704042	1	SNP	PN40024v4_vs_Mg-hap1	VITVvi_vMgal_v1.0.hap2.chr14.ver1.0.g500560	HEAT repeat-containing protein 5B isoform X2
VITVvi_vMgal_v1.0.hap2.chr14	21704188	21704189	1	SNP	PN40024v4_vs_Mg-hap1	VITVvi_vMgal_v1.0.hap2.chr14.ver1.0.g500560	HEAT repeat-containing protein 5B isoform X2
VITVvi_vMgal_v1.0.hap2.chr14	21704356	21704357	1	SNP	PN40024v4_vs_Mg-hap1	VITVvi_vMgal_v1.0.hap2.chr14.ver1.0.g500560	HEAT repeat-containing protein 5B isoform X2
VITVvi_vMgal_v1.0.hap2.chr14	21704358	21704359	1	SNP	PN40024v4_vs_Mg-hap1	VITVvi_vMgal_v1.0.hap2.chr14.ver1.0.g500560	HEAT repeat-containing protein 5B isoform X2
VITVvi_vMgal_v1.0.hap2.chr14	21704378	21704379	1	SNP	PN40024v4_vs_Mg-hap1	VITVvi_vMgal_v1.0.hap2.chr14.ver1.0.g500560	HEAT repeat-containing protein 5B isoform X2
VITVvi_vMgal_v1.0.hap2.chr14	21704379	21704380	1	SNP	PN40024v4_vs_Mg-hap1	VITVvi_vMgal_v1.0.hap2.chr14.ver1.0.g500560	HEAT repeat-containing protein 5B isoform X2
VITVvi_vMgal_v1.0.hap2.chr14	21704461	21704462	1	INS	PN40024v4_vs_Mg-hap1	VITVvi_vMgal_v1.0.hap2.chr14.ver1.0.g500560	HEAT repeat-containing protein 5B isoform X2
VITVvi_vMgal_v1.0.hap2.chr14	21704463	21704464	1	INS	PN40024v4_vs_Mg-hap1	VITVvi_vMgal_v1.0.hap2.chr14.ver1.0.g500560	HEAT repeat-containing protein 5B isoform X2
VITVvi_vMgal_v1.0.hap2.chr14	21704466	21704467	1	SNP	PN40024v4_vs_Mg-hap1	VITVvi_vMgal_v1.0.hap2.chr14.ver1.0.g500560	HEAT repeat-containing protein 5B isoform X2
VITVvi_vMgal_v1.0.hap2.chr14	21704468	21704469	1	INS	PN40024v4_vs_Mg-hap1	VITVvi_vMgal_v1.0.hap2.chr14.ver1.0.g500560	HEAT repeat-containing protein 5B isoform X2
VITVvi_vMgal_v1.0.hap2.chr14	21704472	21704473	1	SNP	PN40024v4_vs_Mg-hap1	VITVvi_vMgal_v1.0.hap2.chr14.ver1.0.g500560	HEAT repeat-containing protein 5B isoform X2
VITVvi_vMgal_v1.0.hap2.chr14	21704677	21704678	1	SNP	PN40024v4_vs_Mg-hap1	VITVvi_vMgal_v1.0.hap2.chr14.ver1.0.g500560	HEAT repeat-containing protein 5B isoform X2
VITVvi_vMgal_v1.0.hap2.chr14	21704930	21704931	1	SNP	PN40024v4_vs_Mg-hap1	VITVvi_vMgal_v1.0.hap2.chr14.ver1.0.g500560	HEAT repeat-containing protein 5B isoform X2
VITVvi_vMgal_v1.0.hap2.chr14	21705045	21705046	1	SNP	PN40024v4_vs_Mg-hap1	VITVvi_vMgal_v1.0.hap2.chr14.ver1.0.g500560	HEAT repeat-containing protein 5B isoform X2
VITVvi_vMgal_v1.0.hap2.chr14	21705053	21705054	1	SNP	PN40024v4_vs_Mg-hap1	VITVvi_vMgal_v1.0.hap2.chr14.ver1.0.g500560	HEAT repeat-containing protein 5B isoform X2
VITVvi_vMgal_v1.0.hap2.chr14	21705128	21705147	19	INS	PN40024v4_vs_Mg-hap1	VITVvi_vMgal_v1.0.hap2.chr14.ver1.0.g500560	HEAT repeat-containing protein 5B isoform X2
VITVvi_vMgal_v1.0.hap2.chr14	21705284	21705285	1	SNP	PN40024v4_vs_Mg-hap1	VITVvi_vMgal_v1.0.hap2.chr14.ver1.0.g500560	HEAT repeat-containing protein 5B isoform X2
VITVvi_vMgal_v1.0.hap2.chr14	21705311	21705312	1	SNP	PN40024v4_vs_Mg-hap1	VITVvi_vMgal_v1.0.hap2.chr14.ver1.0.g500560	HEAT repeat-containing protein 5B isoform X2
VITVvi_vMgal_v1.0.hap2.chr14	21705468	21705470	2	DEL	PN40024v4_vs_Mg-hap1	VITVvi_vMgal_v1.0.hap2.chr14.ver1.0.g500560	HEAT repeat-containing protein 5B isoform X2
VITVvi_vMgal_v1.0.hap2.chr14	21705520	21705521	1	SNP	PN40024v4_vs_Mg-hap1	VITVvi_vMgal_v1.0.hap2.chr14.ver1.0.g500560	HEAT repeat-containing protein 5B isoform X2
VITVvi_vMgal_v1.0.hap2.chr14	21705574	21705575	1	SNP	PN40024v4_vs_Mg-hap1	VITVvi_vMgal_v1.0.hap2.chr14.ver1.0.g500560	HEAT repeat-containing protein 5B isoform X2
VITVvi_vMgal_v1.0.hap2.chr14	21705682	21705683	1	SNP	PN40024v4_vs_Mg-hap1	VITVvi_vMgal_v1.0.hap2.chr14.ver1.0.g500560	HEAT repeat-containing protein 5B isoform X2
VITVvi_vMgal_v1.0.hap2.chr14	21705827	21705828	1	SNP	PN40024v4_vs_Mg-hap1	VITVvi_vMgal_v1.0.hap2.chr14.ver1.0.g500560	HEAT repeat-containing protein 5B isoform X2
VITVvi_vMgal_v1.0.hap2.chr14	21705861	21705862	1	SNP	PN40024v4_vs_Mg-hap1	VITVvi_vMgal_v1.0.hap2.chr14.ver1.0.g500560	HEAT repeat-containing protein 5B isoform X2
VITVvi_vMgal_v1.0.hap2.chr14	21705875	21705876	1	SNP	PN40024v4_vs_Mg-hap1	VITVvi_vMgal_v1.0.hap2.chr14.ver1.0.g500560	HEAT repeat-containing protein 5B isoform X2
VITVvi_vMgal_v1.0.hap2.chr14	21705951	21705952	1	SNP	PN40024v4_vs_Mg-hap1	VITVvi_vMgal_v1.0.hap2.chr14.ver1.0.g500560	HEAT repeat-containing protein 5B isoform X2
VITVvi_vMgal_v1.0.hap2.chr14	21706163	21706164	1	SNP	PN40024v4_vs_Mg-hap1	VITVvi_vMgal_v1.0.hap2.chr14.ver1.0.g500560	HEAT repeat-containing protein 5B isoform X2
VITVvi_vMgal_v1.0.hap2.chr14	21706213	21706214	1	SNP	PN40024v4_vs_Mg-hap1	VITVvi_vMgal_v1.0.hap2.chr14.ver1.0.g500560	HEAT repeat-containing protein 5B isoform X2
VITVvi_vMgal_v1.0.hap2.chr14	21706268	21706269	1	SNP	PN40024v4_vs_Mg-hap1	VITVvi_vMgal_v1.0.hap2.chr14.ver1.0.g500560	HEAT repeat-containing protein 5B isoform X2
VITVvi_vMgal_v1.0.hap2.chr14	21706377	21706871	494	CID	PN40024v4_vs_Mg-hap1	VITVvi_vMgal_v1.0.hap2.chr14.ver1.0.g500560	HEAT repeat-containing protein 5B isoform X2
VITVvi_vMgal_v1.0.hap2.chr14	21707195	21707196	1	SNP	PN40024v4_vs_Mg-hap1	VITVvi_vMgal_v1.0.hap2.chr14.ver1.0.g500560	HEAT repeat-containing protein 5B isoform X2
VITVvi_vMgal_v1.0.hap2.chr14	21707243	21707244	1	SNP	PN40024v4_vs_Mg-hap1	VITVvi_vMgal_v1.0.hap2.chr14.ver1.0.g500560	HEAT repeat-containing protein 5B isoform X2
VITVvi_vMgal_v1.0.hap2.chr14	21707307	21707308	1	SNP	PN40024v4_vs_Mg-hap1	VITVvi_vMgal_v1.0.hap2.chr14.ver1.0.g500560	HEAT repeat-containing protein 5B isoform X2
VITVvi_vMgal_v1.0.hap2.chr14	21707312	21707313	1	SNP	PN40024v4_vs_Mg-hap1	VITVvi_vMgal_v1.0.hap2.chr14.ver1.0.g500560	HEAT repeat-containing protein 5B isoform X2
VITVvi_vMgal_v1.0.hap2.chr14	21707760	21707761	1	SNP	PN40024v4_vs_Mg-hap1	VITVvi_vMgal_v1.0.hap2.chr14.ver1.0.g500560	HEAT repeat-containing protein 5B isoform X2
VITVvi_vMgal_v1.0.hap2.chr14	21707766	21707767	1	SNP	PN40024v4_vs_Mg-hap1	VITVvi_vMgal_v1.0.hap2.chr14.ver1.0.g500560	HEAT repeat-containing protein 5B isoform X2
VITVvi_vMgal_v1.0.hap2.chr14	21707849	21707850	1	SNP	PN40024v4_vs_Mg-hap1	VITVvi_vMgal_v1.0.hap2.chr14.ver1.0.g500560	HEAT repeat-containing protein 5B isoform X2
VITVvi_vMgal_v1.0.hap2.chr14	21708064	21708065	1	SNP	PN40024v4_vs_Mg-hap1	VITVvi_vMgal_v1.0.hap2.chr14.ver1.0.g500560	HEAT repeat-containing protein 5B isoform X2
VITVvi_vMgal_v1.0.hap2.chr14	21708164	21708165	1	SNP	PN40024v4_vs_Mg-hap1	VITVvi_vMgal_v1.0.hap2.chr14.ver1.0.g500560	HEAT repeat-containing protein 5B isoform X2
VITVvi_vMgal_v1.0.hap2.chr14	21708355	21708356	1	SNP	PN40024v4_vs_Mg-hap1	VITVvi_vMgal_v1.0.hap2.chr14.ver1.0.g500560	HEAT repeat-containing protein 5B isoform X2
VITVvi_vMgal_v1.0.hap2.chr14	21708444	21708445	1	SNP	PN40024v4_vs_Mg-hap1	VITVvi_vMgal_v1.0.hap2.chr14.ver1.0.g500560	HEAT repeat-containing protein 5B isoform X2
VITVvi_vMgal_v1.0.hap2.chr14	21708487	21708488	1	SNP	PN40024v4_vs_Mg-hap1	VITVvi_vMgal_v1.0.hap2.chr14.ver1.0.g500560	HEAT repeat-containing protein 5B isoform X2
VITVvi_vMgal_v1.0.hap2.chr14	21708512	21708513	1	SNP	PN40024v4_vs_Mg-hap1	VITVvi_vMgal_v1.0.hap2.chr14.ver1.0.g500560	HEAT repeat-containing protein 5B isoform X2
VITVvi_vMgal_v1.0.hap2.chr14	21708513	21708514	1	SNP	PN40024v4_vs_Mg-hap1	VITVvi_vMgal_v1.0.hap2.chr14.ver1.0.g500560	HEAT repeat-containing protein 5B isoform X2
VITVvi_vMgal_v1.0.hap2.chr14	21708786	21708787	1	SNP	PN40024v4_vs_Mg-hap1	VITVvi_vMgal_v1.0.hap2.chr14.ver1.0.g500560	HEAT repeat-containing protein 5B isoform X2
VITVvi_vMgal_v1.0.hap2.chr14	21709027	21709028	1	SNP	PN40024v4_vs_Mg-hap1	VITVvi_vMgal_v1.0.hap2.chr14.ver1.0.g500560	HEAT repeat-containing protein 5B isoform X2
VITVvi_vMgal_v1.0.hap2.chr14	21709213	21709214	1	SNP	PN40024v4_vs_Mg-hap1	VITVvi_vMgal_v1.0.hap2.chr14.ver1.0.g500560	HEAT repeat-containing protein 5B isoform X2
VITVvi_vMgal_v1.0.hap2.chr14	21709300	21709301	1	SNP	PN40024v4_vs_Mg-hap1	VITVvi_vMgal_v1.0.hap2.chr14.ver1.0.g500560	HEAT repeat-containing protein 5B isoform X2
VITVvi_vMgal_v1.0.hap2.chr14	21709444	21712428	2984	DUP	PN40024v4_vs_Mg-hap1	VITVvi_vMgal_v1.0.hap2.chr14.ver1.0.g500560	HEAT repeat-containing protein 5B isoform X2
VITVvi_vMgal_v1.0.hap2.chr14	21709450	21714488	5038	DUP	PN40024v4_vs_Mg-hap1	VITVvi_vMgal_v1.0.hap2.chr14.ver1.0.g500560	HEAT repeat-containing protein 5B isoform X2
VITVvi_vMgal_v1.0.hap2.chr14	21712540	21714966	2426	DUP	PN40024v4_vs_Mg-hap1	VITVvi_vMgal_v1.0.hap2.chr14.ver1.0.g500560	HEAT repeat-containing protein 5B isoform X2
VITVvi_vMgal_v1.0.hap2.chr14	21714991	21714992	1	SNP	PN40024v4_vs_Mg-hap1	VITVvi_vMgal_v1.0.hap2.chr14.ver1.0.g500560	HEAT repeat-containing protein 5B isoform X2
VITVvi_vMgal_v1.0.hap2.chr14	21715035	21715036	1	SNP	PN40024v4_vs_Mg-hap1	VITVvi_vMgal_v1.0.hap2.chr14.ver1.0.g500560	HEAT repeat-containing protein 5B isoform X2
VITVvi_vMgal_v1.0.hap2.chr14	21715130	21715131	1	INS	PN40024v4_vs_Mg-hap1	VITVvi_vMgal_v1.0.hap2.chr14.ver1.0.g500560	HEAT repeat-containing protein 5B isoform X2
VITVvi_vMgal_v1.0.hap2.chr14	21715233	21715234	1	SNP	PN40024v4_vs_Mg-hap1	VITVvi_vMgal_v1.0.hap2.chr14.ver1.0.g500560	HEAT repeat-containing protein 5B isoform X2
VITVvi_vMgal_v1.0.hap2.chr14	21715611	21715612	1	SNP	PN40024v4_vs_Mg-hap1	VITVvi_vMgal_v1.0.hap2.chr14.ver1.0.g500560	HEAT repeat-containing protein 5B isoform X2
VITVvi_vMgal_v1.0.hap2.chr14	21715874	21715875	1	SNP	PN40024v4_vs_Mg-hap1	VITVvi_vMgal_v1.0.hap2.chr14.ver1.0.g500560	HEAT repeat-containing protein 5B isoform X2
VITVvi_vMgal_v1.0.hap2.chr14	21715879	21715880	1	SNP	PN40024v4_vs_Mg-hap1	VITVvi_vMgal_v1.0.hap2.chr14.ver1.0.g500560	HEAT repeat-containing protein 5B isoform X2
VITVvi_vMgal_v1.0.hap2.chr14	21716181	21716200	19	DEL	PN40024v4_vs_Mg-hap1	VITVvi_vMgal_v1.0.hap2.chr14.ver1.0.g500560	HEAT repeat-containing protein 5B isoform X2
VITVvi_vMgal_v1.0.hap2.chr14	21716328	21716330	2	DEL	PN40024v4_vs_Mg-hap1	VITVvi_vMgal_v1.0.hap2.chr14.ver1.0.g500560	HEAT repeat-containing protein 5B isoform X2
VITVvi_vMgal_v1.0.hap2.chr14	21716358	21716359	1	SNP	PN40024v4_vs_Mg-hap1	VITVvi_vMgal_v1.0.hap2.chr14.ver1.0.g500560	HEAT repeat-containing protein 5B isoform X2
VITVvi_vMgal_v1.0.hap2.chr14	21716515	21716516	1	SNP	PN40024v4_vs_Mg-hap1	VITVvi_vMgal_v1.0.hap2.chr14.ver1.0.g500560	HEAT repeat-containing protein 5B isoform X2
VITVvi_vMgal_v1.0.hap2.chr14	21716644	21716645	1	SNP	PN40024v4_vs_Mg-hap1	VITVvi_vMgal_v1.0.hap2.chr14.ver1.0.g500560	HEAT repeat-containing protein 5B isoform X2
VITVvi_vMgal_v1.0.hap2.chr14	21716904	21716905	1	SNP	PN40024v4_vs_Mg-hap1	VITVvi_vMgal_v1.0.hap2.chr14.ver1.0.g500560	HEAT repeat-containing protein 5B isoform X2
VITVvi_vMgal_v1.0.hap2.chr14	21717034	21717048	14	DEL	PN40024v4_vs_Mg-hap1	VITVvi_vMgal_v1.0.hap2.chr14.ver1.0.g500560	HEAT repeat-containing protein 5B isoform X2
VITVvi_vMgal_v1.0.hap2.chr14	21717303	21717304	1	INS	PN40024v4_vs_Mg-hap1	VITVvi_vMgal_v1.0.hap2.chr14.ver1.0.g500560	HEAT repeat-containing protein 5B isoform X2
VITVvi_vMgal_v1.0.hap2.chr14	21717352	21717353	1	SNP	PN40024v4_vs_Mg-hap1	VITVvi_vMgal_v1.0.hap2.chr14.ver1.0.g500560	HEAT repeat-containing protein 5B isoform X2
VITVvi_vMgal_v1.0.hap2.chr14	21717763	21717764	1	SNP	PN40024v4_vs_Mg-hap1	VITVvi_vMgal_v1.0.hap2.chr14.ver1.0.g500560	HEAT repeat-containing protein 5B isoform X2
VITVvi_vMgal_v1.0.hap2.chr14	21717878	21717879	1	SNP	PN40024v4_vs_Mg-hap1	VITVvi_vMgal_v1.0.hap2.chr14.ver1.0.g500560	HEAT repeat-containing protein 5B isoform X2
VITVvi_vMgal_v1.0.hap2.chr14	21718047	21718048	1	SNP	PN40024v4_vs_Mg-hap1	VITVvi_vMgal_v1.0.hap2.chr14.ver1.0.g500560	HEAT repeat-containing protein 5B isoform X2
VITVvi_vMgal_v1.0.hap2.chr14	21718252	21718253	1	SNP	PN40024v4_vs_Mg-hap1	VITVvi_vMgal_v1.0.hap2.chr14.ver1.0.g500560	HEAT repeat-containing protein 5B isoform X2
VITVvi_vMgal_v1.0.hap2.chr14	21718514	21718516	2	DEL	PN40024v4_vs_Mg-hap1	VITVvi_vMgal_v1.0.hap2.chr14.ver1.0.g500560	HEAT repeat-containing protein 5B isoform X2
VITVvi_vMgal_v1.0.hap2.chr14	21718785	21718786	1	INS	PN40024v4_vs_Mg-hap1	VITVvi_vMgal_v1.0.hap2.chr14.ver1.0.g500560	HEAT repeat-containing protein 5B isoform X2
VITVvi_vMgal_v1.0.hap2.chr14	21718868	21718869	1	SNP	PN40024v4_vs_Mg-hap1	VITVvi_vMgal_v1.0.hap2.chr14.ver1.0.g500560	HEAT repeat-containing protein 5B isoform X2
VITVvi_vMgal_v1.0.hap2.chr14	21719113	21719116	3	DEL	PN40024v4_vs_Mg-hap1	VITVvi_vMgal_v1.0.hap2.chr14.ver1.0.g500560	HEAT repeat-containing protein 5B isoform X2
VITVvi_vMgal_v1.0.hap2.chr14	21719450	21719451	1	SNP	PN40024v4_vs_Mg-hap1	VITVvi_vMgal_v1.0.hap2.chr14.ver1.0.g500560	HEAT repeat-containing protein 5B isoform X2
VITVvi_vMgal_v1.0.hap2.chr14	21719659	21719660	1	SNP	PN40024v4_vs_Mg-hap1	VITVvi_vMgal_v1.0.hap2.chr14.ver1.0.g500560	HEAT repeat-containing protein 5B isoform X2
VITVvi_vMgal_v1.0.hap2.chr14	21719701	21719702	1	INS	PN40024v4_vs_Mg-hap1	VITVvi_vMgal_v1.0.hap2.chr14.ver1.0.g500560	HEAT repeat-containing protein 5B isoform X2
VITVvi_vMgal_v1.0.hap2.chr14	21719709	21719710	1	SNP	PN40024v4_vs_Mg-hap1	VITVvi_vMgal_v1.0.hap2.chr14.ver1.0.g500560	HEAT repeat-containing protein 5B isoform X2
VITVvi_vMgal_v1.0.hap2.chr14	21719776	21719777	1	SNP	PN40024v4_vs_Mg-hap1	VITVvi_vMgal_v1.0.hap2.chr14.ver1.0.g500560	HEAT repeat-containing protein 5B isoform X2
VITVvi_vMgal_v1.0.hap2.chr14	21719986	21719987	1	SNP	PN40024v4_vs_Mg-hap1	VITVvi_vMgal_v1.0.hap2.chr14.ver1.0.g500560	HEAT repeat-containing protein 5B isoform X2
VITVvi_vMgal_v1.0.hap2.chr14	21720064	21720065	1	SNP	PN40024v4_vs_Mg-hap1	VITVvi_vMgal_v1.0.hap2.chr14.ver1.0.g500560	HEAT repeat-containing protein 5B isoform X2
VITVvi_vMgal_v1.0.hap2.chr14	21720120	21720121	1	SNP	PN40024v4_vs_Mg-hap1	VITVvi_vMgal_v1.0.hap2.chr14.ver1.0.g500560	HEAT repeat-containing protein 5B isoform X2
VITVvi_vMgal_v1.0.hap2.chr14	21720454	21720483	29	DEL	PN40024v4_vs_Mg-hap1	VITVvi_vMgal_v1.0.hap2.chr14.ver1.0.g500560	HEAT repeat-containing protein 5B isoform X2
VITVvi_vMgal_v1.0.hap2.chr14	21720609	21720610	1	INS	PN40024v4_vs_Mg-hap1	VITVvi_vMgal_v1.0.hap2.chr14.ver1.0.g500560	HEAT repeat-containing protein 5B isoform X2
VITVvi_vMgal_v1.0.hap2.chr14	21720634	21720635	1	SNP	PN40024v4_vs_Mg-hap1	VITVvi_vMgal_v1.0.hap2.chr14.ver1.0.g500560	HEAT repeat-containing protein 5B isoform X2
VITVvi_vMgal_v1.0.hap2.chr14	21720660	21720661	1	SNP	PN40024v4_vs_Mg-hap1	VITVvi_vMgal_v1.0.hap2.chr14.ver1.0.g500560	HEAT repeat-containing protein 5B isoform X2
VITVvi_vMgal_v1.0.hap2.chr14	21720687	21720691	4	DEL	PN40024v4_vs_Mg-hap1	VITVvi_vMgal_v1.0.hap2.chr14.ver1.0.g500560	HEAT repeat-containing protein 5B isoform X2
VITVvi_vMgal_v1.0.hap2.chr14	21720719	21720720	1	INS	PN40024v4_vs_Mg-hap1	VITVvi_vMgal_v1.0.hap2.chr14.ver1.0.g500560	HEAT repeat-containing protein 5B isoform X2
VITVvi_vMgal_v1.0.hap2.chr14	21720809	21720811	2	DEL	PN40024v4_vs_Mg-hap1	VITVvi_vMgal_v1.0.hap2.chr14.ver1.0.g500560	HEAT repeat-containing protein 5B isoform X2
VITVvi_vMgal_v1.0.hap2.chr14	21720924	21720925	1	INS	PN40024v4_vs_Mg-hap1	VITVvi_vMgal_v1.0.hap2.chr14.ver1.0.g500560	HEAT repeat-containing protein 5B isoform X2
VITVvi_vMgal_v1.0.hap2.chr14	21721138	21721139	1	INS	PN40024v4_vs_Mg-hap1	VITVvi_vMgal_v1.0.hap2.chr14.ver1.0.g500560	HEAT repeat-containing protein 5B isoform X2
VITVvi_vMgal_v1.0.hap2.chr14	21721140	21721141	1	INS	PN40024v4_vs_Mg-hap1	VITVvi_vMgal_v1.0.hap2.chr14.ver1.0.g500560	HEAT repeat-containing protein 5B isoform X2
VITVvi_vMgal_v1.0.hap2.chr14	21721161	21721162	1	SNP	PN40024v4_vs_Mg-hap1	VITVvi_vMgal_v1.0.hap2.chr14.ver1.0.g500560	HEAT repeat-containing protein 5B isoform X2
VITVvi_vMgal_v1.0.hap2.chr14	21721170	21721171	1	SNP	PN40024v4_vs_Mg-hap1	VITVvi_vMgal_v1.0.hap2.chr14.ver1.0.g500560	HEAT repeat-containing protein 5B isoform X2
VITVvi_vMgal_v1.0.hap2.chr14	21721306	21721308	2	DEL	PN40024v4_vs_Mg-hap1	VITVvi_vMgal_v1.0.hap2.chr14.ver1.0.g500560	HEAT repeat-containing protein 5B isoform X2
VITVvi_vMgal_v1.0.hap2.chr14	21721422	21721423	1	SNP	PN40024v4_vs_Mg-hap1	VITVvi_vMgal_v1.0.hap2.chr14.ver1.0.g500560	HEAT repeat-containing protein 5B isoform X2
VITVvi_vMgal_v1.0.hap2.chr14	21721826	21721827	1	SNP	PN40024v4_vs_Mg-hap1	VITVvi_vMgal_v1.0.hap2.chr14.ver1.0.g500560	HEAT repeat-containing protein 5B isoform X2
VITVvi_vMgal_v1.0.hap2.chr14	21721867	21721868	1	INS	PN40024v4_vs_Mg-hap1	VITVvi_vMgal_v1.0.hap2.chr14.ver1.0.g500560	HEAT repeat-containing protein 5B isoform X2
VITVvi_vMgal_v1.0.hap2.chr14	21721902	21721903	1	SNP	PN40024v4_vs_Mg-hap1	VITVvi_vMgal_v1.0.hap2.chr14.ver1.0.g500560	HEAT repeat-containing protein 5B isoform X2
VITVvi_vMgal_v1.0.hap2.chr14	21721932	21721933	1	INS	PN40024v4_vs_Mg-hap1	VITVvi_vMgal_v1.0.hap2.chr14.ver1.0.g500560	HEAT repeat-containing protein 5B isoform X2
VITVvi_vMgal_v1.0.hap2.chr14	21722070	21722071	1	SNP	PN40024v4_vs_Mg-hap1	VITVvi_vMgal_v1.0.hap2.chr14.ver1.0.g500560	HEAT repeat-containing protein 5B isoform X2
VITVvi_vMgal_v1.0.hap2.chr14	21722326	21722327	1	SNP	PN40024v4_vs_Mg-hap1	VITVvi_vMgal_v1.0.hap2.chr14.ver1.0.g500560	HEAT repeat-containing protein 5B isoform X2
VITVvi_vMgal_v1.0.hap2.chr14	21722485	21722486	1	SNP	PN40024v4_vs_Mg-hap1	VITVvi_vMgal_v1.0.hap2.chr14.ver1.0.g500560	HEAT repeat-containing protein 5B isoform X2
VITVvi_vMgal_v1.0.hap2.chr14	21722508	21722509	1	SNP	PN40024v4_vs_Mg-hap1	VITVvi_vMgal_v1.0.hap2.chr14.ver1.0.g500560	HEAT repeat-containing protein 5B isoform X2
VITVvi_vMgal_v1.0.hap2.chr14	21722620	21722621	1	SNP	PN40024v4_vs_Mg-hap1	VITVvi_vMgal_v1.0.hap2.chr14.ver1.0.g500560	HEAT repeat-containing protein 5B isoform X2
VITVvi_vMgal_v1.0.hap2.chr14	21722692	21722741	49	DEL	PN40024v4_vs_Mg-hap1	VITVvi_vMgal_v1.0.hap2.chr14.ver1.0.g500560	HEAT repeat-containing protein 5B isoform X2
VITVvi_vMgal_v1.0.hap2.chr14	21722741	21722744	3	DEL	PN40024v4_vs_Mg-hap1	VITVvi_vMgal_v1.0.hap2.chr14.ver1.0.g500560	HEAT repeat-containing protein 5B isoform X2
VITVvi_vMgal_v1.0.hap2.chr14	21722775	21722776	1	SNP	PN40024v4_vs_Mg-hap1	VITVvi_vMgal_v1.0.hap2.chr14.ver1.0.g500560	HEAT repeat-containing protein 5B isoform X2
VITVvi_vMgal_v1.0.hap2.chr14	21722871	21722872	1	INS	PN40024v4_vs_Mg-hap1	VITVvi_vMgal_v1.0.hap2.chr14.ver1.0.g500560	HEAT repeat-containing protein 5B isoform X2
VITVvi_vMgal_v1.0.hap2.chr14	21722910	21722911	1	SNP	PN40024v4_vs_Mg-hap1	VITVvi_vMgal_v1.0.hap2.chr14.ver1.0.g500560	HEAT repeat-containing protein 5B isoform X2
VITVvi_vMgal_v1.0.hap2.chr14	21722911	21722913	2	DEL	PN40024v4_vs_Mg-hap1	VITVvi_vMgal_v1.0.hap2.chr14.ver1.0.g500560	HEAT repeat-containing protein 5B isoform X2
VITVvi_vMgal_v1.0.hap2.chr14	21722913	21722914	1	SNP	PN40024v4_vs_Mg-hap1	VITVvi_vMgal_v1.0.hap2.chr14.ver1.0.g500560	HEAT repeat-containing protein 5B isoform X2
VITVvi_vMgal_v1.0.hap2.chr14	21722996	21723009	13	DEL	PN40024v4_vs_Mg-hap1	VITVvi_vMgal_v1.0.hap2.chr14.ver1.0.g500560	HEAT repeat-containing protein 5B isoform X2
VITVvi_vMgal_v1.0.hap2.chr14	21723046	21723047	1	SNP	PN40024v4_vs_Mg-hap1	VITVvi_vMgal_v1.0.hap2.chr14.ver1.0.g500560	HEAT repeat-containing protein 5B isoform X2
VITVvi_vMgal_v1.0.hap2.chr14	21723102	21723103	1	SNP	PN40024v4_vs_Mg-hap1	VITVvi_vMgal_v1.0.hap2.chr14.ver1.0.g500560	HEAT repeat-containing protein 5B isoform X2
VITVvi_vMgal_v1.0.hap2.chr14	21723382	21723383	1	SNP	PN40024v4_vs_Mg-hap1	VITVvi_vMgal_v1.0.hap2.chr14.ver1.0.g500560	HEAT repeat-containing protein 5B isoform X2
VITVvi_vMgal_v1.0.hap2.chr14	21723586	21723587	1	SNP	PN40024v4_vs_Mg-hap1	VITVvi_vMgal_v1.0.hap2.chr14.ver1.0.g500560	HEAT repeat-containing protein 5B isoform X2
VITVvi_vMgal_v1.0.hap2.chr14	21723610	21723611	1	SNP	PN40024v4_vs_Mg-hap1	VITVvi_vMgal_v1.0.hap2.chr14.ver1.0.g500560	HEAT repeat-containing protein 5B isoform X2
VITVvi_vMgal_v1.0.hap2.chr14	21723719	21723722	3	DEL	PN40024v4_vs_Mg-hap1	VITVvi_vMgal_v1.0.hap2.chr14.ver1.0.g500560	HEAT repeat-containing protein 5B isoform X2
VITVvi_vMgal_v1.0.hap2.chr14	21724085	21724086	1	SNP	PN40024v4_vs_Mg-hap1	VITVvi_vMgal_v1.0.hap2.chr14.ver1.0.g500560	HEAT repeat-containing protein 5B isoform X2
VITVvi_vMgal_v1.0.hap2.chr14	21724106	21724107	1	SNP	PN40024v4_vs_Mg-hap1	VITVvi_vMgal_v1.0.hap2.chr14.ver1.0.g500560	HEAT repeat-containing protein 5B isoform X2
VITVvi_vMgal_v1.0.hap2.chr14	21724171	21724172	1	SNP	PN40024v4_vs_Mg-hap1	VITVvi_vMgal_v1.0.hap2.chr14.ver1.0.g500560	HEAT repeat-containing protein 5B isoform X2
VITVvi_vMgal_v1.0.hap2.chr14	21724467	21724468	1	SNP	PN40024v4_vs_Mg-hap1	VITVvi_vMgal_v1.0.hap2.chr14.ver1.0.g500560	HEAT repeat-containing protein 5B isoform X2
VITVvi_vMgal_v1.0.hap2.chr14	21724800	21724804	4	DEL	PN40024v4_vs_Mg-hap1	VITVvi_vMgal_v1.0.hap2.chr14.ver1.0.g500560	HEAT repeat-containing protein 5B isoform X2
VITVvi_vMgal_v1.0.hap2.chr14	21724917	21724918	1	SNP	PN40024v4_vs_Mg-hap1	VITVvi_vMgal_v1.0.hap2.chr14.ver1.0.g500560	HEAT repeat-containing protein 5B isoform X2
VITVvi_vMgal_v1.0.hap2.chr14	21725061	21725062	1	SNP	PN40024v4_vs_Mg-hap1	VITVvi_vMgal_v1.0.hap2.chr14.ver1.0.g500560	HEAT repeat-containing protein 5B isoform X2
VITVvi_vMgal_v1.0.hap2.chr14	21725211	21725212	1	SNP	PN40024v4_vs_Mg-hap1	VITVvi_vMgal_v1.0.hap2.chr14.ver1.0.g500560	HEAT repeat-containing protein 5B isoform X2
VITVvi_vMgal_v1.0.hap2.chr14	21725256	21725257	1	SNP	PN40024v4_vs_Mg-hap1	VITVvi_vMgal_v1.0.hap2.chr14.ver1.0.g500560	HEAT repeat-containing protein 5B isoform X2
VITVvi_vMgal_v1.0.hap2.chr14	21725316	21725317	1	SNP	PN40024v4_vs_Mg-hap1	VITVvi_vMgal_v1.0.hap2.chr14.ver1.0.g500560	HEAT repeat-containing protein 5B isoform X2
VITVvi_vMgal_v1.0.hap2.chr14	21725454	21725455	1	SNP	PN40024v4_vs_Mg-hap1	VITVvi_vMgal_v1.0.hap2.chr14.ver1.0.g500560	HEAT repeat-containing protein 5B isoform X2
VITVvi_vMgal_v1.0.hap2.chr14	21725553	21725554	1	SNP	PN40024v4_vs_Mg-hap1	VITVvi_vMgal_v1.0.hap2.chr14.ver1.0.g500560	HEAT repeat-containing protein 5B isoform X2
VITVvi_vMgal_v1.0.hap2.chr14	21725849	21725850	1	SNP	PN40024v4_vs_Mg-hap1	VITVvi_vMgal_v1.0.hap2.chr14.ver1.0.g500560	HEAT repeat-containing protein 5B isoform X2
VITVvi_vMgal_v1.0.hap2.chr14	21725903	21725904	1	SNP	PN40024v4_vs_Mg-hap1	VITVvi_vMgal_v1.0.hap2.chr14.ver1.0.g500560	HEAT repeat-containing protein 5B isoform X2
VITVvi_vMgal_v1.0.hap2.chr14	21725961	21725962	1	SNP	PN40024v4_vs_Mg-hap1	VITVvi_vMgal_v1.0.hap2.chr14.ver1.0.g500560	HEAT repeat-containing protein 5B isoform X2
VITVvi_vMgal_v1.0.hap2.chr14	21726086	21726087	1	SNP	PN40024v4_vs_Mg-hap1	VITVvi_vMgal_v1.0.hap2.chr14.ver1.0.g500560	HEAT repeat-containing protein 5B isoform X2
VITVvi_vMgal_v1.0.hap2.chr14	21726392	21726393	1	SNP	PN40024v4_vs_Mg-hap1	VITVvi_vMgal_v1.0.hap2.chr14.ver1.0.g500560	HEAT repeat-containing protein 5B isoform X2
VITVvi_vMgal_v1.0.hap2.chr14	21726393	21726394	1	SNP	PN40024v4_vs_Mg-hap1	VITVvi_vMgal_v1.0.hap2.chr14.ver1.0.g500560	HEAT repeat-containing protein 5B isoform X2
VITVvi_vMgal_v1.0.hap2.chr14	21726630	21726631	1	SNP	PN40024v4_vs_Mg-hap1	VITVvi_vMgal_v1.0.hap2.chr14.ver1.0.g500560	HEAT repeat-containing protein 5B isoform X2
VITVvi_vMgal_v1.0.hap2.chr14	21726779	21726780	1	SNP	PN40024v4_vs_Mg-hap1	VITVvi_vMgal_v1.0.hap2.chr14.ver1.0.g500560	HEAT repeat-containing protein 5B isoform X2
VITVvi_vMgal_v1.0.hap2.chr14	21726829	21726830	1	SNP	PN40024v4_vs_Mg-hap1	VITVvi_vMgal_v1.0.hap2.chr14.ver1.0.g500560	HEAT repeat-containing protein 5B isoform X2
[truncated: 1,235 more rows]

## Sheet: Rpv31-Mg-hap1_Variants_on_genes
Position	Start	End	Length	SV	Gene ID	Comparison	Function
[truncated: 1,240 more rows]

## Sheet: Rpv31-Mg-hap1_SVs_on_genes_PNv5
Comparison	Gene ID	Function	Chromosome	Variant	Length	Start	End
[truncated: 477 more rows]

## Sheet: Rpv31-Mg-hap2_Variants_on_genes
Position	Start	End	Length	SV	Gene ID	Comparison	Funtion
[truncated: 1,381 more rows]

[truncated: 1 more sheets: Rpv31-Mg-hap2_SVs_on_genes_PNv5]
