# Supplementary material for: The genome of Vitis vinifera cv. Mgaloblishvili reveals resistance and susceptibility factors to downy mildew in the Rpv29 and Rpv31 loci
Source: Hortic Res. 2025 Feb 20;12(6):uhaf055. doi: 10.1093/hr/uhaf055 (PMC12017795; doi:10.1093/hr/uhaf055)
Supplement: Web_Material_uhaf055 [file web_material_uhaf055.zip › Table S4.xlsx]

## Sheet: Raw data - DNA sequencing
Table S4 Table summarizing DNA sequencing data quantitative parameters for analysed accession. Four accessions (97, 124, 145LIB and 157M) from Mgaloblishvili self-pollinated progeny were sequenced. Per each sequenced accession read counts and coverage are shown.
Sample_id	Lane 1	Lane 2	Total	Total yield	X-Fold coverage
97	32711279	32049983	64761262	19557901124	39.12
124	46630046	45740379	92370425	27895868350	55.79
145-lib	32960543	32293912	65254455	19706845410	39.41
157M	43487610	42722578	86210188	26035476776	52.07
