# Supplementary material for: The genome of Vitis vinifera cv. Mgaloblishvili reveals resistance and susceptibility factors to downy mildew in the Rpv29 and Rpv31 loci
Source: Hortic Res. 2025 Feb 20;12(6):uhaf055. doi: 10.1093/hr/uhaf055 (PMC12017795; doi:10.1093/hr/uhaf055)
Supplement: Web_Material_uhaf055 [file web_material_uhaf055.zip › Table S8.xlsx]

## Sheet: Rpv29-Chr14-hap1
Table S8 Expression of Rpv29 and Rpv31 genes in leaves of Mgaloblishvili, during infection with P. viticola. The analysis was performed on both haplotypes of Mgaloblishvili loci. Results are expressed as Transcript per Million (TPM) for the four analyzed timepoints: T0 (leaves not-inoculated with P. viticola), T1 (24 hai - hour after inoculation with P. viticola), T2 (48 hai), and T3 (72 hai). Ge…
Gene ID	Genome position		Strand	Function	Enzyme decription	T0_Not-inoculated		T1_Not-inoculated		T2_Not-inoculated		T3_Not-inoculated		T1_Inoculated		T2_Inoculated		T3_Inoculated		Expression_T1_I_vs_NI					Expression_T2_I_vs_NI					Expression_T3_I_vs_NI
	Start	Stop				TPM (Average)	Dev.St	TPM (Average)	Dev.St	TPM (Average)	Dev.St	TPM (Average)	Dev.St	TPM (Average)	Dev.St	TPM (Average)	Dev.St	TPM (Average)	Dev.St	baseMean	LogFC	lfcSE	p-value	padj	baseMean	LogFC	lfcSE	p-value	padj	baseMean	LogFC	lfcSE	p-value	padj
VITVvi_vMgal_v1.0.hap1.chr14.ver1.0.g208030	20724177	20748221	-	NADPH-dependent diflavin oxidoreductase 1 isoform X1	NADPH--hemoprotein reductase; Acting on NADH or NADPH; Oxidizing metal ions; Acting on NADH or NADPH; Oxidoreductases; Oxidizing metal ions; [Methionine synthase] reductase	600.675	89.8833	464.505	104.615	511.526	44.4944	539.384	39.3378	610.723	93.6368	712.502	144.671	579.364	94.9038	577.016	0.392988	0.210781	0.0622599	0.207718	577.016	0.477504	0.210416	0.0232479	0.763644	577.016	0.101383	0.235102	0.6663	0.915704
VITVvi_vMgal_v1.0.hap1.chr14.ver1.1.g208031	20802775	20803251	+			n.a.	n.a.	n.a.	n.a.	n.a.	n.a.	n.a.	n.a.	n.a.	n.a.	n.a.	n.a.	n.a.	n.a.	n.a.	n.a.	n.a.	n.a.	n.a.	n.a.	n.a.	n.a.	n.a.	n.a.	n.a.	n.a.	n.a.	n.a.	n.a.
VITVvi_vMgal_v1.0.hap1.chr14.ver1.1.g208032	20810482	20812464	-			n.a.	n.a.	n.a.	n.a.	n.a.	n.a.	n.a.	n.a.	n.a.	n.a.	n.a.	n.a.	n.a.	n.a.	n.a.	n.a.	n.a.	n.a.	n.a.	n.a.	n.a.	n.a.	n.a.	n.a.	n.a.	n.a.	n.a.	n.a.	n.a.
VITVvi_vMgal_v1.0.hap1.chr14.ver1.0.g208040	20863238	20863651	+	acyl-CoA-binding domain 3		44.2165	2.41863	72.7795	45.7418	52.5306	12.2852	80.8708	0.124789	74.5358	12.467	52.7741	6.78669	54.4524	31.1657	59.9917	0.0455602	0.444989	0.918451	0.961212	59.9917	0.00692544	0.45475	0.987849	1	59.9917	-0.566211	0.498357	0.255892	0.701477
VITVvi_vMgal_v1.0.hap1.chr14.ver1.0.g208050	20864482	20992333	-	HEAT repeat-containing protein 5B		1019.07	259.71	907.104	232.288	945.437	191.873	883.263	4.51786	1057.85	117.815	1071.24	104.528	848.189	136.32	968.204	0.220642	0.228257	0.333724	0.564046	968.204	0.180235	0.228358	0.429956	0.951683	968.204	-0.0591542	0.25556	0.816951	0.957715

## Sheet: Rpv29-Chr14-hap2
Gene ID	Genome position		Strand	Function	Enzyme decription	T0_Not-inoculated		T1_Not-inoculated		T2_Not-inoculated		T3_Not-inoculated		T1_Inoculated		T2_Inoculated		T3_Inoculated		Expression_T1_I_vs_NI					Expression_T2_I_vs_NI					Expression_T3_I_vs_NI
	Start	Stop				TPM (Average)	Dev.St	TPM (Average)	Dev.St	TPM (Average)	Dev.St	TPM (Average)	Dev.St	TPM (Average)	Dev.St	TPM (Average)	Dev.St	TPM (Average)	Dev.St	baseMean	LogFC	lfcSE	p-value	padj	baseMean	LogFC	lfcSE	p-value	padj	baseMean	LogFC	lfcSE	p-value	padj
VITVvi_vMgal_v1.0.hap2.chr14.ver1.0.g500550	21571001	21593584	-	NADPH-dependent diflavin oxidoreductase 1 isoform X1	NADPH--hemoprotein reductase; Acting on NADH or NADPH; Oxidizing metal ions; Acting on NADH or NADPH; Oxidoreductases; Oxidizing metal ions; [Methionine synthase] reductase	487.834	88.4601	403.944	88.5815	426.729	17.5064	484.664	47.4797	516.597	79.1145	567.264	106.809	492.776	107.988	482.98	0.353136	0.220888	0.109884	0.295389	482.98	0.410154	0.220813	0.0632439	0.81515	482.98	0.022095	0.246185	0.928486	0.986376
VITVvi_vMgal_v1.0.hap2.chr14.ver1.0.g500551	21642708	21644698	-			n.a.	n.a.	n.a.	n.a.	n.a.	n.a.	n.a.	n.a.	n.a.	n.a.	n.a.	n.a.	n.a.	n.a.	n.a.	n.a.	n.a.	n.a.	n.a.	n.a.	n.a.	n.a.	n.a.	n.a.	n.a.	n.a.	n.a.	n.a.	n.a.
VITVvi_vMgal_v1.0.hap2.chr14.ver1.1.g500560	21696548	21742360	-	HEAT repeat-containing protein 5B		737.584	164.947	597.687	165.023	693.479	136.323	620.281	39.4046	732.07	81.808	744.164	84.2882	605.434	132.091	681.4	0.290943	0.237934	0.221409	0.447147	681.4	0.101695	0.237793	0.668898	0.984679	681.4	-0.0364858	0.266256	0.891005	0.97757

## Sheet: Rpv31-Chr16-hap1
Gene ID	Genome position		Strand	Function	Enzyme decription	T0_Not-inoculated		T1_Not-inoculated		T2_Not-inoculated		T3_Not-inoculated		T1_Inoculated		T2_Inoculated		T3_Inoculated		Expression_T1_I_vs_NI					Expression_T2_I_vs_NI					Expression_T3_I_vs_NI					SVs and SNPs presence
	Start	Stop				TPM (Average)	Dev.St	TPM (Average)	Dev.St	TPM (Average)	Dev.St	TPM (Average)	Dev.St	TPM (Average)	Dev.St	TPM (Average)	Dev.St	TPM (Average)	Dev.St	baseMean	LogFC	lfcSE	p-value	padj	baseMean	LogFC	lfcSE	p-value	padj	baseMean	LogFC	lfcSE	p-value	padj
VITVvi_vMgal_v1.0.hap1.chr16.ver1.0.g241340	23197044	23200642	-	subtilase family protein	Acting on peptide bonds (peptidases); Acting on peptide bonds (peptidases); Hydrolases	1129.95	575.239	1122.76	790.3	1446.13	854.353	968.937	154.936	1653.38	850.145	1384.37	374.281	1853.16	720.899	1373.19	0.557763	0.5121	0.27608	0.506666	1373.19	-0.0629763	0.512081	0.902122	0.993478	1373.19	0.935802	0.572593	0.102191	0.531608	X
VITVvi_vMgal_v1.0.hap1.chr16.ver1.1.g241360	23211365	23217060	-	subtilase family protein (Peptidase S8, subtilisin-related)	Acting on peptide bonds (peptidases); Acting on peptide bonds (peptidases); Hydrolases	1831.17	564.939	2875.57	2220.41	3835.81	2421.4	2342.93	333.576	3924.9	1537.71	3278.8	825.296	4884.52	2312.44	3257.59	0.448527	0.497722	0.367504	0.595858	3257.59	-0.226369	0.497712	0.649239	0.981196	3257.59	1.06002	0.556494	0.0568025	0.432695	X
VITVvi_vMgal_v1.0.hap1.chr16.ver1.1.g241361	23218378	23220443	-	subtilase family protein (Peptidase S8, subtilisin-related)	Acting on peptide bonds (peptidases); Acting on peptide bonds (peptidases); Hydrolases	93.657	1.89169	102.617	17.3387	111.527	11.4021	157.47	7.25635	128.523	13.986	156.504	47.4359	111.444	34.1056	120.067	0.327161	0.265058	0.217092	0.441917	120.067	0.487154	0.263297	0.0642844	0.81515	120.067	-0.506048	0.291269	0.082319	0.495399
VITVvi_vMgal_v1.0.hap1.chr16.ver1.1.g241362	23223286	23223672	-	transcription termination factor MTERF8 - like		29.7754	8.75598	43.4503	8.6039	41.4844	3.12614	34.255	10.2795	27.4467	3.39195	38.7282	9.72222	31.9995	5.66214	35.0923	-0.64176	0.326549	0.049382	0.180581	35.0923	-0.0947516	0.320491	0.767501	0.988899	35.0923	-0.112763	0.362949	0.75604	0.939332
VITVvi_vMgal_v1.0.hap1.chr16.ver1.1.g241370	23225933	23227872	-	fantom protein		347.864	29.8542	514.873	45.3232	361.001	52.3798	383.654	78.2165	310.752	11.1925	364.756	26.3591	398.646	70.9328	381.374	-0.728932	0.165952	1.12093e-05	0.000627192	381.374	0.0140996	0.167109	0.932759	0.996498	381.374	0.0604397	0.184789	0.743612	0.937027	X
VITVvi_vMgal_v1.0.hap1.chr16.ver1.0.g241380	23229887	23230529	-	transmembrane protein, putative		58.7938	2.39821	90.475	55.0809	119.636	33.1544	102.966	38.8458	113.173	18.0512	104.273	22.8396	79.1691	11.4117	93.3944	0.334361	0.36485	0.359439	0.588084	93.3944	-0.199341	0.363622	0.583549	0.975035	93.3944	-0.36851	0.40867	0.3672	0.777159	X
VITVvi_vMgal_v1.0.hap1.chr16.ver1.0.g241390	23232423	23232905	-	Avr9/Cf-9 rapidly elicited protein (probably - not characterized in Vitis)	Transferring phosphorus-containing groups; Acting on the CH-OH group of donors; Oxidoreductases; Transferring phosphorus-containing groups; Transferases	257.049	56.0212	151.66	33.2298	291.665	177.627	302.271	59.1203	201.735	46.4754	275.851	58.7149	364.092	26.9212	261.321	0.407584	0.357897	0.254773	0.48349	261.321	-0.0808434	0.353758	0.819236	0.990839	261.321	0.269432	0.393835	0.493898	0.84572	X
VITVvi_vMgal_v1.0.hap1.chr16.ver1.0.g241400	23236252	23237188	-	60S acidic ribosomal protein family (Ribosomal protein L12/P1/P2 family)		1320.27	107.689	1120.76	169.736	783.972	78.7	1161.18	231.658	819.551	102.136	820.078	61.7857	914.363	83.0654	999.029	-0.449425	0.159223	0.0047633	0.0407102	999.029	0.0651669	0.160397	0.684534	0.984679	999.029	-0.347172	0.177386	0.0503296	0.411912	X
VITVvi_vMgal_v1.0.hap1.chr16.ver1.0.g241410	23239313	23244836	-	SER/ARG-rich protein 34A - RRM dom		1247.26	70.0929	1050.41	62.174	1189.67	226.503	1119.08	204.415	1286.5	126.46	1380.4	110.226	1017.51	123.042	1190.51	0.293565	0.15856	0.0641049	0.211325	1190.51	0.214932	0.158275	0.174473	0.881855	1190.51	-0.139605	0.177293	0.431034	0.813766	X
VITVvi_vMgal_v1.0.hap1.chr16.ver1.0.g241420	23246023	23253134	+	Transducin/WD40 repeat-like superfamily protein (homologous superfamily)	Transferring phosphorus-containing groups; Transferring phosphorus-containing groups; Transferases; Calcium/calmodulin-dependent protein kinase; [Myosin heavy-chain] kinase	170.79	36.7908	97.9378	26.7542	110.184	13.4412	106.027	0.638653	192.111	27.3096	174.929	20.7771	88.1717	10.824	137.391	0.960012	0.228237	2.5968e-05	0.00120183	137.391	0.664694	0.228567	0.00363647	0.567303	137.391	-0.271253	0.262551	0.301537	0.73502	X
VITVvi_vMgal_v1.0.hap1.chr16.ver1.0.g241430	23264154	23269325	+	polyadenylate-binding protein-interacting protein 12-like		1300.69	36.9835	1897.15	277.44	1704.65	153.99	1374.05	72.5533	1755.8	243.826	1791.9	188.508	1664.6	60.9354	1637.77	-0.110626	0.134546	0.410956	0.634145	1637.77	0.0720378	0.134903	0.593345	0.975701	1637.77	0.275917	0.151059	0.0677686	0.460412	X
VITVvi_vMgal_v1.0.hap1.chr16.ver1.0.g241440	23271232	23272606	-	RNA-binding (RRM/RBD/RNP motif) family protein		91.871	17.008	97.816	29.31	70.7664	43.8826	72.1663	14.2044	70.5507	16.263	66.5936	28.6708	63.306	14.3167	77.0912	-0.464571	0.438791	0.289713	0.520573	77.0912	-0.0874917	0.444255	0.843874	0.992621	77.0912	-0.181482	0.49401	0.713347	0.929293	X
VITVvi_vMgal_v1.0.hap1.chr16.ver1.0.g241450	23280247	23280702	+	PADRE domain protein	This entry represents the Pathogen and abiotic stress response, cadmium tolerance, disordered region-containing (PADRE) domain, which is specifically found in plants. PADRE typically occurs in small single-domain proteins with a bipartite architecture. PADRE contains conserved sequence motifs at the N-terminal, and its C-terminal includes an intrinsically disordered region with multiple phosphory…	2.05869	0.599392	10.3543	2.61988	5.33896	5.44987	1.69468	0.806456	8.9776	8.62649	8.52091	2.41969	11.0368	5.79168	6.87189	-0.194726	0.814803	0.811117	0.906116	6.87189	0.666503	0.862687	0.439766	NA	6.87189	2.64411	1.12063	0.0183006	0.261113	X
VITVvi_vMgal_v1.0.hap1.chr16.ver1.0.g241460	23280849	23282094	-	small heat shock protein, chloroplastic		52.8815	32.5087	70.2431	24.7128	92.5086	54.3125	63.6217	13.7624	76.5235	14.4341	104.651	100.62	186.636	131.98	91.9264	0.125042	0.664872	0.850822	0.927306	91.9264	0.177759	0.662777	0.788543	0.989353	91.9264	1.54951	0.740181	0.0363121	0.357308	X
VITVvi_vMgal_v1.0.hap1.chr16.ver1.0.g241470	23282883	23285197	+	protein IQ-DOMAIN 1-like; DUF4005 domain-containing protein	Binds to multiple calmodulin (CaM) in the presence of Ca2+ and CaM-like proteins	314.399	26.8668	364.012	127.754	35.844	19.0712	87.4624	8.56003	161.462	29.2168	32.6057	22.7244	53.3839	43.7175	160.688	-1.17234	0.512697	0.0222189	0.109749	160.688	-0.137456	0.547242	0.801676	0.98964	160.688	-0.705619	0.586841	0.229208	0.678403	X
VITVvi_vMgal_v1.0.hap1.chr16.ver1.0.g241480	23288202	23291153	-	growth-regulating factor 7-like		464.773	2.68434	1043.85	496.874	110.239	64.7985	419.632	275.786	279.015	77.3569	191.26	10.0348	142.914	30.6886	380.961	-1.90294	0.41257	3.98023e-06	0.000284668	380.961	0.793538	0.421739	0.0598924	0.814468	380.961	-1.55818	0.46493	0.000803926	0.0459583	X
VITVvi_vMgal_v1.0.hap1.chr16.ver1.0.g241490	23299191	23302963	+	receptor-like protein kinase (LRR domain)	Transferring phosphorus-containing groups; Mitogen-activated protein kinase kinase kinase; 2-alkenal reductase (NAD(P)(+)); Acting on the CH-CH group of donors; Oxidoreductases; Transferring phosphorus-containing groups; Transferases; Lyases; Phosphorus-oxygen lyases; Guanylate cyclase; Acting on the CH-CH group of donors	107.724	31.3215	210.352	70.8059	36.5545	18.8674	72.9986	21.6024	85.0705	3.35604	48.0768	15.6013	42.0473	19.4897	87.7712	-1.30471	0.415446	0.00168657	0.0205011	87.7712	0.396446	0.443537	0.371413	0.941084	87.7712	-0.78641	0.481427	0.102365	0.531723
VITVvi_vMgal_v1.0.hap1.chr16.ver1.0.g241500	23303452	23306642	-	transmembrane protein, putative	Transferring phosphorus-containing groups; Transferring phosphorus-containing groups; Transferases	298.101	40.0935	332.551	17.0457	276.738	16.501	305.251	3.93062	239.039	22.6101	262.804	32.5239	287.735	7.76914	285.691	-0.474449	0.13811	0.000591901	0.0100722	285.691	-0.0743346	0.139932	0.595267	0.976767	285.691	-0.0846351	0.152449	0.578778	0.879909	X
VITVvi_vMgal_v1.0.hap1.chr16.ver1.0.g241510	23306675	23310937	+	GRF1-INTERACTING FACTOR 2 family protein (SSXT domain-containing protein - SS18 family)		416.481	8.83074	384.449	67.7278	305.73	69.6791	401.52	25.3603	300.425	56.2157	334.538	63.7821	322.918	18.3137	353.007	-0.354759	0.204241	0.0823939	0.246409	353.007	0.134241	0.205524	0.51365	0.964887	353.007	-0.316355	0.2276	0.164541	0.617231	X
VITVvi_vMgal_v1.0.hap1.chr16.ver1.0.g241520	23310875	23318422	-	hypothetical protein PRUPE_ppa001350mg (uncharacterized protein)		3866.07	164.101	3538.44	192.519	3102.79	248.162	2988.95	171.672	3424.97	55.2414	3581.32	521.164	3367.95	323.493	3451.84	-0.0473013	0.115156	0.681249	0.832143	3451.84	0.206805	0.115355	0.0730083	0.818965	3451.84	0.172044	0.128922	0.182046	0.635103	X
VITVvi_vMgal_v1.0.hap1.chr16.ver1.0.g241530	23326675	23332765	+	calcium-dependent protein kinase	Transferring phosphorus-containing groups; Transferring phosphorus-containing groups; Transferases; Calcium/calmodulin-dependent protein kinase	732.566	33.2124	1029.72	128.574	1395.43	218.451	1213.41	160.839	1464.37	29.1862	1636.17	117.037	1354.87	147.115	1238.04	0.506194	0.139946	0.000297967	0.00636338	1238.04	0.229254	0.13934	0.0999099	0.829901	1238.04	0.156877	0.156148	0.315056	0.746209	X
VITVvi_vMgal_v1.0.hap1.chr16.ver1.0.g241540	23337109	23337474	-	auxin-responsive family protein		386.178	40.2958	425.457	74.783	360.153	156.349	335.665	147.554	349.045	33.6448	291.839	8.79684	312.051	117.791	353.889	-0.28465	0.338408	0.400267	0.62524	353.889	-0.30311	0.340078	0.37277	0.941084	353.889	-0.0996761	0.379317	0.792722	0.950177	X
VITVvi_vMgal_v1.0.hap1.chr16.ver1.1.g241550	23361737	23374342	+	subtilase family protein	Acting on peptide bonds (peptidases); Acting on peptide bonds (peptidases); Hydrolases	4452.6	471.376	11931.4	8571.65	16621.5	6921.03	9234.8	2219.5	10067.5	3427.04	16085.7	2437.13	15545.4	7082.18	11763.5	-0.245144	0.438608	0.576222	0.760403	11763.5	-0.0472818	0.438567	0.914147	0.994054	11763.5	0.751365	0.490371	0.125464	0.568858	X
VITVvi_vMgal_v1.0.hap1.chr16.ver1.0.g241570	23391733	23393282	+	homeobox leucine zipper family protein - class I		161.226	87.3344	784.917	166.85	641.579	197.21	685.106	29.7395	814.863	142.348	851.883	267.365	1211.69	298.129	710.948	0.0540376	0.358909	0.880322	0.942018	710.948	0.409345	0.359341	0.254638	0.908868	710.948	0.822329	0.40104	0.0403166	0.374326	X
VITVvi_vMgal_v1.0.hap1.chr16.ver1.0.g241580	23394227	23399443	+	pyridoxal reductase, chloroplastic (Aldo-keto reductase)	Aldehyde reductase; Pyridoxine 4-dehydrogenase; Acting on the CH-OH group of donors; Oxidoreductases; Acting on the CH-OH group of donors; Alcohol dehydrogenase (NADP(+))	987.914	204.873	1091.28	135.548	1283.64	147.573	1302.62	155.778	1089.21	49.516	1334.81	280.736	1262.42	205.446	1178.14	-0.00326945	0.194472	0.986587	0.993816	1178.14	0.0561615	0.194062	0.772276	0.988899	1178.14	-0.0454656	0.216723	0.833834	0.962817	X
VITVvi_vMgal_v1.0.hap1.chr16.ver1.0.g241590	23399478	23402747	-	Ubiquitin-60S ribosomal protein L40	Acting on the CH-CH group of donors; Oxidoreductases; Superoxide dismutase; Acting on superoxide as acceptor	5606.7	91.3335	4935.96	606.617	3891.84	355.732	4873.72	784.666	4505.73	474.294	4207.61	213.765	4256.85	163.267	4646.1	-0.131065	0.124477	0.292374	0.523353	4646.1	0.11269	0.124741	0.36632	0.941084	4646.1	-0.195637	0.139118	0.159644	0.610771	X
VITVvi_vMgal_v1.0.hap1.chr16.ver1.0.g241600	23403067	23406903	+	probable 6-phosphogluconolactonase 4, chloroplastic	Acting on ester bonds; Hydrolases; Isomerases; 6-phosphogluconolactonase; Acting on ester bonds	1352.53	28.2366	1685.43	138.371	1794.26	260.81	1694.93	213.592	1604.51	76.0822	1571.24	68.8822	1901.98	247.098	1641.53	-0.0715567	0.130161	0.582487	0.765069	1641.53	-0.191291	0.130226	0.141856	0.865154	1641.53	0.166542	0.145097	0.251051	0.696659	X
VITVvi_vMgal_v1.0.hap1.chr16.ver1.0.g241610	23413855	23420366	+	GTPase-activating protein gyp7-like		850.349	130.802	1257.17	252.952	778.378	124.25	767.487	6.92871	896.465	68.5736	764.063	39.289	992.643	80.7434	904.882	-0.486911	0.166346	0.00342144	0.032564	904.882	-0.0271337	0.168088	0.871758	0.993135	904.882	0.371367	0.186795	0.0468008	0.40041	X
VITVvi_vMgal_v1.0.hap1.chr16.ver1.0.g241620	23422349	23425080	-	cytochrome b5-like heme/steroid-binding domain protein	Nitrate reductase (NAD(P)H); Nitrate reductase (NADH); Acting on other nitrogenous compounds as donors; Nitrate reductase; Oxidoreductases; Acting on other nitrogenous compounds as donors	1947.49	210.781	2165.68	251.105	2268.49	476.02	2387.27	148.515	2794.75	170.058	2447.53	174.863	2619.54	128.381	2354.88	0.367144	0.148745	0.0135764	0.0801184	2354.88	0.109604	0.148894	0.461657	0.957759	2354.88	0.133447	0.166159	0.421903	0.809026	X
VITVvi_vMgal_v1.0.hap1.chr16.ver1.1.g241631	23445951	23446571	+	Senescence regulator S40 (Senescence_reg_S40)	Proteins in this family include AtS40-3 (At4g18980) from Arabidopsis thaliana and HvS40 from barley. HvS40 plays a role in regulation of leaf senescence. AtS40-3 is induced during senescence and is also regulated in response to dark treatment, ABA, salicylic acid and pathogen attack.	209.45	40.5795	394.12	87.7149	229.295	82.0019	243.608	23.4539	301.773	69.3011	263.896	33.1395	348.357	87.0724	282.73	-0.384629	0.27961	0.168948	0.38277	282.73	0.205239	0.282254	0.467138	0.958042	282.73	0.515393	0.313214	0.0998676	0.526824	X
VITVvi_vMgal_v1.0.hap1.chr16.ver1.0.g241640	23449374	23450508	-	YELLOW STRIPE like 3 (Oligopeptide transporter, OPT superfamily)		386.814	21.6621	1080.94	911.539	814.548	626.067	660.422	188.326	744.085	538.744	558.445	326.238	881.494	737.653	719.363	-0.539243	0.683013	0.429817	0.649577	719.363	-0.544599	0.683496	0.425576	0.951384	719.363	0.416496	0.763886	0.585593	0.883052	X
				Significantly differentially expressed

## Sheet: Rpv31-Chr16-hap2
Gene ID	Genome position		Strand	Function	Enzyme decription	T0_Not-inoculated		T1_Not-inoculated		T2_Not-inoculated		T3_Not-inoculated		T1_Inoculated		T2_Inoculated		T3_Inoculated		Expression_T1_I_vs_NI					Expression_T2_I_vs_NI					Expression_T3_I_vs_NI					SVs and SNPs presence
	Start	Stop				TPM (Average)	Dev.St	TPM (Average)	Dev.St	TPM (Average)	Dev.St	TPM (Average)	Dev.St	TPM (Average)	Dev.St	TPM (Average)	Dev.St	TPM (Average)	Dev.St	baseMean	LogFC	lfcSE	p-value	padj	baseMean	LogFC	lfcSE	p-value	padj	baseMean	LogFC	lfcSE	p-value	padj
VITVvi_vMgal_v1.0.hap2.chr16.ver1.0.g533100	22264295	22268024	-	subtilase family protein	Acting on peptide bonds (peptidases); Acting on peptide bonds (peptidases); Hydrolases	1072.54	543.941	1104.28	779.666	1413.92	816.847	937.91	130.245	1638.07	861.591	1360.33	366.255	1812.01	702.841	1340.56	0.568282	0.511117	0.266206	0.496064	1340.56	-0.0557567	0.5111	0.91313	0.993929	1340.56	0.950351	0.571513	0.0963385	0.520909	X
VITVvi_vMgal_v1.0.hap2.chr16.ver1.1.g533110	22278719	22284414	-	subtilase family protein	Acting on peptide bonds (peptidases); Acting on peptide bonds (peptidases); Hydrolases	1825.51	553.42	2871.16	2219.77	3829.23	2428.93	2334.84	351.261	3935.48	1544.69	3273.71	833.762	4898.79	2310.38	3256.99	0.454619	0.498261	0.361553	0.590392	3256.99	-0.226132	0.498252	0.649936	0.981238	3256.99	1.06923	0.557097	0.0549477	0.425296	X
VITVvi_vMgal_v1.0.hap2.chr16.ver1.1.g533111	22285732	22289028	-	subtilase family protein	Acting on peptide bonds (peptidases); Acting on peptide bonds (peptidases); Hydrolases	118.114	8.72341	128.611	28.7382	142.62	6.42118	185.596	22.3698	155.4	14.816	196.688	59.1749	135.768	31.6173	148.615	0.278305	0.254912	0.274936	0.505295	148.615	0.461974	0.253022	0.0678763	0.81515	148.615	-0.453476	0.281345	0.107002	0.539843
VITVvi_vMgal_v1.0.hap2.chr16.ver1.1.g533112	22290647	22291026	-	transcription termination factor MTERF8 - like		32.6666	5.82317	44.6799	9.91389	36.3945	5.41936	34.4317	5.75882	27.2529	5.978	38.4499	9.00655	32.2197	4.5841	35.0724	-0.68451	0.315077	0.0298169	0.131497	35.0724	0.0825471	0.313686	0.792434	0.989392	35.0724	-0.0991679	0.350453	0.777199	0.946065
VITVvi_vMgal_v1.0.hap2.chr16.ver1.1.g533120	22293287	22295226	-	fantom protein		349.568	32.2644	514.873	45.3232	361.001	52.3798	383.654	78.2165	311.008	11.2959	364.756	26.3591	398.646	70.9328	381.735	-0.727709	0.16667	1.2645e-05	0.000688137	381.735	0.0141066	0.167827	0.933013	0.996507	381.735	0.0603949	0.185601	0.744877	0.937315	X
VITVvi_vMgal_v1.0.hap2.chr16.ver1.0.g533130	22297032	22297666	-	transmembrane protein, putative		63.9708	6.07914	101.811	57.0962	136.447	18.7141	128.587	21.6945	112.413	2.03529	104.026	9.09883	90.3851	18.9376	102.3	0.157303	0.303082	0.603753	0.779875	102.3	-0.392117	0.301844	0.193919	0.888363	102.3	-0.499984	0.337005	0.137913	0.5845	X
VITVvi_vMgal_v1.0.hap2.chr16.ver1.0.g533140	22299569	22300051	-	Avr9/Cf-9 rapidly elicited protein	Transferring phosphorus-containing groups; Acting on the CH-OH group of donors; Oxidoreductases; Transferring phosphorus-containing groups; Transferases	267.796	68.9084	157.6	53.4668	346.099	175.859	331.997	55.247	220.194	56.7541	324.358	79.4268	394.057	59.8597	288.671	0.47742	0.353929	0.177365	0.394375	288.671	-0.0939017	0.349266	0.788042	0.989353	288.671	0.247508	0.389505	0.525139	0.857412	X
VITVvi_vMgal_v1.0.hap2.chr16.ver1.0.g533150	22303364	22304299	-	60S acidic ribosomal protein family		1300.76	112.463	1166.88	189.451	821.744	53.158	1182.6	149.048	854.652	78.0853	840.418	60.6207	999.335	159.149	1029.4	-0.447277	0.155642	0.00405624	0.0365943	1029.4	0.0325313	0.156822	0.835666	0.991862	1029.4	-0.245646	0.173354	0.156478	0.608077	X
VITVvi_vMgal_v1.0.hap2.chr16.ver1.0.g533160	22306301	22311826	-	SER/ARG-rich protein 34A		1221.27	56.1103	1036.2	33.034	1179.94	213.76	1024.08	371.303	1247.93	123.609	1357.29	115.472	994.235	134.311	1160.95	0.268687	0.188747	0.154582	0.363075	1160.95	0.202297	0.18848	0.283134	0.921578	1160.95	-0.0456209	0.211181	0.828967	0.961308	X
VITVvi_vMgal_v1.0.hap2.chr16.ver1.0.g533170	22313021	22320147	+	Transducin/WD40 repeat-like superfamily protein	Transferring phosphorus-containing groups; Transferring phosphorus-containing groups; Transferases; Calcium/calmodulin-dependent protein kinase; [Myosin heavy-chain] kinase	189.742	56.1681	107.129	14.8774	139.539	24.4524	115.518	18.862	213.768	37.3191	214.113	46.1077	104.497	28.5706	158.435	0.994742	0.278469	0.000354028	0.00716234	158.435	0.616699	0.276425	0.0256824	0.776808	158.435	-0.150804	0.316037	0.633239	0.902357	X
VITVvi_vMgal_v1.0.hap2.chr16.ver1.0.g533180	22330413	22335584	+	polyadenylate-binding protein-interacting protein 12-like		1304.9	21.8942	1942.63	249.001	1711.34	127.385	1415.95	7.18531	1756.53	217.826	1768.63	230.999	1717.17	83.3269	1654.3	-0.144341	0.128969	0.263059	0.492562	1654.3	0.047629	0.129393	0.712801	0.985526	1654.3	0.277789	0.144779	0.0550215	0.425428	X
VITVvi_vMgal_v1.0.hap2.chr16.ver1.0.g533190	22337491	22338866	-	RNA-binding (RRM/RBD/RNP motif) family protein		91.871	17.008	97.9517	30.3542	71.4871	44.9143	72.7217	14.9899	70.5507	16.263	66.5936	28.6708	63.306	14.3167	77.2664	-0.466552	0.442911	0.292168	0.523235	77.2664	-0.102128	0.448216	0.81976	0.990839	77.2664	-0.192545	0.498496	0.69931	0.925919	X
VITVvi_vMgal_v1.0.hap2.chr16.ver1.0.g533200	22346362	22346817	+	DUF4228 domain protein		0.408714	0.578009	8.9922	1.90507	4.28151	3.61833	1.69468	0.806456	7.4779	6.65584	7.09956	2.98217	13.6117	7.98744	6.16252	-0.250999	0.846892	0.766943	0.882568	6.16252	0.725295	0.907425	0.424123	NA	6.16252	2.9432	1.13144	0.00928741	0.18594	X
VITVvi_vMgal_v1.0.hap2.chr16.ver1.0.g533210	22346964	22348204	-	small heat shock protein, chloroplastic		49.2334	36.7197	67.23	23.8651	93.7159	63.7856	63.9721	8.54651	79.3041	22.3205	100.643	112.086	201.244	156.181	92.9185	0.238723	0.743205	0.748054	0.871483	92.9185	0.103654	0.740934	0.888742	0.993478	92.9185	1.65118	0.827956	0.0461205	0.397965	X
VITVvi_vMgal_v1.0.hap2.chr16.ver1.0.g533220	22348990	22351303	+	protein IQ-DOMAIN 1-like		314.62	22.6527	363.548	127.807	32.8854	21.0597	82.3433	7.1216	156.572	35.0408	32.2973	21.3702	53.4003	37.171	159.013	-1.2142	0.504766	0.016152	0.0897979	159.013	-0.0270204	0.541655	0.960214	0.998058	159.013	-0.619526	0.578659	0.284339	0.720403	X
VITVvi_vMgal_v1.0.hap2.chr16.ver1.1.g533221	22353141	22353320	-	unknown		13.8204	10.2969	8.28632	5.00577	3.9841	1.31926	5.44546	3.43025	5.27913	1.4042	4.80803	1.45203	6.2033	1.03921	7.23121	-0.602415	0.770521	0.434316	0.653009	7.23121	0.267074	0.848499	0.752943	NA	7.23121	0.228623	0.878523	0.794682	0.950512	X
VITVvi_vMgal_v1.0.hap2.chr16.ver1.0.g533230	22354397	22357348	-	growth-regulating factor 7-like		477.795	0.279296	1065.2	465.831	113.109	68.9562	430	302.081	290.221	82.0792	200.889	13.067	158.683	33.4444	393.119	-1.8753	0.418607	7.4689e-06	0.000460343	393.119	0.82767	0.427296	0.052746	0.810574	393.119	-1.44224	0.471174	0.00220638	0.0828922	X
VITVvi_vMgal_v1.0.hap2.chr16.ver1.0.g533240	22365415	22369187	+	receptor-like protein kinase	Transferring phosphorus-containing groups; Mitogen-activated protein kinase kinase kinase; 2-alkenal reductase (NAD(P)(+)); Acting on the CH-CH group of donors; Oxidoreductases; Transferring phosphorus-containing groups; Transferases; Lyases; Phosphorus-oxygen lyases; Guanylate cyclase; Acting on the CH-CH group of donors	107.724	31.3215	210.352	70.8059	36.5545	18.8674	72.9986	21.6024	85.0705	3.35604	48.0768	15.6013	42.0473	19.4897	87.7712	-1.30471	0.415446	0.00168657	0.0205011	87.7712	0.396446	0.443537	0.371413	0.941084	87.7712	-0.78641	0.481427	0.102365	0.531723
VITVvi_vMgal_v1.0.hap2.chr16.ver1.0.g533250	22369676	22372866	-	transmembrane protein, putative	Transferring phosphorus-containing groups; Transferring phosphorus-containing groups; Transferases	298.101	40.0935	332.551	17.0457	276.738	16.501	305.251	3.93062	239.039	22.6101	262.804	32.5239	287.735	7.76914	285.691	-0.474449	0.13811	0.000591901	0.0100722	285.691	-0.0743346	0.139932	0.595267	0.976767	285.691	-0.0846351	0.152449	0.578778	0.879909	X
VITVvi_vMgal_v1.0.hap2.chr16.ver1.0.g533260	22373115	22377161	+	GRF1-INTERACTING FACTOR 2 family protein		397.9	6.39501	410.568	32.2852	322.309	53.592	393.418	16.8221	299.075	52.4068	325.888	67.6564	315.076	21.524	352.247	-0.45585	0.179625	0.0111557	0.0708734	352.247	0.0180773	0.181001	0.920444	0.995184	352.247	-0.323008	0.199897	0.106123	0.538245	X
VITVvi_vMgal_v1.0.hap2.chr16.ver1.0.g533270	22377099	22384646	-	hypothetical protein PRUPE_ppa001350mg		3873.73	164.442	3542.53	189.881	3138.26	278.006	2988.8	170.551	3428.52	50.1344	3588.02	517.919	3366.55	322.674	3460.2	-0.0474831	0.116218	0.682855	0.833056	3460.2	0.19309	0.116403	0.0971546	0.829901	3460.2	0.171524	0.130109	0.187399	0.640338	X
VITVvi_vMgal_v1.0.hap2.chr16.ver1.0.g533280	22392899	22398989	+	calcium-dependent protein kinase	Transferring phosphorus-containing groups; Transferring phosphorus-containing groups; Transferases; Calcium/calmodulin-dependent protein kinase	764.496	12.7067	1032.13	127.768	1394.43	218.295	1212.54	160.724	1472.09	42.8151	1634.14	118.066	1355.32	148.051	1245.12	0.51042	0.138877	0.000237546	0.00549235	1245.12	0.228496	0.138278	0.098446	0.829901	1245.12	0.158347	0.154962	0.306855	0.738858	X
VITVvi_vMgal_v1.0.hap2.chr16.ver1.0.g533290	22402963	22403917	-	auxin-responsive family protein		674.643	42.0544	722.375	58.5867	619.017	271.46	523.938	165.875	649.59	80.3882	491.616	27.3115	510.533	210.428	605.993	-0.153282	0.328637	0.640916	0.805474	605.993	-0.33219	0.3297	0.31367	0.930415	605.993	-0.0345019	0.368363	0.925377	0.986207	X
VITVvi_vMgal_v1.0.hap2.chr16.ver1.1.g533300	22427885	22429602	+	subtilase family protein	Acting on peptide bonds (peptidases); Acting on peptide bonds (peptidases); Hydrolases	4451.35	469.611	11930.5	8570.96	16624	6921.14	9236.29	2220.52	10066.6	3428.47	16085.9	2434.98	15542.4	7083.05	11763.2	-0.245165	0.438628	0.576206	0.760403	11763.2	-0.0474783	0.438587	0.913795	0.993998	11763.2	0.750858	0.490393	0.125736	0.568976	X
VITVvi_vMgal_v1.0.hap2.chr16.ver1.0.g533320	22457871	22459406	+	homeobox leucine zipper family protein		145.143	113.513	775.414	145.036	743.091	263.858	871.734	29.7327	893.369	208.631	924.508	270.423	1365.42	488.744	782.354	0.204533	0.454616	0.65278	0.813094	782.354	0.315291	0.454769	0.488122	0.960106	782.354	0.647104	0.507808	0.202554	0.65458	X
VITVvi_vMgal_v1.0.hap2.chr16.ver1.0.g533330	22460368	22465411	+	pyridoxal reductase, chloroplastic	Aldehyde reductase; Pyridoxine 4-dehydrogenase; Acting on the CH-OH group of donors; Oxidoreductases; Acting on the CH-OH group of donors; Alcohol dehydrogenase (NADP(+))	957.211	169.632	1051.65	100.107	1194.96	175.07	1267.42	155.328	1038.98	105.687	1277.44	202.441	1195.75	139.817	1125.71	-0.0177507	0.176427	0.919858	0.961869	1125.71	0.0960503	0.176029	0.585306	0.975035	1125.71	-0.0840497	0.19645	0.668766	0.916059	X
VITVvi_vMgal_v1.0.hap2.chr16.ver1.0.g533340	22465446	22468309	-	Ubiquitin-60S ribosomal protein L40	Acting on the CH-CH group of donors; Oxidoreductases; Superoxide dismutase; Acting on superoxide as acceptor	5356.02	40.5255	5204.87	874.13	4080.59	607.173	5176.68	640.912	4607.42	437.077	4365.3	250.181	4586.96	123.164	4776.8	-0.17542	0.142108	0.217048	0.441855	4776.8	0.0974447	0.14234	0.493602	0.960203	4776.8	-0.174821	0.158821	0.271008	0.712767	X
VITVvi_vMgal_v1.0.hap2.chr16.ver1.0.g533350	22468629	22472449	+	probable 6-phosphogluconolactonase 4, chloroplastic	Acting on ester bonds; Hydrolases; Isomerases; 6-phosphogluconolactonase; Acting on ester bonds	1167.63	7.73857	1514.8	157.534	1535.41	299.868	1530.74	118.315	1405.3	54.3373	1408.21	64.5727	1618.7	263.677	1437.11	-0.108679	0.150482	0.470168	0.682315	1437.11	-0.12453	0.150583	0.408245	0.946844	1437.11	0.0804565	0.167837	0.631674	0.901903	X
VITVvi_vMgal_v1.0.hap2.chr16.ver1.0.g533360	22478808	22485955	+	GTPase-activating protein gyp7-like isoform X2		1044.35	207.472	1549.37	327.298	974.326	109.202	997.859	70.815	1170.33	66.4993	938.207	60.3969	1318.32	55.8677	1144.04	-0.403973	0.168746	0.0166668	0.0914288	1144.04	-0.0547449	0.170191	0.747705	0.987407	1144.04	0.402195	0.189257	0.0335762	0.344176	X
VITVvi_vMgal_v1.0.hap2.chr16.ver1.0.g533380	22487891	22490554	-	cytochrome b5	Nitrate reductase (NAD(P)H); Nitrate reductase (NADH); Acting on other nitrogenous compounds as donors; Nitrate reductase; Oxidoreductases; Acting on other nitrogenous compounds as donors	1734.64	188.769	1888.19	173.689	2026.21	362.094	2141.65	125.609	2445.84	73.7975	2206.01	156.104	2396.03	147.195	2100.41	0.372534	0.133852	0.00538305	0.0441505	2100.41	0.122665	0.133968	0.359861	0.941038	2100.41	0.161191	0.149373	0.280536	0.718106	X
VITVvi_vMgal_v1.0.hap2.chr16.ver1.0.g533390	22505528	22506780	+	Senescence regulator S40		265.849	69.1368	542.254	83.6653	344.978	88.1547	399.437	67.7235	441.368	90.3536	365.504	56.8864	530.801	138.159	406.523	-0.297238	0.260301	0.253495	0.482216	406.523	0.084298	0.262331	0.747951	0.987533	406.523	0.410002	0.290967	0.158806	0.60949	X
VITVvi_vMgal_v1.0.hap2.chr16.ver1.0.g533400	22509145	22510324	-	YELLOW STRIPE like 3		407.16	10.0498	1080.24	861.06	761.593	517.196	612.53	182.688	742.369	562.333	523.598	292.71	794.299	651.454	693.333	-0.541605	0.652849	0.406763	0.63046	693.333	-0.540568	0.653463	0.408103	0.946806	693.333	0.374837	0.730311	0.607771	0.892302	X
				Significantly differentially expressed
